# Supplementary material for: Nettle (Urtica cannabina L.) polysaccharides as a novel dietary supplement: enhancing systemic antioxidant status via modulation of the gut–liver axis
Source: Front Pharmacol. 2025 Nov 19;16:1692189. doi: 10.3389/fphar.2025.1692189 (PMC12672437; doi:10.3389/fphar.2025.1692189)
Supplement: Supplementary file 1 [file Table2.xlsx]

## Sheet: Sheet1
Table S2 Untargeted serum metabolomics data of all identified metabolites between the CK and UPL groups.
Alignment ID	Metabolite name	Rt(min)	Expreiment Mz	Adduct type	Reference m/z	m/z matched	UPL-1	UPL-2	UPL-3	UPL-4	UPL-5	UPL-6	CK-1	CK-2	CK-3	CK-4	CK-5	CK-6	P.value	FC	Log2FC	Mean.CK	SD.CK	SE.CK	CV.CK	Mean.UPL	SD.UPL	SE.UPL	CV.UPL	FDR	OPLSDA.VIP	PLSDA.VIP	NLP	FORMULA	ONTOLOGY	INCHIKEY	SMILES	KEGGID	CID	HMDBID	Superclass	Class	Significant
POS3528	Methionine	2.23	150.058	[M+H]+	150.058	TRUE	5.88842e+09	4.14714e+09	5.26591e+09	5.77898e+09	4.03941e+09	6.04729e+09	6.88945e+09	3.24853e+09	5.23581e+09	4.77447e+09	7.13558e+09	4.74623e+09	0.841169	0.973059	-0.0394015	5.33835e+09	1.46167e+09	5.96725e+08	27.3806	5.19452e+09	8.92935e+08	3.64539e+08	17.1899	0.913114	0.139017	0.157284	0.0751166	C5H11NO2S	Amino acids and derivatives	FFEARJCKVFRZRR-BYPYZUCNSA-N	O=C(O)C(N)CCSC	C00073	6137	HMDB0000696	Organic acids and derivatives	Carboxylic acids and derivatives	NoSig
POS13758	-Icosa-8,11,14,17-tetraenoylcarnitine	11	448.343	[M+H-H2O]+	448.343	TRUE	9.2659e+07	1.05593e+08	9.0834e+07	8.71102e+07	9.71231e+07	7.15222e+07	4.70205e+07	1.01987e+08	6.89701e+07	7.70028e+07	4.73764e+07	6.34925e+07	0.0366241	1.34247	0.424894	6.76416e+07	2.06016e+07	8.41058e+06	30.457	9.0807e+07	1.13801e+07	4.6459e+06	12.5322	0.220932	1.38864	1.35831	1.43623	C27H45NO4	Fatty Acyls	VPEBWBVNBKLXSR-UHFFFAOYSA-N	CCC=CCC=CCC=CCC=CCCCCCCC(=O)OC(CC([O-])=O)C[N+](C)(C)C	---	---	HMDB0241588	Lipids and lipid-like molecules	Fatty Acyls	UP
NEG11884	LPE(P-16:0)	12.601	436.282	[M-H]-	436.283	TRUE	1.0707e+08	4.69237e+07	3.06998e+07	7.32127e+07	3.59328e+07	4.43762e+07	5.01875e+07	4.5033e+07	4.4631e+07	7.60638e+07	4.51626e+07	7.47107e+07	0.976367	1.00723	0.0103864	5.59648e+07	1.51882e+07	6.20054e+06	27.1388	5.63691e+07	2.88578e+07	1.17811e+07	51.1943	0.986716	0.146033	0.12781	0.0103868	C21H44NO6P	Glycerophospholipids	QYTPGOPLNFESQC-NUTQULCTSA-N	[H][C@@](O)(CO\C=C/CCCCCCCCCCCCCC)COP(O)(=O)OCCN	---	42607469;154573334	HMDB0011152	Lipids and lipid-like molecules	Glycerophospholipids	NoSig
POS5266	Tyrosine	3.391	182.081	[M+H]+	182.081	TRUE	3.43503e+09	8.25101e+09	2.76593e+09	3.81054e+09	5.4141e+09	3.52544e+09	2.73193e+09	2.87098e+09	3.11645e+09	2.9568e+09	4.18428e+09	2.19867e+09	0.109762	1.50628	0.590989	3.00985e+09	6.5544e+08	2.67582e+08	21.7765	4.53367e+09	2.02312e+09	8.25936e+08	44.6243	0.359033	1.09228	1.08711	0.959548	C9H11NO3	Amino acids and derivatives	OUYCCCASQSFEME-QMMMGPOBSA-N	C1=CC(=CC=C1C[C@@H](C(=O)O)N)O	C00082	6057;6942100	HMDB0000158	Organic acids and derivatives	Carboxylic acids and derivatives	NoSig
NEG4572	N-Acetyltyrosine	7.012	222.076	[M-H]-	222.077	TRUE	3.35213e+07	1.44031e+08	4.23719e+07	5.4351e+07	2.35428e+08	3.37712e+07	3.83694e+07	3.2293e+07	6.47045e+07	4.5981e+07	4.25615e+07	2.89799e+07	0.185267	2.14906	1.10371	4.21482e+07	1.27158e+07	5.1912e+06	30.1692	9.05791e+07	8.24106e+07	3.3644e+07	90.9819	0.451064	0.918716	1.02516	0.732201	C11H13NO4	Carboxylic acids and derivatives	CAHKINHBCWCHCF-JTQLQIEISA-N	CC(=O)NC(CC1=CC=C(O)C=C1)C(O)=O	---	89216	HMDB0000866	Organic acids and derivatives	Carboxylic acids and derivatives	NoSig
POS12000	(7E)-5-Hydroxydodec-7-enoylcarnitine	9.352	358.259	[M+H]+	358.259	TRUE	2.11082e+07	2.03346e+07	1.42912e+07	1.23956e+07	1.18959e+07	1.16222e+07	8.8065e+06	1.75173e+07	1.38464e+07	1.98418e+07	8.44648e+06	1.02852e+07	0.432207	1.16387	0.218932	1.3124e+07	4.76511e+06	1.94535e+06	36.3085	1.52746e+07	4.32772e+06	1.76679e+06	28.3328	0.632555	0.638647	0.577156	0.364308	C19H35NO5	Fatty Acyls	NKFXAFQLKVVSCX-UHFFFAOYSA-N	CCCCC=CCC(O)CCCC(=O)OC(CC([O-])=O)C[N+](C)(C)C	---	---	HMDB0241223	Lipids and lipid-like molecules	Fatty Acyls	NoSig
NEG14768	LPI(18:2)	10.492	595.288	[2M-H]-	595.288	TRUE	3.4989e+07	1.26515e+06	1.71207e+07	7.68692e+06	1.3189e+07	1.57997e+07	4.98987e+07	1.05424e+06	9.12958e+06	3.57972e+07	5.56818e+06	3.94527e+07	0.399681	0.639106	-0.645872	2.34834e+07	2.06614e+07	8.43498e+06	87.9829	1.50084e+07	1.14027e+07	4.65512e+06	75.9752	0.611592	0.495804	0.66693	0.398286	C27H49O12P	Glycerophospholipids	SAHCQBPGXQFTRA-FPKLTXOWSA-N	CCCCC\C=C/C\C=C/CCCCCCCC(=O)OC[C@@H](O)COP(O)(=O)O[C@H]1[C@H](O)[C@@H](O)[C@H](O)[C@@H](O)[C@H]1O	---	---	HMDB0240597	Lipids and lipid-like molecules	Glycerophospholipids	NoSig
POS4904	Arginine	1.264	175.119	[M+H]+	175.119	TRUE	2.26975e+09	2.44754e+09	2.40248e+09	1.92409e+09	1.61331e+09	2.37491e+09	2.45481e+09	2.4318e+09	2.18805e+09	2.14021e+09	2.21635e+09	2.52483e+09	0.332588	0.933794	-0.0988244	2.32601e+09	1.63025e+08	6.65545e+07	7.00877	2.17201e+09	3.32677e+08	1.35815e+08	15.3165	0.564123	0.658137	0.722677	0.478093	C6H14N4O2	Amino acids and derivatives	ODKSFYDXXFIFQN-UHFFFAOYSA-N	O=C(O)C(N)CCCNC(=N)N	C00062	6322;28782	HMDB0000517	Organic acids and derivatives	Carboxylic acids and derivatives	NoSig
NEG8440	Valproic acid glucuronide	7.585	319.138	[2M-H]-	319.139	TRUE	2.45023e+07	3.58933e+07	4.15794e+07	1.66505e+08	4.02739e+07	9.32057e+07	1.20728e+08	4.09975e+07	5.41104e+07	4.59979e+07	1.00924e+08	1.2791e+08	0.600648	0.819208	-0.287697	8.1778e+07	3.92953e+07	1.60423e+07	48.0512	6.69932e+07	5.42625e+07	2.21526e+07	80.997	0.756563	0.421707	0.396979	0.22138	C14H24O8	Organooxygen compounds	XXKSYIHWRBBHIC-JVWRJRKNSA-N	CCCC(CCC)C(=O)O[C@@H]1O[C@@H]([C@@H](O)[C@H](O)[C@H]1O)C(O)=O	C07185	88111	HMDB0000901	Organic oxygen compounds	Organooxygen compounds	NoSig
POS12546	3-Hydroxy-5,8-tetradecadienoylcarnitine	9.664	384.274	[M+CH3OH+H]+	384.275	TRUE	2.63477e+07	2.39084e+07	2.16071e+07	1.81393e+07	1.1344e+07	1.83458e+07	1.19906e+07	9.83671e+06	1.69538e+07	1.57426e+07	1.09807e+07	1.39655e+07	0.0204279	1.50614	0.590852	1.3245e+07	2.78673e+06	1.13768e+06	21.0399	1.99487e+07	5.27751e+06	2.15453e+06	26.4554	0.163739	1.58569	1.48833	1.68978	C21H37NO5	Fatty Acyls	LVNITLZCNUEXQK-QNCXCJACSA-N	CCCCC\C=C/C\C=C/C[C@@H](O)CC(=O)O[C@H](CC([O-])=O)C[N+](C)(C)C	---	156908011	HMDB0013332	Lipids and lipid-like molecules	Fatty Acyls	UP
NEG3976	2-Acetamido-4-methylphenyl acetate	8.515	206.081	[M-H]-	206.082	TRUE	1.55284e+08	4.11576e+08	3.3358e+08	3.33715e+08	7.80932e+08	2.81812e+08	2.43082e+08	1.80463e+08	2.66624e+08	3.07631e+08	2.35207e+08	2.15664e+08	0.141714	1.58552	0.664957	2.41445e+08	4.34503e+07	1.77385e+07	17.9959	3.82817e+08	2.12665e+08	8.682e+07	55.5526	0.403722	0.984979	1.08878	0.848588	C11H13NO3	Phenol esters	GPJFMEZBKSINFK-UHFFFAOYSA-N	CC(=O)NC1=CC(C)=CC=C1OC(C)=O	---	734306	HMDB0061682	Benzenoids	Phenol esters	NoSig
NEG14829	LPI(18:0)	13.492	599.32	[M-H]-	599.32	TRUE	1.23118e+07	7.47532e+06	1.00154e+07	9.55247e+06	7.18809e+06	9.02318e+06	8.98242e+06	1.06049e+07	1.02026e+07	7.6396e+06	5.6436e+06	7.94532e+06	0.494438	1.08914	0.123189	8.50308e+06	1.83136e+06	747649	21.5376	9.26105e+06	1.87102e+06	763839	20.2031	0.684745	0.576129	0.640595	0.305888	C27H53O12P	Glycerophospholipids	MXAFDFDAIFZFET-CZDOQZASSA-N	CCCCCCCCCCCCCCCCCC(=O)OC[C@@H](O)COP(O)(=O)O[C@H]1[C@H](O)[C@@H](O)[C@H](O)[C@@H](O)[C@H]1O	---	---	HMDB0240261	Lipids and lipid-like molecules	Glycerophospholipids	NoSig
NEG3845	3h-Indole-3-propanoic acid,a-amino-	6.725	203.081	[M-H]-	203.083	TRUE	1.39799e+09	8.8697e+08	1.01002e+09	1.48701e+09	1.51525e+09	1.11501e+09	1.13622e+09	6.47837e+08	8.91719e+08	1.40712e+09	1.43358e+09	9.63828e+08	0.371196	1.14381	0.193848	1.08005e+09	3.06887e+08	1.25286e+08	28.4141	1.23537e+09	2.66364e+08	1.08743e+08	21.5614	0.589402	0.654532	0.653916	0.430396	C11H12N2O2	Indoles and derivatives	RDTOURARQPNLFK-UHFFFAOYSA-N	NC(CC1C=NC2=CC=CC=C12)C(O)=O	---	12998164	HMDB0246269	Organoheterocyclic compounds	Indoles and derivatives	NoSig
NEG6691	Glutamyl-gamma-glutamate	0.962	274.104	[M-H]-	274.104	TRUE	6.41084e+07	1.11965e+08	6.50637e+07	6.14268e+07	9.36436e+07	5.62176e+07	9.43837e+07	9.0065e+07	6.86392e+07	5.49985e+07	1.17943e+08	7.41704e+07	0.548625	0.904489	-0.144825	8.33666e+07	2.2217e+07	9.07006e+06	26.6498	7.54042e+07	2.22144e+07	9.06899e+06	29.4604	0.723032	0.480043	0.524819	0.260724	C10H17N3O6	Carboxylic acids and derivatives	UDXGQZURTGBEOD-UHFFFAOYSA-N	NC(CCC(=O)NC(=O)C(N)CCC(O)=O)C(O)=O	---	131750762	HMDB0028833	Organic acids and derivatives	Carboxylic acids and derivatives	NoSig
POS6558	Kynurenine	6.445	209.092	[M+H]+	209.092	TRUE	3.10821e+08	6.83001e+08	3.90648e+08	5.62383e+08	7.82504e+08	3.76195e+08	4.60459e+08	2.57529e+08	4.04642e+08	3.60949e+08	2.58032e+08	3.39674e+08	0.0690327	1.49213	0.577375	3.46881e+08	8.04538e+07	3.28451e+07	23.1935	5.17592e+08	1.88895e+08	7.71161e+07	36.495	0.301742	1.22649	1.24913	1.16095	C10H12N2O3	Ketones	YGPSJZOEDVAXAB-QMMMGPOBSA-N	C1=CC=C(C(=C1)C(=O)C[C@@H](C(=O)O)N)N	C00328	161166	HMDB0000684	Organic oxygen compounds	Organooxygen compounds	NoSig
NEG15076	LPI(20:4)	10.45	619.287	[2M-H]-	619.288	TRUE	7.76206e+07	1.72138e+07	3.6287e+08	4.52328e+07	7.72016e+07	4.49391e+07	3.56197e+08	2.9516e+07	2.55726e+08	9.11843e+07	1.31318e+08	2.2872e+08	0.303628	0.572069	-0.805739	1.8211e+08	1.20025e+08	4.9e+07	65.908	1.0418e+08	1.28764e+08	5.25677e+07	123.598	0.544105	0.716941	0.738713	0.517658	C29H49O12P	Glycerophospholipids	LXUGKKVCSTYZFK-YPTWYXPQSA-N	CCCCC\C=C/C\C=C/C\C=C/C\C=C/CCCC(=O)OC[C@@H](O)COP(O)(=O)O[C@H]1[C@H](O)[C@@H](O)[C@H](O)[C@@H](O)[C@H]1O	---	---	HMDB0061690	Lipids and lipid-like molecules	Glycerophospholipids	NoSig
POS10780	9-Decenoylcarnitine	9.158	314.233	[M+NH4]+	314.233	TRUE	2.41036e+07	1.98864e+07	2.40408e+07	5.20014e+07	1.50194e+07	3.59289e+07	5.38689e+07	1.14128e+07	4.11134e+07	3.82799e+07	2.85636e+07	4.70886e+07	0.341311	0.776029	-0.365817	3.67212e+07	1.50353e+07	6.13815e+06	40.9446	2.84967e+07	1.3436e+07	5.48524e+06	47.1494	0.567958	0.66138	0.667214	0.46685	C17H31NO4	Fatty Acyls	GOOOCIIXFLVRAG-UHFFFAOYSA-N	C[N+](C)(C)CC(CC([O-])=O)OC(=O)CCCCCCCC=C	---	53481651	HMDB0013205	Lipids and lipid-like molecules	Fatty Acyls	NoSig
NEG14765	LPI(18:2)	10.989	595.287	[M-H]-	595.288	TRUE	5372473	1.14456e+07	2.72967e+07	1.15537e+07	5.36666e+06	7567819	7.82595e+06	1.29816e+07	7.06306e+06	6.18751e+06	2.35047e+07	7.74772e+06	0.90142	1.05041	0.0709567	1.08851e+07	6.62609e+06	2.70509e+06	60.8731	1.14338e+07	8.24794e+06	3.36721e+06	72.1363	0.945346	0.00410166	0.338564	0.0450726	C27H49O12P	Glycerophospholipids	SAHCQBPGXQFTRA-FPKLTXOWSA-N	CCCCC\C=C/C\C=C/CCCCCCCC(=O)OC[C@@H](O)COP(O)(=O)O[C@H]1[C@H](O)[C@@H](O)[C@H](O)[C@@H](O)[C@H]1O	---	---	HMDB0240597	Lipids and lipid-like molecules	Glycerophospholipids	NoSig
POS12505	Sphinganine 1-phosphate	11.632	382.272	[M+H]+	382.272	TRUE	2.04027e+08	1.63895e+08	1.65295e+08	2.12101e+08	1.51157e+08	1.33731e+08	1.4548e+08	1.64585e+08	1.8309e+08	1.12492e+08	1.31177e+08	1.18313e+08	0.111823	1.20473	0.268705	1.42523e+08	2.7415e+07	1.11921e+07	19.2355	1.71701e+08	3.04724e+07	1.24403e+07	17.7474	0.359723	1.13087	1.13919	0.95147	C18H40NO5P	Sphingolipids	YHEDRJPUIRMZMP-UHFFFAOYSA-N	CCCCCCCCCCCCCCCC(O)C(N)COP(O)(O)=O	C01120	520	HMDB0001383	Lipids and lipid-like molecules	Sphingolipids	NoSig
POS11944	Cholic acid	10.932	355.263	[M+H-3H2O]+	355.263	TRUE	9.52705e+07	1.33876e+08	6.24219e+07	3.25021e+06	4.67955e+08	95178204	2.0025e+07	9.89258e+07	6.89529e+07	7.59504e+06	3.3526e+07	3.20578e+07	0.178882	3.28613	1.71639	4.35138e+07	3.40309e+07	1.38931e+07	78.2072	1.42992e+08	1.65086e+08	6.73961e+07	115.451	0.446992	0.94051	1.00995	0.747433	C24H40O5	Hydroxy bile acids, alcohols and derivatives	BHQCQFFYRZLCQQ-OELDTZBJSA-N	C[C@H](CCC(=O)O)[C@H]1CC[C@@H]2[C@@]1([C@H](C[C@H]3[C@H]2[C@@H](C[C@H]4[C@@]3(CC[C@H](C4)O)C)O)O)C	C00695	221493	HMDB0000619	Lipids and lipid-like molecules	Steroids and steroid derivatives	NoSig
POS4402	Methionine sulfoxide	2.014	166.053	[M+H]+	166.053	TRUE	2.75757e+07	1.6913e+08	1.88291e+08	1.52237e+08	1.15189e+08	6.33188e+07	6.71226e+07	122994876	4.59039e+07	5.92677e+07	4.27123e+07	5.88e+07	0.090682	1.80378	0.851023	6.61336e+07	2.93015e+07	1.19623e+07	44.3066	1.1929e+08	6.30743e+07	2.575e+07	52.8746	0.342593	1.08921	1.15181	1.04248	C5H11NO3S	Amino acids and derivatives	QEFRNWWLZKMPFJ-UHFFFAOYSA-N	O=C(O)C(N)CCS(=O)C	C02989	158980;1548907	HMDB0002005	Organic acids and derivatives	Carboxylic acids and derivatives	NoSig
POS9549	Oleamide	12.176	282.279	[M+NH4]+	282.279	TRUE	7.37771e+06	5.32808e+08	1.35219e+07	984981	1.67779e+08	8.28288e+07	3.21709e+07	6.63696e+06	3.32846e+07	8.06762e+07	5.33587e+07	3.24199e+07	0.289711	3.37585	1.75525	3.97579e+07	2.49383e+07	1.0181e+07	62.7255	1.34217e+08	2.0545e+08	8.38745e+07	153.073	0.534829	0.764353	0.773254	0.538035	C18H35NO	Fatty Acyls	FATBGEAMYMYZAF-KTKRTIGZSA-N	CCCCCCCCC=CCCCCCCCC(N)=O	C19670	1930	HMDB0002117	Lipids and lipid-like molecules	Fatty Acyls	NoSig
POS4957	Citrulline	1.331	176.103	[M+H]+	176.103	TRUE	2.63443e+08	3.411e+08	3.45786e+08	2.42267e+08	3.60872e+08	3.42931e+08	2.46609e+08	3.68764e+08	2.66858e+08	2.60384e+08	2.86437e+08	3.33524e+08	0.446599	1.07592	0.105576	2.93763e+08	4.75842e+07	1.94262e+07	16.1982	3.16067e+08	4.99093e+07	2.03754e+07	15.7907	0.6452	0.504789	0.538167	0.350082	C6H13N3O3	Amino acids and derivatives	RHGKLRLOHDJJDR-BYPYZUCNSA-N	C(C[C@@H](C(=O)O)N)CNC(=O)N	C00327	9750;6992098	HMDB0000904	Organic acids and derivatives	Carboxylic acids and derivatives	NoSig
NEG2996	2-Hydroxy-3-(2-hydroxyphenyl)propanoic acid	6.96	181.049	[M-H]-	181.05	TRUE	2.69644e+08	4.4544e+08	3.25474e+08	3.25653e+08	1.30645e+09	3.34436e+08	4.36561e+08	1.92626e+08	3.99628e+08	3.37621e+08	2.52426e+08	3.01656e+08	0.303459	1.56578	0.646877	3.20086e+08	9.09556e+07	3.71325e+07	28.4159	5.01183e+08	3.98665e+08	1.62754e+08	79.5447	0.544105	0.731489	0.911144	0.5179	C9H10O4	Phenylpropanoic acids	HXQBZGMVGIDZAJ-UHFFFAOYSA-N	OC(CC1=C(O)C=CC=C1)C(O)=O	---	3083977	HMDB0033624	Phenylpropanoids and polyketides	Phenylpropanoic acids	NoSig
POS316	Cyclopentylamine	3.427	86.097	[M+H]+	86.0964	TRUE	3.54361e+09	4.47522e+09	4.1785e+09	3.58169e+09	1.8261e+09	4.56892e+09	1.65755e+09	1.38544e+09	1.73629e+09	1.33706e+09	3.41505e+09	2.82826e+09	0.0129128	1.79407	0.843234	2.05994e+09	8.56833e+08	3.49801e+08	41.595	3.69567e+09	1.01339e+09	4.13714e+08	27.4209	0.139913	1.57278	1.58738	1.88898	C5H11N	Organonitrogen compounds	NISGSNTVMOOSJQ-UHFFFAOYSA-N	NC1CCCC1	---	2906	HMDB0250671	Organic nitrogen compounds	Organonitrogen compounds	UP
NEG6740	N-lactoyl-Tryptophan	8.688	275.104	[M-H]-	275.103	TRUE	1.09508e+07	1.44211e+07	2.00353e+07	1.75738e+07	1.8235e+07	1.94269e+07	2.0968e+07	4.6544e+06	1.77131e+07	2.3745e+07	1.31188e+07	9.23538e+06	0.581762	1.12532	0.17034	1.49058e+07	7.25534e+06	2.96198e+06	48.6747	1.67738e+07	3.46103e+06	1.41296e+06	20.6335	0.740106	0.382326	0.455542	0.235255	C14H16N2O4	Carboxylic acids and derivatives	AQHJZWISLYVACJ-UFBFGSQYSA-N	C[C@H](O)C(=O)N[C@@H](CC1=CNC2=CC=CC=C12)C(O)=O	---	131770415	HMDB0062178	Organic acids and derivatives	Carboxylic acids and derivatives	NoSig
POS9406	gamma-Glutamylmethionine	6.449	279.101	[M+H]+	279.101	TRUE	1.42868e+08	2.3636e+08	1.50483e+08	1.3717e+08	1.83218e+08	1.49974e+08	2.43487e+08	1.97687e+08	1.26975e+08	1.21773e+08	3.32668e+08	1.71931e+08	0.388929	0.837216	-0.256329	1.99087e+08	7.96646e+07	3.25229e+07	40.0149	1.66679e+08	3.77043e+07	1.53927e+07	22.6209	0.60398	0.675447	0.636479	0.410129	C10H18N2O5S	Peptides	RQNSKRXMANOPQY-BQBZGAKWSA-N	O=C(O)C(N=C(O)CCC(N)C(=O)O)CCSC	---	7009567	HMDB0034367	Organic acids and derivatives	Carboxylic acids and derivatives	NoSig
NEG8707	Docosahexaenoicacid(DHA)	13.255	327.232	[M-H]-	327.233	TRUE	4.32893e+08	3.57028e+08	4.61814e+08	5.4408e+08	4.92584e+08	3.49426e+08	3.084e+08	4.45239e+08	5.02803e+08	5.03132e+08	4.97952e+08	4.74679e+08	0.727141	0.965457	-0.0507166	4.55367e+08	7.53921e+07	3.07787e+07	16.5563	4.39638e+08	7.64347e+07	3.12043e+07	17.3858	0.849191	0.30418	0.264205	0.138382	C22H32O2	Fatty Acyls	DVSZKTAMJJTWFG-UHFFFAOYSA-N	CCCCCCCCCC=CC=CC=CC=CC=CC=CC(O)=O	---	175542	HMDB0244316	Lipids and lipid-like molecules	Fatty Acyls	NoSig
POS7008	Pantothenic acid	6.567	220.118	[M+H]+	220.118	TRUE	3.16151e+08	4.85448e+08	5.77662e+08	4.49907e+08	4.10041e+08	3.69842e+08	4.57086e+08	4.47901e+08	5.35801e+08	2.71724e+08	3.58171e+08	4.88751e+08	0.881651	1.01939	0.0277005	4.26572e+08	9.57494e+07	3.90895e+07	22.4462	4.34842e+08	9.17747e+07	3.74669e+07	21.1053	0.933959	0.0804791	0.151158	0.0547035	C9H17NO5	Secondary alcohols	GHOKWGTUZJEAQD-ZETCQYMHSA-N	O=C(O)CCN=C(O)C(O)C(C)(C)CO	C00864	988	HMDB0000210	Organic oxygen compounds	Organooxygen compounds	NoSig
NEG5804	N-lactoyl-Tyrosine	7.18	252.087	[M-H]-	252.087	TRUE	8.40625e+06	2.16614e+07	1.60857e+07	1.29478e+07	2.89913e+07	1.2533e+07	1.83484e+07	3.90721e+06	1.83118e+07	1.74022e+07	1.04212e+07	6623200	0.311458	1.34142	0.423763	1.25023e+07	6.39854e+06	2.6122e+06	51.1788	1.67709e+07	7.43328e+06	3.03462e+06	44.3224	0.551035	0.715001	0.87982	0.506601	C12H15NO5	Carboxylic acids and derivatives	XBOGARDIMVJTKF-XVKPBYJWSA-N	C[C@H](O)C(=O)N[C@@H](CC1=CC=C(O)C=C1)C(O)=O	---	57329379	HMDB0062177	Organic acids and derivatives	Carboxylic acids and derivatives	NoSig
NEG8447	12 Hydroxy arachidonic acid	12.483	319.227	[M-H]-	319.228	TRUE	6.73534e+09	4.69167e+09	4.31242e+09	6.6512e+09	3.56201e+09	3.75307e+09	2.77432e+09	1.39614e+09	2.27273e+09	2.92418e+09	1.90404e+09	2.88446e+09	0.00205002	2.09847	1.06934	2.35931e+09	6.1799e+08	2.52293e+08	26.1936	4.95095e+09	1.40812e+09	5.74861e+08	28.4413	0.0515672	1.88155	1.78346	2.68824	C20H32O3	Fatty Acyls	HVRRTPWRYUQZPF-RMOYYRCGSA-N	CCCCC\C=C/C\C(O)=C/C\C=C/C\C=C\CCCC(O)=O	---	131769822	HMDB0060101	Lipids and lipid-like molecules	Fatty Acyls	UP
POS15364	LPC(20:4)	12.088	544.34	[M+H]+	544.34	TRUE	6.57569e+09	1.02049e+10	8.32284e+09	7.70206e+09	7.10134e+09	1.99992e+09	7.28527e+09	1.07169e+10	8.09807e+09	6.38513e+09	7.85639e+09	8.33876e+09	0.394372	0.860853	-0.216161	8.11341e+09	1.45381e+09	5.93514e+08	17.9186	6.98446e+09	2.74605e+09	1.12107e+09	39.3165	0.607878	0.630772	0.600063	0.404094	C28H50NO7P	Glycerophospholipids	GOMVPVRDBLLHQC-VEJNOCSESA-N	CC\C=C/C\C=C/C\C=C/C\C=C/CCCCCCC(=O)OC[C@](O)([H])COP([O-])(=O)OCC[N+](C)(C)C	---	53480469	HMDB0010396	Lipids and lipid-like molecules	Glycerophospholipids	NoSig
POS14303	1-O-Hexadecyl-sn-glycero-3-phosphocholine	12.991	482.36	[M+H]+	482.361	TRUE	5.78167e+08	2.90243e+08	4.35469e+08	4.68625e+08	1.52336e+08	4.90073e+08	2.13889e+08	2.25548e+06	9.76089e+08	8.12564e+08	5.90285e+08	6.80755e+08	0.400559	0.737189	-0.439893	5.45973e+08	3.69353e+08	1.50788e+08	67.6505	4.02485e+08	1.54383e+08	6.30267e+07	38.3575	0.612073	0.56842	0.592571	0.397333	C24H52NO6P	Glycerophospholipids	VLBPIWYTPAXCFJ-UHFFFAOYSA-N	CCCCCCCCCCCCCCCCOCC(O)COP([O-])(=O)OCC[N+](C)(C)C	C13903	3983	HMDB0243890	Lipids and lipid-like molecules	Glycerophospholipids	NoSig
POS13673	3-Hydroxy-11Z-octadecenoylcarnitine	10.841	442.353	[2M+H]+	442.353	TRUE	7.34696e+07	7.91233e+07	4.01108e+07	4.30149e+07	4.381e+07	5.27134e+07	4.05786e+07	4.55731e+07	4.42356e+07	3.83768e+07	4.14161e+07	4.11107e+07	0.0811691	1.32214	0.402876	4.18818e+07	2.60617e+06	1.06397e+06	6.22268	5.53737e+07	1.68404e+07	6.87508e+06	30.4123	0.322478	1.27995	1.16399	1.09061	C25H47NO5	Fatty Acyls	FMLYQPQCFBAOHS-XQRPBTPTSA-N	CCCCCC\C=C/CCCCCCC[C@@H](O)CC(=O)O[C@H](CC([O-])=O)C[N+](C)(C)C	---	156908021	HMDB0013339	Lipids and lipid-like molecules	Fatty Acyls	NoSig
NEG10562	(Z)-7-[(1R,2R,3R,5S)-2-(1,2-Dihydroxy-3-oxooctyl)-3,5-dihydroxycyclopentyl]hept-5-enoic acid	11.472	385.222	[M-H]-	385.223	TRUE	5.50018e+08	2.04557e+08	4.00923e+08	1.18694e+09	4.09429e+08	6.1013e+08	1.66043e+09	4.38278e+08	4.25171e+08	8.36441e+08	8.32125e+08	1.22031e+09	0.181366	0.621125	-0.687044	9.02125e+08	4.74999e+08	1.93917e+08	52.6533	5.60333e+08	3.37634e+08	1.37838e+08	60.2559	0.448521	0.921575	0.923091	0.741445	C20H34O7	Fatty Acyls	MUEUGPOTDVINAD-UHFFFAOYSA-N	CCCCCC(=O)C(O)C(O)C1C(O)CC(O)C1CC=CCCCC(O)=O	---	---	HMDB0244520	Lipids and lipid-like molecules	Fatty Acyls	NoSig
POS13192	3-Hydroxyhexadecanoylcarnitine	10.681	416.336	[M+CH3OH+H]+	416.338	TRUE	7.22631e+07	7.01544e+07	3.9227e+07	3.12282e+07	3.46757e+07	5.21971e+07	4.07232e+07	3.70584e+07	3.80639e+07	3.50949e+07	3.15411e+07	3.52137e+07	0.0957191	1.3769	0.461428	3.62825e+07	3.1154e+06	1.27186e+06	8.5865	4.99576e+07	1.7944e+07	7.3256e+06	35.9184	0.349611	1.25398	1.11869	1.019	C23H45NO5	Fatty Acyls	XKAZIAFZAQAHHG-BPGUCPLFSA-N	CCCCCCCCCCCCCC(O)CC(=O)O[C@H](CC([O-])=O)C[N+](C)(C)C	---	126456228	HMDB0013336	Lipids and lipid-like molecules	Fatty Acyls	NoSig
POS10833	Oct-5-enedioylcarnitine	6.875	316.175	[2M+H]+	316.176	TRUE	4.1245e+06	2.08807e+07	3.74156e+06	2.79778e+06	9.05257e+06	8.70048e+06	6.92493e+06	3.42817e+06	3.91215e+06	4.86178e+06	2.54706e+06	3.89305e+06	0.191225	1.92816	0.947228	4.26119e+06	1.50637e+06	614973	35.3509	8.21627e+06	6.74461e+06	2.75347e+06	82.0884	0.45288	0.942424	0.925527	0.718454	C15H25NO6	Fatty Acyls	FDPQEPXSQOSGRS-UHFFFAOYSA-N	C[N+](C)(C)CC(CC([O-])=O)OC(=O)CCCC=CCC(O)=O	---	---	HMDB0241709	Lipids and lipid-like molecules	Fatty Acyls	NoSig
NEG8059	Glutamyltyrosine	6.428	309.109	[M-H]-	309.109	TRUE	7.40376e+07	2.12613e+08	6.69628e+07	7.34058e+07	3.72033e+08	5.19314e+07	9.33088e+07	6.66717e+07	8.8876e+07	5.89673e+07	9.41428e+07	5.35451e+07	0.237737	1.86819	0.901644	7.59186e+07	1.83077e+07	7.47408e+06	24.1149	1.41831e+08	1.27254e+08	5.19513e+07	89.7226	0.493977	0.829681	0.964117	0.623903	C14H18N2O6	Peptides	VVLXCWVSSLFQDS-UHFFFAOYSA-N	O=C(O)C(N=C(O)CCC(N)C(=O)O)CC1=CC=C(O)C=C1	---	---	HMDB0028831	Organic acids and derivatives	Carboxylic acids and derivatives	NoSig
POS6444	3-Indolehydracrylic acid	8.724	206.081	[M+CH3OH+H]+	206.082	TRUE	1.48259e+08	1.6622e+08	1.2734e+08	1.05887e+08	3.20528e+08	1.75701e+08	1.5431e+08	7.89028e+07	8.63618e+07	1.03855e+08	9.28443e+07	1.18544e+08	0.066154	1.64446	0.717617	1.05803e+08	2.75265e+07	1.12376e+07	26.0167	1.73989e+08	7.61749e+07	3.10983e+07	43.7814	0.294069	1.26498	1.29315	1.17944	C11H11NO3	Indoles and derivatives	HWRVAGPWLQXABS-UHFFFAOYSA-N	OC(CC(O)=O)C1=CNC2=C1C=CC=C2	---	69733299	HMDB0059765	Organoheterocyclic compounds	Indoles and derivatives	NoSig
POS5863	5,6-Dihydroxy-2-methylaminotetralin	6.301	194.117	[M+H]+	194.118	TRUE	3.26031e+08	4.11633e+08	3.70671e+08	3.30893e+08	3.76578e+08	3.38312e+08	3.27285e+08	3.37595e+08	3.37857e+08	3.07317e+08	3.44822e+08	3.2907e+08	0.0804233	1.08577	0.118725	3.30657e+08	1.31093e+07	5.35187e+06	3.96463	3.59019e+08	3.32275e+07	1.35651e+07	9.25506	0.321029	1.16092	1.16454	1.09462	C11H15NO2	Tetralins	BHDFPNRSDABMPW-UHFFFAOYSA-N	CNC1CCC2=C(C1)C=CC(O)=C2O	---	38005	HMDB0246248	Benzenoids	Tetralins	NoSig
POS14998	LPC(18:1)	12.604	522.355	[M+H]+	522.356	TRUE	1.28288e+10	1.20957e+10	1.02221e+10	1.36132e+10	1.00756e+10	9.44541e+09	1.13536e+10	2.97472e+10	1.58906e+10	1.84475e+10	1.85402e+10	1.30008e+10	0.0407591	0.638258	-0.647787	1.783e+10	6.51049e+09	2.6579e+09	36.5143	1.13801e+10	1.69607e+09	6.92417e+08	14.9038	0.232023	1.41471	1.33301	1.38978	C26H52NO7P	Glycerophospholipids	PZRFVAHZNWPPAC-VBKSFVIKSA-N	CCCCCC\C=C/CCCCCCCCCC(=O)OC[C@@]([H])(O)COP([O-])(=O)OCC[N+](C)(C)C	---	53480465	HMDB0010385	Lipids and lipid-like molecules	Glycerophospholipids	DOWN
POS13368	Oleoylcarnitine	11.281	426.357	[M+CH3OH+H]+	426.358	TRUE	9.40916e+08	1.06099e+09	7.46592e+08	7.47993e+08	6.14843e+08	7.76479e+08	6.03591e+08	1.08659e+09	6.716e+08	5.31849e+08	6.5033e+08	5.81433e+08	0.253871	1.18481	0.244658	6.87566e+08	2.01705e+08	8.23458e+07	29.3361	8.14636e+08	1.59426e+08	6.50854e+07	19.5702	0.505357	0.82442	0.898228	0.595387	C25H47NO4	Fatty Acyls	IPOLTUVFXFHAHI-WHIOSMTNSA-N	CCCCCCCCC=CCCCCCCCC(=O)OC(CC([O-])=O)C[N+](C)(C)C	---	166951	HMDB0005065	Lipids and lipid-like molecules	Fatty Acyls	NoSig
POS10844	7-Methylnonanoylcarnitine	9.622	316.247	[M+H]+	316.249	TRUE	1.52186e+08	1.609e+08	1.17801e+08	7.16241e+07	6.85692e+07	8.71923e+07	6.45615e+07	1.17828e+08	1.09389e+08	1.06737e+08	5.98866e+07	7.52716e+07	0.310473	1.23347	0.302727	8.89457e+07	2.52771e+07	1.03194e+07	28.4186	1.09712e+08	4.0349e+07	1.64724e+07	36.7772	0.550252	0.804826	0.743835	0.507977	C17H33NO4	Fatty Acyls	MTPSYDDQPQURAJ-UHFFFAOYSA-N	CCC(C)CCCCCC(=O)OC(CC([O-])=O)C[N+](C)(C)C	---	156960941	HMDB0240789	Lipids and lipid-like molecules	Fatty Acyls	NoSig
POS13628	(11E,13Z)-10-Hydroxyoctadeca-11,13-dienoylcarnitine	10.554	440.337	[M+H-H2O]+	440.338	TRUE	2.62557e+07	2.71846e+07	1.79931e+07	1.65835e+07	1.35493e+07	2.2026e+07	1.3878e+07	1.07237e+07	1.51575e+07	1.44312e+07	1.32134e+07	1.42424e+07	0.0131624	1.51375	0.598129	1.36077e+07	1.55106e+06	633219	11.3984	2.05987e+07	5.47756e+06	2.2362e+06	26.5918	0.140942	1.6574	1.54132	1.88066	C25H45NO5	Fatty Acyls	PGOWXCBADQKSCL-UHFFFAOYSA-N	CCCCC=CC=CC(O)CCCCCCCCC(=O)OC(CC([O-])=O)C[N+](C)(C)C	---	---	HMDB0241544	Lipids and lipid-like molecules	Fatty Acyls	UP
POS8727	Glutamylleucine	6.849	261.145	[M+H]+	261.144	TRUE	4.26291e+08	1.02673e+09	6.14386e+08	526110536	2.14038e+09	4.50447e+08	7.43396e+08	5.7751e+08	5.74662e+08	4.32929e+08	6.77294e+08	425172136	0.313671	1.51105	0.595549	5.71827e+08	1.27593e+08	5.20896e+07	22.3132	8.64058e+08	6.6253e+08	2.70477e+08	76.6766	0.552328	0.697273	0.874747	0.503525	C11H20N2O5	Peptides	MYFMARDICOWMQP-JAMMHHFISA-N	O=C(O)C(N=C(O)CCC(N)C(=O)O)CC(C)C	---	151023	HMDB0011171	Organic acids and derivatives	Carboxylic acids and derivatives	NoSig
POS15471	1-(9Z-Eicosenoyl)-sn-glycero-3-phosphocholine	11.82	550.386	[M+H-H2O]+	550.387	TRUE	2.07128e+08	4.3508e+08	8.20995e+08	3.08399e+08	1.84312e+08	4.90869e+08	1.10916e+09	7.92386e+08	3.93108e+08	6.46492e+08	5.26067e+08	7.35795e+08	0.062109	0.582151	-0.780534	7.00501e+08	2.46788e+08	1.00751e+08	35.2303	4.07797e+08	2.35996e+08	9.63451e+07	57.871	0.290316	1.28089	1.2254	1.20685	C28H56NO7P	Glycerophospholipids	GJTDRNFWIDPARY-UHFFFAOYSA-N	CCCCCCCCCCC=CCCCCCCCC(=O)OCC(O)COP([O-])(=O)OCC[N+](C)(C)C	---	---	HMDB0243798	Lipids and lipid-like molecules	Glycerophospholipids	NoSig
POS14530	LPC(16:0)	12.899	496.339	[M+H]+	496.34	TRUE	5.11958e+08	8.20997e+08	2.68016e+08	3.14845e+08	4.06084e+08	8.02533e+08	6.41059e+08	4.24986e+09	1.59424e+09	1.20859e+09	6.83516e+08	7.44319e+08	0.112774	0.342532	-1.54569	1.52026e+09	1.3877e+09	5.66525e+08	91.2801	5.20739e+08	2.40436e+08	9.81575e+07	46.1721	0.36097	1.14183	1.07959	0.94779	C24H50NO7P	Glycerophospholipids	NEGQHKSYEYVFTD-HSZRJFAPSA-N	CCCCCCCCCCCCCCCC(=O)O[C@H](CO)COP([O-])(=O)OCC[N+](C)(C)C	---	15061532	HMDB0240262	Lipids and lipid-like molecules	Glycerophospholipids	NoSig
POS15431	LPC(20:2)	12.879	548.371	[M+CH3OH+H]+	548.372	TRUE	1.33571e+08	1.33143e+08	1.73645e+08	1.88136e+08	1.53719e+08	1.05529e+08	1.92711e+08	5.60012e+07	4.08874e+08	2.261e+08	2.95625e+08	2.13137e+08	0.118464	0.637541	-0.649409	2.32075e+08	1.16827e+08	4.76943e+07	50.3401	1.47957e+08	3.01131e+07	1.22936e+07	20.3526	0.374025	1.091	1.07508	0.926413	C28H54NO7P	Glycerophospholipids	YYQVCMMXPIJVHY-ZOIJLGJPSA-N	CCCCC\C=C/C\C=C/CCCCCCCCCC(=O)OC[C@](O)([H])COP([O-])(=O)OCC[N+](C)(C)C	---	52924053	HMDB0010392	Lipids and lipid-like molecules	Glycerophospholipids	NoSig
POS14916	LPC(18:3)	11.704	518.323	[2M+H]+	518.325	TRUE	1.72616e+09	1.62391e+09	1.55878e+09	9.52219e+08	5.33039e+08	1.59277e+09	9.40277e+08	1.11599e+09	1.2353e+09	1.19239e+09	9.84973e+08	1.04943e+09	0.250904	1.22529	0.293121	1.08639e+09	1.16007e+08	4.73595e+07	10.6781	1.33114e+09	4.78031e+08	1.95155e+08	35.9112	0.50337	0.883259	0.906065	0.600492	C26H48NO7P	Lysophosphatidylcholines	MRTUWVDDQVMUCR-ACHCNROVSA-N	CCCCC\C=C/C\C=C/C\C=C/CCCCC(=O)OC[C@](O)([H])COP([O-])(=O)OCC[N+](C)(C)C	---	52924045	HMDB0010387	Lipids and lipid-like molecules	Glycerophospholipids	NoSig
NEG12464	LPE(P-18:1)	12.886	462.298	[M-H]-	462.298	TRUE	5.42979e+07	2.9476e+07	2.40825e+07	6.71522e+07	2.0956e+07	4.2253e+07	2.99362e+07	3.70303e+07	3.12599e+07	7.75791e+07	2.3846e+07	3.71582e+07	0.983192	1.00594	0.00855006	3.94683e+07	1.93184e+07	7.88672e+06	48.9467	3.97029e+07	1.82921e+07	7.46774e+06	46.0725	0.989941	0.0505311	0.250011	0.00736162	C23H46NO6P	Glycerophospholipids	URGVIWXYPWWBQO-UWEYSURVSA-N	CCCCCCCC\C=C/CCCCCC\C=C/OC[C@@H](O)COP(O)(=O)OCCN	---	154573335;154573336	HMDB0240599	Lipids and lipid-like molecules	Glycerophospholipids	NoSig
POS6403	Tryptophan	6.765	205.097	[M+H]+	205.097	TRUE	2.04296e+10	2.16948e+10	1.66703e+10	2.07008e+10	2.23027e+10	1.99816e+10	1.9056e+10	1.14964e+10	1.79578e+10	1.95539e+10	2.16184e+10	1.69031e+10	0.150167	1.14255	0.192259	1.77643e+10	3.45805e+09	1.41174e+09	19.4663	2.02966e+10	1.97028e+09	8.04365e+08	9.70745	0.416232	1.02911	1.02055	0.823427	C11H12N2O2	Amino acids and derivatives	QIVBCDIJIAJPQS-VIFPVBQESA-N	O=C(O)C(N)CC1=CNC=2C=CC=CC21	C00078	---	HMDB0000929	Organoheterocyclic compounds	Indoles and derivatives	NoSig
POS9781	4-Methylheptanoylcarnitine	8.974	288.217	[M+H]+	288.217	TRUE	9.88933e+07	1.11771e+08	8.20946e+07	5.44126e+07	5.07262e+07	5.64701e+07	4.81478e+07	8.12897e+07	7.14174e+07	7.6545e+07	4.26547e+07	5.88471e+07	0.332041	1.19917	0.262038	6.31503e+07	1.5751e+07	6.4303e+06	24.942	7.5728e+07	2.57937e+07	1.05303e+07	34.061	0.564123	0.773525	0.70847	0.478808	C15H29NO4	Fatty Acyls	LZPPUOVHBXZDDN-UHFFFAOYSA-N	CCCC(C)CCC(=O)OC(CC([O-])=O)C[N+](C)(C)C	---	156961438	HMDB0241042	Lipids and lipid-like molecules	Fatty Acyls	NoSig
POS11756	Corticosterone	10.355	347.221	[M+H]+	347.222	TRUE	7.49343e+07	2.88507e+08	3.00713e+08	1.35617e+08	5.69882e+08	3.79414e+08	3.66127e+08	1.8943e+08	2.14106e+08	3.63767e+08	1.82801e+08	1.54547e+08	0.583811	1.18921	0.250005	2.4513e+08	9.47315e+07	3.8674e+07	38.6455	2.91511e+08	1.76929e+08	7.22309e+07	60.6937	0.741724	0.355959	0.641795	0.233728	C21H30O4	21-hydroxysteroids	OMFXVFTZEKFJBZ-HJTSIMOOSA-N	CC12CCC(=O)C=C1CCC3C2C(CC4(C3CCC4C(=O)CO)C)O	C02140	5753	HMDB0001547	Lipids and lipid-like molecules	Steroids and steroid derivatives	NoSig
POS9428	Coronaric acid	12.355	279.231	[M+H-H2O]+	279.231	TRUE	1.74054e+07	1.02098e+07	9.36173e+06	2.98709e+07	1.13536e+07	8.71639e+06	1.03778e+07	7.07966e+06	1.23752e+07	9.0567e+06	3.78098e+07	7.33132e+06	0.936239	1.03436	0.0487381	1.40051e+07	1.18277e+07	4.82862e+06	84.4525	1.44863e+07	8.15921e+06	3.33098e+06	56.3236	0.963003	0.00571338	0.200416	0.0286131	C18H32O3	Medium-chain fatty acids	FBUKMFOXMZRGRB-YFHOEESVSA-N	CCCCC/C=C\CC1C(O1)CCCCCCCC(=O)O	C14825	6246154	HMDB0004701	Lipids and lipid-like molecules	Fatty Acyls	NoSig
POS15389	LPC(18:0)	11.242	546.352	[M+Na]+	546.353	TRUE	4.26964e+08	2.3418e+08	2.86068e+08	4.07683e+08	2.25193e+08	2.52219e+08	4.7117e+08	2.23411e+08	4.65961e+08	3.72077e+08	1.28393e+08	3.58268e+08	0.649418	0.907407	-0.140179	3.36547e+08	1.36186e+08	5.55977e+07	40.4657	3.05385e+08	8.93835e+07	3.64907e+07	29.2692	0.787311	0.229994	0.32645	0.187475	C26H54NO7P	Lysophosphatidylcholines	IHNKQIMGVNPMTC-RUZDIDTESA-N	CCCCCCCCCCCCCCCCCC(=O)OC[C@H](COP(=O)([O-])OCC[N+](C)(C)C)O	---	497299	HMDB0010384	Lipids and lipid-like molecules	Glycerophospholipids	NoSig
POS12759	(6E,9E,12E)-Hexadeca-6,9,12-trienoylcarnitine	10.442	394.294	[M+H]+	394.296	TRUE	7.45376e+07	9.36785e+07	5.32818e+07	4.0719e+07	4.65522e+07	5.72396e+07	3.11174e+07	4.94771e+07	4.06011e+07	4.19891e+07	3.05763e+07	3.45248e+07	0.0234112	1.60329	0.681037	3.80476e+07	7.33413e+06	2.99415e+06	19.2762	6.10015e+07	1.97227e+07	8.05175e+06	32.3315	0.177026	1.53143	1.4398	1.63058	C23H39NO4	Fatty Acyls	XHIVCERYEMLIFD-UHFFFAOYSA-N	CCCC=CCC=CCC=CCCCCC(=O)OC(CC([O-])=O)C[N+](C)(C)C	---	---	HMDB0241495	Lipids and lipid-like molecules	Fatty Acyls	UP
POS15000	LPC(18:1)	13.48	522.355	[M+NH4]+	522.356	TRUE	1.56219e+08	1.6443e+08	1.72243e+08	1.67776e+08	1.43969e+08	1.35514e+08	1.60976e+08	6.21608e+08	2.42222e+08	2.56698e+08	2.71428e+08	2.23276e+08	0.0650135	0.529302	-0.917837	2.96035e+08	1.64062e+08	6.6978e+07	55.4198	1.56692e+08	1.43888e+07	5.8742e+06	9.18286	0.293098	1.30897	1.22934	1.187	C26H52NO7P	Glycerophospholipids	PZRFVAHZNWPPAC-VBKSFVIKSA-N	CCCCCC\C=C/CCCCCCCCCC(=O)OC[C@@]([H])(O)COP([O-])(=O)OCC[N+](C)(C)C	---	53480465	HMDB0010385	Lipids and lipid-like molecules	Glycerophospholipids	NoSig
POS8099	Pivaloylcarnitine	7.031	246.17	[M+H]+	246.171	TRUE	1.47561e+08	1.8512e+08	2.92521e+08	1.24402e+08	2.50307e+08	1.40991e+08	1.52409e+08	1.26549e+08	2.00344e+08	1.77647e+08	1.22455e+08	1.00757e+08	0.196967	1.29624	0.374335	1.46694e+08	3.73433e+07	1.52453e+07	25.4567	1.9015e+08	6.73458e+07	2.74938e+07	35.4171	0.456398	0.894069	0.908471	0.705607	C12H23NO4	Fatty Acyls	YICAQFPUDACYGQ-UHFFFAOYSA-N	CC(C)(C)C(=O)OC(CC([O-])=O)C[N+](C)(C)C	---	126894	HMDB0041993	Lipids and lipid-like molecules	Fatty Acyls	NoSig
POS6520	N-Acetylphenylalanine	8.522	208.097	[M+H]+	208.097	TRUE	7.86594e+07	2.23257e+08	1.54532e+08	1.59484e+08	3.53002e+08	1.25742e+08	1.23697e+08	8.66934e+07	1.26239e+08	1.2777e+08	1.10625e+08	1.02391e+08	0.110649	1.61596	0.692392	1.12903e+08	1.6236e+07	6.62831e+06	14.3805	1.82446e+08	9.59671e+07	3.91784e+07	52.6002	0.359083	1.06785	1.1541	0.956052	C11H13NO3	Amino acids and derivatives	CBQJSKKFNMDLON-UHFFFAOYSA-N	CC(=O)N[C@@H](CC1=CC=CC=C1)C(O)=O	C03519	74839	HMDB0000512	Organic acids and derivatives	Carboxylic acids and derivatives	NoSig
POS12336	Cholic acid	10.93	373.274	[M+H-2H2O]+	373.274	TRUE	1.98517e+08	2.88236e+08	1.2599e+08	6.00792e+06	1.00005e+09	1.96405e+08	3.59436e+07	2.07772e+08	1.3474e+08	1.66988e+07	7.15328e+07	6.28507e+07	0.17708	3.4279	1.77732	8.82564e+07	7.1031e+07	2.89983e+07	80.4826	3.02534e+08	3.54374e+08	1.44673e+08	117.135	0.445631	0.943504	1.01327	0.751831	C24H40O5	Hydroxy bile acids, alcohols and derivatives	BHQCQFFYRZLCQQ-OELDTZBJSA-N	C[C@H](CCC(=O)O)[C@H]1CC[C@@H]2[C@@]1([C@H](C[C@H]3[C@H]2[C@@H](C[C@H]4[C@@]3(CC[C@H](C4)O)C)O)O)C	C00695	221493	HMDB0000619	Lipids and lipid-like molecules	Steroids and steroid derivatives	NoSig
POS13710	12-Hydroxy-12-octadecanoylcarnitine	11.162	444.369	[M+NH4]+	444.369	TRUE	2.01492e+07	2.3498e+07	1.69177e+07	1.65052e+07	1.385e+07	1.6765e+07	1.32639e+07	3.54012e+07	1.4615e+07	1.33236e+07	1.2009e+07	1.57045e+07	0.888192	1.03229	0.0458413	1.73862e+07	8.91582e+06	3.63987e+06	51.281	1.79475e+07	3.37593e+06	1.37822e+06	18.81	0.937864	0.0943075	0.377483	0.0514933	C25H49NO5	Fatty Acyls	QAIWREXEZLJMTC-UHFFFAOYSA-N	CCCCCCC(O)CCCCCCCCCCC(=O)OC(CC([O-])=O)C[N+](C)(C)C	---	53481632	HMDB0013154	Lipids and lipid-like molecules	Fatty Acyls	NoSig
POS15206	Taurocholic acid	10.603	533.324	[M+NH4]+	533.325	TRUE	3.34264e+07	3.3089e+07	6.82226e+07	1.98853e+07	8.19528e+07	3.84123e+07	2.03934e+07	2.74706e+07	2.05941e+07	8.84887e+06	3.40009e+07	1.00293e+07	0.0353313	2.26632	1.18035	2.02229e+07	9.75507e+06	3.98249e+06	48.2378	4.58314e+07	2.38772e+07	9.74784e+06	52.098	0.216264	1.34901	1.3555	1.45184	C26H45NO7S	Hydroxy bile acids, alcohols and derivatives	WBWWGRHZICKQGZ-HZAMXZRMSA-N	O=S(=O)(O)CCN=C(O)CCC(C)C1CCC2C3C(O)CC4CC(O)CCC4(C)C3CC(O)C12C	C05122	6675	HMDB0000036	Lipids and lipid-like molecules	Steroids and steroid derivatives	UP
POS4084	delta-Valerobetaine	1.412	160.133	[M+H]+	160.133	TRUE	3209892977	3.56306e+09	3.88595e+09	3.75399e+09	1.49478e+09	3.243e+09	3.44299e+09	3.89246e+09	3.10073e+09	2.9315e+09	3.76185e+09	3.20823e+09	0.622035	0.941631	-0.0867662	3.38963e+09	3.796e+08	1.54971e+08	11.1989	3.19178e+09	8.73905e+08	3.5677e+08	27.3799	0.770274	0.39665	0.695417	0.206185	C8H17NO2	Straight chain fatty acids	CDLVFVFTRQPQFU-UHFFFAOYSA-N	C[N+](C)(C)CCCCC(=O)[O-]	---	14274897	HMDB0240732	Lipids and lipid-like molecules	Fatty Acyls	NoSig
POS5785	N-Acetylmethionine	7.19	192.069	[M+H]+	192.069	TRUE	3.3735e+07	2.18814e+07	3.42997e+07	5.28829e+07	4.32693e+07	3.19797e+07	4.07232e+07	1.59993e+07	3.24973e+07	3.30386e+07	2.66178e+07	2.00863e+07	0.182132	1.29051	0.367943	2.81604e+07	9.12023e+06	3.72332e+06	32.3867	3.63413e+07	1.05896e+07	4.32318e+06	29.1392	0.448521	0.933785	0.915688	0.739614	C7H13NO3S	Amino acids and derivatives	XUYPXLNMDZIRQH-LURJTMIESA-N	O=C(O)C(N=C(O)C)CCSC	C02712	---	HMDB0011745	Organic acids and derivatives	Carboxylic acids and derivatives	NoSig
POS8680	3-Methylpentanoylcarnitine	8.023	260.186	[M+H]+	260.186	TRUE	4.64852e+08	5.08439e+08	3.1731e+08	2.14494e+08	2.16362e+08	2.73428e+08	1.95522e+08	3.69232e+08	3.26934e+08	2.99891e+08	2.03431e+08	3.01149e+08	0.416615	1.17612	0.234034	2.82693e+08	6.92298e+07	2.82629e+07	24.4894	3.32481e+08	1.26179e+08	5.15123e+07	37.9507	0.621663	0.676853	0.603916	0.380265	C13H25NO4	Fatty Acyls	HPKZJKWIYUYEKQ-UHFFFAOYSA-N	CCC(C)CC(=O)OC(CC([O-])=O)C[N+](C)(C)C	---	156961420	HMDB0241033	Lipids and lipid-like molecules	Fatty Acyls	NoSig
NEG3580	2,3-Methylene suberic acid	8.707	197.08	[M-H]-	197.081	TRUE	7.02887e+07	1.42407e+08	3.90688e+07	4.73705e+07	4.4607e+07	7.02026e+07	6.40352e+07	6.39473e+07	7.51704e+07	8.0285e+07	5.03859e+07	7.43849e+07	0.954285	1.01405	0.0201318	6.80348e+07	1.08212e+07	4.41775e+06	15.9055	6.89908e+07	3.83418e+07	1.5653e+07	55.5752	0.972127	0.0993711	0.109262	0.0203219	C10H14O4	Fatty Acyls	CLAQTYSICSOFAV-UHFFFAOYSA-N	OC(=O)CCCCC(=C)C(=C)C(O)=O	---	124202116	HMDB0059779	Lipids and lipid-like molecules	Fatty Acyls	NoSig
POS15396	LPC(20:3)	12.347	546.355	[M+H]+	546.356	TRUE	1.15541e+09	1.38589e+09	1.19021e+09	1.80685e+09	9.27109e+08	8.03761e+08	1.2224e+09	3.15567e+09	1.84263e+09	1.66649e+09	2.32357e+09	2.0548e+09	0.0214881	0.592654	-0.754739	2.04426e+09	6.59117e+08	2.69083e+08	32.2423	1.21154e+09	3.56534e+08	1.45554e+08	29.4282	0.167894	1.54743	1.46036	1.6678	C28H52NO7P	Glycerophospholipids	BBNHCUBQEQJHIG-FZZJNMCHSA-N	CCCCC\C=C/C\C=C/C\C=C/CCCCCCC(=O)OC[C@@H](O)COP([O-])(=O)OCC[N+](C)(C)C	---	52924055	HMDB0010394	Lipids and lipid-like molecules	Glycerophospholipids	DOWN
POS12211	3, 5-Tetradecadiencarnitine	10.173	368.279	[M+H]+	368.28	TRUE	1.88012e+08	1.95724e+08	1.2794e+08	8.3958e+07	1.00375e+08	1.14819e+08	9.07791e+07	1.14987e+08	1.20483e+08	1.22841e+08	8.6354e+07	9.54313e+07	0.165533	1.28524	0.362038	1.05146e+08	1.6119e+07	6.58054e+06	15.3301	1.35138e+08	4.63872e+07	1.89375e+07	34.3258	0.430744	1.071	0.951833	0.781115	C21H37NO4	Fatty Acyls	IXOHTRSFILEKHO-NKBLVAAJSA-N	CCCCCCCC\C=C\C=C\CC(=O)O[C@@H](CC([O-])=O)C[N+](C)(C)C	---	156908009	HMDB0013331	Lipids and lipid-like molecules	Fatty Acyls	NoSig
POS13294	gamma-linolenyl carnitine	10.793	422.326	[M+H]+	422.327	TRUE	5.72594e+07	5.95135e+07	4.00342e+07	3.00907e+07	2.43884e+07	4.5813e+07	3.14114e+07	3.29281e+07	3.64966e+07	3.78583e+07	2.23017e+07	2.78978e+07	0.0988181	1.36108	0.444749	3.14823e+07	5.74499e+06	2.34538e+06	18.2483	4.28499e+07	1.4182e+07	5.78977e+06	33.0969	0.350246	1.22733	1.12884	1.00516	C25H43NO4	Fatty Acyls	YCINYVPLUUGAJO-BAHSRKMSSA-N	CCCCC\C=C/C\C=C/C\C=C/CCCCC(=O)O[C@@H](CC([O-])=O)C[N+](C)(C)C	---	134812245	HMDB0006318	Lipids and lipid-like molecules	Fatty Acyls	NoSig
POS15005	LPC(18:1)	9.78	522.355	[M+Na]+	522.356	TRUE	1.02408e+07	1.2056e+07	6.94031e+06	13464869	1.00798e+07	6.60182e+06	5.91112e+06	8.48997e+07	1.94687e+07	2.14155e+07	8.66605e+06	1.18674e+07	0.233697	0.390095	-1.3581	2.53714e+07	2.978e+07	1.21576e+07	117.376	9.89727e+06	2.72554e+06	1.1127e+06	27.5383	0.49376	0.895651	0.852727	0.631347	C26H52NO7P	Glycerophospholipids	PZRFVAHZNWPPAC-VBKSFVIKSA-N	CCCCCC\C=C/CCCCCCCCCC(=O)OC[C@@]([H])(O)COP([O-])(=O)OCC[N+](C)(C)C	---	53480465	HMDB0010385	Lipids and lipid-like molecules	Glycerophospholipids	NoSig
POS14536	LPC(16:0)	12.286	496.339	[M+CH3OH+H]+	496.34	TRUE	1.23949e+10	1.0358e+10	8.87731e+09	8.62711e+09	8.95571e+09	9.17031e+09	1.11805e+10	1.51377e+10	1.21922e+10	1.15685e+10	1.06759e+10	1.00182e+10	0.0527834	0.824939	-0.27764	1.17955e+10	1.7983e+09	7.34154e+08	15.2457	9.73056e+09	1.43891e+09	5.87434e+08	14.7876	0.265755	1.2693	1.26414	1.2775	C24H50NO7P	Glycerophospholipids	NEGQHKSYEYVFTD-HSZRJFAPSA-N	CCCCCCCCCCCCCCCC(=O)O[C@H](CO)COP([O-])(=O)OCC[N+](C)(C)C	---	15061532	HMDB0240262	Lipids and lipid-like molecules	Glycerophospholipids	NoSig
POS15743	LPC(22:5)	12.225	570.354	[2M+H]+	570.356	TRUE	1.9058e+08	2.22719e+08	2.1264e+08	1.81136e+08	1.51073e+08	1.98858e+08	2.00418e+08	6.39322e+08	2.99002e+08	3.21402e+08	2.76151e+08	3.77144e+08	0.0297485	0.547451	-0.869198	3.5224e+08	1.52093e+08	6.20915e+07	43.1787	1.92834e+08	2.53282e+07	1.03402e+07	13.1347	0.195518	1.46111	1.39399	1.52653	C30H52NO7P	Glycerophospholipids	YBUXFQUGNPBZPS-YNBHEIDWSA-N	CCCCC\C=C/C\C=C/C\C=C/C\C=C/C\C=C/CCC(=O)OC[C@](O)([H])COP([O-])(=O)OCC[N+](C)(C)C	---	53480473	HMDB0010402	Lipids and lipid-like molecules	Glycerophospholipids	DOWN
POS9830	Testosterone	11.167	289.216	[M+H]+	289.216	TRUE	8.57011e+06	1.67213e+07	1.49372e+06	2.02495e+06	7.49681e+06	1.67317e+06	3.35563e+07	1.769e+08	962607	4.93465e+06	3.49699e+07	4.58713e+06	0.21846	0.148411	-2.75233	4.26517e+07	6.74889e+07	2.75522e+07	158.233	6.33001e+06	5.96603e+06	2.43562e+06	94.2499	0.476843	0.927215	0.867052	0.660628	C19H28O2	Androgens and derivatives	MUMGGOZAMZWBJJ-UHFFFAOYSA-N	C[C@]12CC[C@H]3[C@@H](CCC4=CC(=O)CC[C@]34C)[C@@H]1CC[C@@H]2O	C00535	---	HMDB0000234	Lipids and lipid-like molecules	Steroids and steroid derivatives	NoSig
POS4182	Carnitine	1.33	162.112	[M+H]+	162.112	TRUE	2.31634e+09	2.49997e+09	2.97276e+09	3.34321e+09	2.08203e+09	2.42375e+09	2.56159e+09	2.93842e+09	3.086e+09	2.42216e+09	3.36106e+09	3.07693e+09	0.234662	0.896361	-0.157849	2.90769e+09	3.52831e+08	1.44043e+08	12.1344	2.60634e+09	4.6495e+08	1.89815e+08	17.8392	0.49376	0.923005	0.912801	0.629557	C7H15NO3	Carnitines	PHIQHXFUZVPYII-ZCFIWIBFSA-N	C[N+](C)(C)CC(CC(=O)[O-])O	C00318	85	HMDB0000062	Organic nitrogen compounds	Organonitrogen compounds	NoSig
POS8765	3-Hydroxyisovalerylcarnitine	6.345	262.164	[M+H]+	262.165	TRUE	1.0543e+08	1.40159e+08	1.615e+08	1.02234e+08	8.98633e+07	1.03322e+08	1.27569e+08	1.21493e+08	1.28743e+08	1.19947e+08	6.68125e+07	9.43707e+07	0.639735	1.06613	0.0923809	1.09823e+08	2.44959e+07	1.00004e+07	22.305	1.17085e+08	2.7539e+07	1.12427e+07	23.5205	0.780621	0.360487	0.3637	0.194	C12H23NO5	Fatty Acyls	IGLHHSKNBDXCEY-SECBINFHSA-N	CC(C)(O)CC(=O)O[C@H](CC([O-])=O)C[N+](C)(C)C	---	131668011	HMDB0061189	Lipids and lipid-like molecules	Fatty Acyls	NoSig
POS10153	Nona-3,5-dienoylcarnitine	8.719	298.201	[M+H]+	298.202	TRUE	2.23907e+07	6.45192e+06	5.73939e+06	1.66365e+07	6.79647e+06	8.01694e+06	3.08486e+07	1.85285e+07	2.18786e+07	1.38851e+07	2.24851e+07	2.22995e+07	0.0146617	0.50823	-0.976446	2.16542e+07	5.58252e+06	2.27906e+06	25.7803	1.10053e+07	6.87672e+06	2.80741e+06	62.4854	0.145041	1.49509	1.51206	1.83382	C16H27NO4	Fatty Acyls	ZYAOMGFWYYSZCC-UHFFFAOYSA-N	CCCC=CC=CCC(=O)OC(CC([O-])=O)C[N+](C)(C)C	---	---	HMDB0241764	Lipids and lipid-like molecules	Fatty Acyls	DOWN
POS15328	LPC(20:5)	11.622	542.323	[2M+H]+	542.325	TRUE	6.3078e+08	9.59253e+08	9.53387e+08	7.79309e+08	8.63371e+08	4.05445e+08	1.08394e+09	1.67028e+09	1.15075e+09	1.01931e+09	1.15944e+09	9.42362e+08	0.0142471	0.653499	-0.613742	1.17101e+09	2.5795e+08	1.05307e+08	22.0279	7.65257e+08	2.14662e+08	8.76356e+07	28.051	0.142996	1.61728	1.51542	1.84627	C28H48NO7P	Glycerophospholipids	PDIGSOAOQOXRDU-WJPZTBRDSA-N	CC\C=C/C\C=C/C\C=C/C\C=C/C\C=C/CCCC(=O)OC[C@](O)([H])COP([O-])(=O)OCC[N+](C)(C)C	---	11757087	HMDB0010397	Lipids and lipid-like molecules	Glycerophospholipids	DOWN
POS12796	(3Z,9Z)-Hexadecadienoylcarnitine	10.597	396.31	[M+H]+	396.311	TRUE	1.56177e+08	1.40625e+08	1.23165e+08	6.15216e+07	9.01537e+07	1.09533e+08	6.78711e+07	6.99605e+07	8.65155e+07	9.3387e+07	6.47449e+07	6.6977e+07	0.0265844	1.51555	0.599845	7.49093e+07	1.19699e+07	4.88669e+06	15.9792	1.13529e+08	3.43891e+07	1.40393e+07	30.291	0.185024	1.53689	1.40989	1.57537	C23H41NO4	Acyl carnitines	DIQVNBQNZYWXJS-UHFFFAOYSA-N	CCCCCCC=CCCCCC=CCC(=O)OC(CC([O-])=O)C[N+](C)(C)C	---	---	HMDB0241481	Lipids and lipid-like molecules	Fatty Acyls	UP
POS6356	Acetylcarnitine	2.227	204.123	[M+H]+	204.123	TRUE	1.00793e+10	1.02242e+10	1.12079e+10	9.27339e+09	6.22847e+09	9.22634e+09	8.56608e+09	9.80923e+09	8.84982e+09	8.51125e+09	5.39659e+09	8.31181e+09	0.248433	1.13742	0.185768	8.2408e+09	1.49026e+09	6.08397e+08	18.084	9.37327e+09	1.70352e+09	6.95457e+08	18.1742	0.50337	0.873007	0.930767	0.604791	C9H17NO4	Acyl carnitines	RDHQFKQIGNGIED-MRVPVSSYSA-N	O=C(OC(CC(=O)[O-])C[N+](C)(C)C)C	C02571	7045767	HMDB0000201	Lipids and lipid-like molecules	Fatty Acyls	NoSig
POS8816	6,10,14-Trimethyl-5,9,13-pentadecatrien-2-one	11.888	263.237	[M+H]+	263.237	TRUE	2.51835e+08	3.10324e+08	8.73586e+07	1.6833e+08	3.68341e+08	2.98453e+08	3.15262e+08	3.01922e+08	2.8067e+08	1.41615e+08	3.20866e+08	3.30804e+08	0.515483	0.877894	-0.187881	2.81857e+08	7.08593e+07	2.89282e+07	25.1402	2.4744e+08	1.03031e+08	4.20624e+07	41.6389	0.70116	0.458455	0.611159	0.287785	C18H30O	Prenol lipids	LTUMRKDLVGQMJU-HSVQFRAPSA-N	CC(C)=CCC\C(C)=C/CC\C(C)=C\CCC(C)=O	---	1711944	HMDB0034495	Lipids and lipid-like molecules	Prenol lipids	NoSig
POS3669	Xanthine	3.702	153.041	[M+H]+	153.041	TRUE	2028.86	2.74053e+09	2028.86	2028.86	3.6442e+09	2028.86	4.76764e+08	285056	2.77264e+06	1.04598e+08	7.64619e+08	1.0668e+07	0.256246	4.69567	2.23133	2.26618e+08	3.20897e+08	1.31006e+08	141.603	1.06412e+09	1.67311e+09	6.83046e+08	157.229	0.506581	0.7971	0.932189	0.591343	C5H4N4O2	Xanthines	LRFVTYWOQMYALW-JKKKRHIMNA-N	O=C1NC2=C(NC=N2)C(=O)N1	C00385	1188	HMDB0000292	Organoheterocyclic compounds	Imidazopyrimidines	NoSig
POS1894	Indane	11.668	119.086	[M+H]+	119.086	TRUE	1.03053e+08	5.37496e+07	1.178e+08	5.49568e+07	1.10262e+08	9.29874e+07	7.09801e+07	7.42987e+07	8.92223e+07	6.97178e+07	1.02085e+08	7.93493e+07	0.543439	1.0971	0.133696	8.09421e+07	1.25496e+07	5.12335e+06	15.5044	8.88016e+07	2.7915e+07	1.13963e+07	31.4353	0.717686	0.445686	0.439139	0.264849	C9H10	Indanes	PQNFLJBBNBOBRQ-UHFFFAOYSA-N	C1CC2=CC=CC=C2C1	---	10326	HMDB0059837	Benzenoids	Indanes	NoSig
POS2089	2-Hydroxy-4-imino-2,5-cyclohexadienone	1.427	124.039	[M+H]+	124.04	TRUE	8.12348e+07	1.23671e+08	1.35151e+08	8.80121e+07	9.4259e+07	8.74689e+07	1.2692e+08	1.13347e+08	1.09705e+08	2.26568e+07	8.65784e+07	1.34277e+08	0.888863	1.02749	0.0391211	9.89139e+07	4.08091e+07	1.66603e+07	41.2572	1.01633e+08	2.22069e+07	9.06594e+06	21.8502	0.938053	0.108947	0.111277	0.0511652	C6H5NO2	Organonitrogen compounds	FYWMPJHTFWPBOS-UHFFFAOYSA-N	OC1=CC(=N)C=CC1=O	---	---	HMDB0031713	Organic nitrogen compounds	Organonitrogen compounds	NoSig
POS12411	Riboflavin	7.372	377.146	[M+H]+	377.146	TRUE	1.77125e+07	2.14974e+07	2.42885e+07	2.34367e+07	2.55188e+07	2.12178e+07	2.5434e+07	16198602	2.05827e+07	1.98017e+07	2.60661e+07	1.9919e+07	0.630731	1.04429	0.0625253	2.13337e+07	3.7547e+06	1.53285e+06	17.5999	2.22786e+07	2.77363e+06	1.13233e+06	12.4497	0.775196	0.285233	0.447295	0.200156	C17H20N4O6	Flavins	AUNGANRZJHBGPY-UHFFFAOYSA-N	CC1=CC2=C(C=C1C)N(C3=NC(=O)NC(=O)C3=N2)C[C@@H]([C@@H]([C@@H](CO)O)O)O	C00255	493570	HMDB0000244	Organoheterocyclic compounds	Pteridines and derivatives	NoSig
NEG7753	Icosa-2,4,6,8,10-pentaenoic acid	12.483	301.216	[M-H2O-H]-	301.217	TRUE	4.32051e+07	2.89234e+07	2.7535e+07	4.32731e+07	2.12879e+07	2.3186e+07	1.54997e+07	7.68622e+06	1.31211e+07	1.59869e+07	9.77485e+06	1.71592e+07	0.00170935	2.36546	1.24212	1.32047e+07	3.76485e+06	1.53699e+06	28.5115	3.12351e+07	9.70528e+06	3.96217e+06	31.0718	0.0463145	1.89672	1.80573	2.76717	C20H30O2	Fatty Acyls	SBHCLVQMTBWHCD-UHFFFAOYSA-N	CCCCCCCCCC=CC=CC=CC=CC=CC(O)=O	---	135002	HMDB0245697	Lipids and lipid-like molecules	Fatty Acyls	UP
NEG2761	Ascorbic acid	0.946	175.023	[M-H]-	175.025	TRUE	1.12451e+09	8.17152e+08	194161537	6.803e+07	2.1764e+08	9.7603e+08	4.34721e+07	4.15901e+07	4.04532e+07	3.49321e+07	5.7829e+07	4.5244e+08	0.0456609	5.06551	2.34071	1.11786e+08	1.6706e+08	6.8202e+07	149.446	5.66254e+08	4.58416e+08	1.87147e+08	80.9559	0.248982	1.43281	1.30579	1.34046	C6H8O6	Butenolides	CIWBSHSKHKDKBQ-JLAZNSOCSA-N	O=C1OC(C(O)=C1O)C(O)CO	C00072	54670067	HMDB0000044	Organoheterocyclic compounds	Dihydrofurans	UP
POS5654	Trimethyllysine	1.236	189.16	[M+H]+	189.16	TRUE	9.24626e+07	1.01393e+08	1.06187e+08	7.10785e+07	8.41026e+07	9.28003e+07	9.60602e+07	1.05026e+08	8.34417e+07	9.45237e+07	6.49515e+07	8.82938e+07	0.737435	1.02954	0.0420058	8.87162e+07	1.37582e+07	5.61676e+06	15.5081	9.13372e+07	1.25522e+07	5.1244e+06	13.7427	0.856079	0.290889	0.244833	0.132276	C9H20N2O2	Amino acids and derivatives	MXNRLFUSFKVQSK-QMMMGPOBSA-N	C[N+](C)(C)CCCC[C@H](N)C([O-])=O	C03793	---	HMDB0001325	Organic acids and derivatives	Carboxylic acids and derivatives	NoSig
NEG612	Glycerate	0.962	105.018	[M-H]-	105.019	TRUE	4.76525e+07	3.93002e+07	6.21573e+07	8.19043e+07	6.95532e+07	1.86363e+08	1.10304e+08	5.22211e+07	8.1635e+07	7.57203e+07	1.37371e+08	4.41814e+07	0.928412	0.971078	-0.042341	8.35721e+07	3.52386e+07	1.43861e+07	42.1655	8.1155e+07	5.37381e+07	2.19385e+07	66.2167	0.96064	0.138904	0.095653	0.0322592	C3H6O4	Organooxygen compounds	RBNPOMFGQQGHHO-QKGSACKDNA-N	OC[C@H](O)C(O)=O	C00258	752	HMDB0000139	Organic oxygen compounds	Organooxygen compounds	NoSig
NEG6168	2-[3-methoxy-4-(sulfooxy)phenyl]acetic acid	7.176	261.007	[M-H]-	261.007	TRUE	7.90071e+06	1.69788e+07	1.17825e+07	8.07467e+06	1.86961e+07	1.52377e+07	1.70711e+07	3.95364e+06	1.25318e+07	1.00817e+07	5.86569e+06	1.17183e+07	0.30573	1.285	0.361766	1.02037e+07	4.74914e+06	1.93883e+06	46.5432	1.31117e+07	4.58154e+06	1.87041e+06	34.9423	0.54611	0.766764	0.868412	0.514662	C9H10O7S	Phenylsulfates	IACOAKYXFIWAQN-UHFFFAOYSA-N	O=C(O)CC1=CC=C(OS(=O)(=O)O)C(OC)=C1	---	29981063	HMDB0011719	Organic acids and derivatives	Organic sulfuric acids and derivatives	NoSig
POS142	1,3,5-Hexatriene	0.968	81.0705	[M+H]+	81.0699	TRUE	9.85631e+07	6.32342e+07	1.04324e+08	1.87747e+08	5.95824e+07	2.68321e+08	1.27193e+08	1.14768e+08	1.95736e+08	9.5441e+07	1.29381e+08	1.47144e+08	0.900519	0.965552	-0.0505744	1.34944e+08	3.436e+07	1.40274e+07	25.4624	1.30295e+08	8.18911e+07	3.34319e+07	62.8504	0.945124	0.129511	0.381542	0.045507	C6H8	Unsaturated hydrocarbons	AFVDZBIIBXWASR-UHFFFAOYSA-N	C=CC=CC=C	---	16695	HMDB0251502	Hydrocarbons	Unsaturated hydrocarbons	NoSig
POS2245	4-Hydroxy-2H-pyran-3-carboxaldehyde	3.811	127.039	[M+H]+	127.04	TRUE	6.11515e+08	1.87457e+08	4.84971e+08	2.83275e+08	5.30568e+08	4.48933e+08	3.86742e+08	4.01724e+08	2.51574e+08	5.12221e+08	2.0458e+08	3.96259e+08	0.428328	1.18282	0.242225	3.5885e+08	1.12112e+08	4.57696e+07	31.2421	4.24453e+08	1.59131e+08	6.49648e+07	37.4907	0.629267	0.652247	0.56543	0.368223	C6H6O3	Pyrans	ZNUNRMPPGAAKKR-UHFFFAOYSA-N	OC1=C(COC=C1)C=O	---	---	HMDB0031256	Organoheterocyclic compounds	Pyrans	NoSig
POS1633	1-Piperidinecarboxaldehyde	13.639	114.092	[M+H]+	114.092	TRUE	2.61392e+08	1.11802e+08	2.08372e+08	3.09194e+08	3.37431e+08	3.39578e+08	3.35162e+08	2.49791e+08	2.3696e+08	1.84478e+08	2.53217e+08	1.99393e+08	0.676471	1.07455	0.103733	2.43167e+08	5.29286e+07	2.1608e+07	21.7664	2.61295e+08	8.87335e+07	3.62253e+07	33.9592	0.81134	0.280295	0.300383	0.169751	C6H11NO	Piperidines	FEWLNYSYJNLUOO-UHFFFAOYSA-N	O=CN1CCCCC1	---	17429	HMDB0031702	Organoheterocyclic compounds	Piperidines	NoSig
POS15058	LPC(18:0)	11.309	524.371	[M+H]+	524.371	TRUE	1.93095e+10	2.10843e+10	1.73953e+10	3.59281e+10	3.94532e+10	3.39828e+10	5.38175e+10	7.59577e+10	6.39521e+10	6.64431e+10	1.60367e+10	4.31459e+10	0.0244765	0.523412	-0.933981	5.32255e+10	2.14078e+10	8.73971e+09	40.221	2.78589e+10	9.64899e+09	3.93918e+09	34.6353	0.177026	1.4803	1.43017	1.61125	C26H54NO7P	Lysophosphatidylcholines	IHNKQIMGVNPMTC-RUZDIDTESA-N	CCCCCCCCCCCCCCCCCC(=O)OC[C@H](COP(=O)([O-])OCC[N+](C)(C)C)O	---	497299	HMDB0010384	Lipids and lipid-like molecules	Glycerophospholipids	DOWN
POS14490	LPC(16:1)	11.819	494.324	[M+H-H2O]+	494.325	TRUE	6.35741e+09	7.49053e+09	6.95704e+09	5.79689e+09	5.26883e+09	6.19037e+09	5.52293e+09	9.73316e+09	6.86159e+09	6.82199e+09	6.86612e+09	6.64641e+09	0.291921	0.896563	-0.157523	7.07537e+09	1.40083e+09	5.71887e+08	19.7987	6.34351e+09	7.9617e+08	3.25035e+08	12.5509	0.537348	0.798897	0.803237	0.534735	C24H48NO7P	Glycerophospholipids	LFUDDCMNKWEORN-ZXEGGCGDSA-N	CCCCCC\C=C/CCCCCCCC(=O)OC[C@@H](O)COP([O-])(=O)OCC[N+](C)(C)C	---	24779461	HMDB0010383	Lipids and lipid-like molecules	Glycerophospholipids	NoSig
POS11984	Chenodeoxycholic acid	12.189	357.279	[M+H-2H2O]+	357.279	TRUE	2.09718e+07	4.79052e+07	2.12406e+07	1.11383e+07	8.92052e+07	3.48587e+07	1.98448e+07	3.27885e+07	2.08743e+07	2.71526e+07	2.32754e+07	1.26419e+07	0.242644	1.64976	0.722254	2.27629e+07	6.84926e+06	2.7962e+06	30.0896	3.75533e+07	2.83589e+07	1.15775e+07	75.5165	0.497572	0.805663	0.924506	0.61503	C24H40O4	Hydroxy bile acids, alcohols and derivatives	RUDATBOHQWOJDD-BSWAIDMHSA-N	C[C@H](CCC(=O)O)[C@H]1CC[C@@H]2[C@@]1(CC[C@H]3[C@H]2[C@@H](C[C@H]4[C@@]3(CC[C@H](C4)O)C)O)C	C02528	10133	HMDB0000518	Lipids and lipid-like molecules	Steroids and steroid derivatives	NoSig
POS12582	3-Hydroxy-cis-5-tetradecenoylcarnitine	9.937	386.289	[M+H-H2O]+	386.291	TRUE	7.09072e+07	7.58103e+07	4.60147e+07	4.33069e+07	3.29911e+07	4.98678e+07	3.34636e+07	3.38637e+07	3.91415e+07	3.65354e+07	2.83888e+07	3.73303e+07	0.0252931	1.52785	0.611504	3.47872e+07	3.79548e+06	1.5495e+06	10.9106	5.31497e+07	1.66959e+07	6.81606e+06	31.4129	0.178645	1.54992	1.43447	1.597	C21H39NO5	Fatty Acyls	CJMUXNONVZSQIX-ZDOLJLSUSA-N	CCCCCCCC\C=C/CC(O)CC(=O)O[C@H](CC([O-])=O)C[N+](C)(C)C	---	156908008	HMDB0013330	Lipids and lipid-like molecules	Fatty Acyls	UP
POS6908	Propionylcarnitine	5.357	218.139	[M+H]+	218.139	TRUE	1.37332e+09	1.01858e+09	1.36319e+09	8.81183e+08	1.08971e+09	1.11755e+09	1.13197e+09	8.10089e+08	1.07253e+09	1.65995e+09	7.34562e+08	1.02387e+09	0.668779	1.06382	0.0892522	1.07216e+09	3.2682e+08	1.33424e+08	30.4823	1.14059e+09	1.94428e+08	7.93751e+07	17.0463	0.803124	0.398107	0.341226	0.174717	C10H19NO4	Acyl carnitines	UFAHZIUFPNSHSL-UHFFFAOYSA-N	[H][C@](CC([O-])=O)(C[N+](C)(C)C)OC(=O)CC	---	12879828	HMDB0000824	Lipids and lipid-like molecules	Fatty Acyls	NoSig
POS11364	3-hydroxydecanoyl carnitine	8.957	332.243	[M+H]+	332.244	TRUE	2.54391e+07	2.65111e+07	2.31223e+07	2.09195e+07	1.66016e+07	1.85388e+07	1.64558e+07	1.41445e+07	2.04796e+07	1.76672e+07	1.1726e+07	1.61948e+07	0.0167231	1.35652	0.439915	1.61113e+07	2.99089e+06	1.22103e+06	18.5639	2.18554e+07	3.88851e+06	1.58748e+06	17.792	0.15214	1.61722	1.50378	1.77668	C17H33NO5	Fatty Acyls	VCRSQDIROUELAR-UHFFFAOYSA-N	CCCCCCCC(O)CC(=O)OC(CC([O-])=O)C[N+](C)(C)C	---	121454166	HMDB0061636	Lipids and lipid-like molecules	Fatty Acyls	UP
NEG2912	Glucose	0.873	179.054	[M-H]-	179.056	TRUE	1.21114e+08	1.26084e+08	7.67581e+07	1.0845e+08	1.75531e+07	1.32468e+08	1.41867e+08	1.64999e+08	1.5898e+08	5.04898e+07	1.81213e+08	1.66691e+08	0.10516	0.673917	-0.569356	1.4404e+08	4.75685e+07	1.94197e+07	33.0245	9.70711e+07	4.36759e+07	1.78306e+07	44.9937	0.353897	1.11788	1.12007	0.978149	C6H12O6	Organooxygen compounds	WQZGKKKJIJFFOK-VFUOTHLCSA-N	[H][C@@](O)(CO)[C@@]([H])(O)[C@]([H])(O)[C@]([H])(O)C=O	C00031	107526	HMDB0000122	Organic oxygen compounds	Organooxygen compounds	NoSig
POS12584	Pentadecanoylcarnitine	10.955	386.326	[M+H]+	386.327	TRUE	3.81377e+07	4.15954e+07	2.55772e+07	1.76342e+07	2.7398e+07	2.85359e+07	2.30408e+07	2.25706e+07	2.35455e+07	1.89962e+07	1.86808e+07	1.85944e+07	0.0367187	1.42614	0.512115	2.09047e+07	2.37647e+06	970189	11.3681	2.98131e+07	8.73905e+06	3.5677e+06	29.3128	0.220932	1.46635	1.34211	1.43511	C22H43NO4	Fatty Acyls	MDDWQHVKSHTZTD-UHFFFAOYSA-N	CCCCCCCCCCCCCCC(=O)OC(CC([O-])=O)C[N+](C)(C)C	---	123132011	HMDB0062517	Lipids and lipid-like molecules	Fatty Acyls	UP
POS12053	2-Hydroxylauroylcarnitine	9.582	360.274	[M+H]+	360.275	TRUE	2.67269e+07	2.39412e+07	2.04371e+07	1.64449e+07	1.3242e+07	1.81347e+07	1.41767e+07	1.07791e+07	1.7092e+07	1.45713e+07	9.21692e+06	1.33227e+07	0.0172603	1.50239	0.587256	1.31931e+07	2.81861e+06	1.15069e+06	21.3642	1.98211e+07	4.95122e+06	2.02133e+06	24.9795	0.15381	1.63175	1.49869	1.76295	C19H37NO5	Fatty Acyls	PBBJEGGNZPXIGJ-UHFFFAOYSA-N	CCCCCCCCCCC(O)C(=O)OC(CC([O-])=O)C[N+](C)(C)C	---	53481640	HMDB0013164	Lipids and lipid-like molecules	Fatty Acyls	UP
POS15902	Biliverdin	10.66	583.255	[M+H]+	583.255	TRUE	1.3839e+07	1.0123e+07	2.08298e+07	3.35143e+07	1.15741e+07	1.68344e+07	23068244	3.92713e+07	3.9232e+07	2.86053e+07	1.45962e+07	1.63811e+07	0.138919	0.662191	-0.594682	2.6859e+07	1.08142e+07	4.4149e+06	40.263	1.77858e+07	8.60743e+06	3.51397e+06	48.395	0.399097	1.08583	1.04014	0.857237	C33H34N4O6	Bilirubins	RCNSAJSGRJSBKK-NSQVQWHSSA-N	O=C1N=C(C=C2NC(=CC=3NC(C=C4N=C(O)C(=C4C=C)C)=C(C3CCC(=O)O)C)C(=C2C)CCC(=O)O)C(=C1C=C)C	C00500	5280353	HMDB0001008	Organoheterocyclic compounds	Tetrapyrroles and derivatives	NoSig
POS13594	9-(3,4-Dimethyl-5-propylfuran-2-yl)nonanoylcarnitine	10.384	438.322	[M+Na]+	438.322	TRUE	8.66886e+06	1.10722e+07	6.79439e+06	6.60665e+06	1.35325e+07	6.90062e+06	4.6149e+06	5.06666e+06	4.22109e+06	1.42629e+06	3.87537e+06	5.02017e+06	0.00336462	2.21162	1.1451	4.03741e+06	1.35916e+06	554876	33.6642	8.92921e+06	2.82552e+06	1.15351e+06	31.6436	0.0694618	1.78149	1.7127	2.47306	C25H43NO5	Fatty Acyls	UETYWWDHIKVRKS-UHFFFAOYSA-N	CCCC1=C(C)C(C)=C(CCCCCCCCC(=O)OC(CC([O-])=O)C[N+](C)(C)C)O1	---	156962822	HMDB0241802	Lipids and lipid-like molecules	Fatty Acyls	UP
NEG5555	cyclic 6-Hydroxymelatonin	8.652	245.092	[M-H]-	245.093	TRUE	1.96573e+08	3.51338e+08	2.26792e+08	3.52228e+08	5.77294e+08	3.07731e+08	1.94993e+08	2.00462e+08	3.86884e+08	420134353	3.16189e+08	2.26096e+08	0.527737	1.15314	0.205573	2.90793e+08	9.8113e+07	4.00545e+07	33.7398	3.35326e+08	1.34821e+08	5.50406e+07	40.206	0.709228	0.41002	0.608704	0.277582	C13H14N2O3	Indoles and derivatives	FQZIOEARFRBPDV-UHFFFAOYSA-N	COC1=CC2=C(NC3=C2CCN3C(C)=O)C=C1O	---	131769959	HMDB0060810	Organoheterocyclic compounds	Indoles and derivatives	NoSig
NEG3370	Citric acid	1.77	191.018	[M-H]-	191.02	TRUE	2.75619e+09	4.00326e+09	2.70606e+09	2.30618e+09	4.67695e+09	3.19805e+09	2.98287e+09	1.8995e+09	3.10294e+09	3.10007e+09	2.82925e+09	2.19231e+09	0.192612	1.21976	0.286603	2.68449e+09	5.13078e+08	2.09463e+08	19.1127	3.27445e+09	8.98132e+08	3.66661e+08	27.4285	0.452911	0.925543	1.04127	0.715317	C6H8O7	Tricarboxylic acids and derivatives	KRKNYBCHXYNGOX-UHFFFAOYSA-N	C(C(=O)O)C(CC(=O)O)(C(=O)O)O	C00158	311	HMDB0000094	Organic acids and derivatives	Carboxylic acids and derivatives	NoSig
POS8126	N-acetyltryptophan	8.656	247.107	[M+H]+	247.108	TRUE	1.81806e+08	3.08788e+08	1.62813e+08	2.64034e+08	4.49832e+08	2.02411e+08	1.53797e+08	1.33734e+08	2.75832e+08	3.07389e+08	2.44868e+08	1.52443e+08	0.366146	1.23786	0.307849	2.11344e+08	7.39076e+07	3.01726e+07	34.9703	2.61614e+08	1.07045e+08	4.3701e+07	40.9172	0.583326	0.622207	0.771513	0.436345	C13H14N2O3	Amino acids and derivatives	DZTHIGRZJZPRDV-GFCCVEGCSA-N	O=C(O)C(N=C(O)C)CC1=CNC=2C=CC=CC21	C03137	2002	HMDB0013713	Organic acids and derivatives	Carboxylic acids and derivatives	NoSig
NEG3133	6-Methyl-2-methylene-6-octene-1,3,8-triol	10.767	185.117	[M-H]-	185.118	TRUE	1.6255e+08	2.17092e+08	1.35032e+08	2.15444e+08	8.50614e+07	1.24344e+08	1.37177e+08	1.39051e+08	1.42145e+08	1.61941e+08	3.16442e+08	2.28633e+08	0.414325	0.834844	-0.260421	1.87565e+08	7.19831e+07	2.9387e+07	38.3777	1.56587e+08	5.24989e+07	2.14326e+07	33.5269	0.6197	0.616502	0.596845	0.382659	C10H18O3	Fatty Acyls	KSMRZTSAPKWVGY-YVMONPNESA-N	C\C(CCC(O)C(=C)CO)=C\CO	---	131752432	HMDB0038692	Lipids and lipid-like molecules	Fatty Acyls	NoSig
POS5356	Phosphocholine	12.284	184.073	[M]+	184.073	TRUE	2.34246e+08	2.0311e+08	1.80899e+08	1.68892e+08	1.66848e+08	1.89789e+08	2.09674e+08	2.98382e+08	2.33323e+08	2.25104e+08	2.30303e+08	2.27503e+08	0.0168489	0.803056	-0.316428	2.37382e+08	3.09958e+07	1.2654e+07	13.0574	1.90631e+08	2.52654e+07	1.03145e+07	13.2536	0.152235	1.51191	1.49023	1.77343	C5H15NO4P+	Cholines	YHHSONZFOIEMCP-UHFFFAOYSA-O	C[N+](C)(C)CCOP(=O)(O)O	C00588	---	HMDB0001565	Organic nitrogen compounds	Organonitrogen compounds	DOWN
NEG4795	5-Heptyltetrahydro-2-oxo-3-furancarboxylic acid	9.996	227.128	[M-H]-	227.128	TRUE	8.25966e+07	2.24962e+08	5.57314e+07	1.72955e+08	1.06499e+08	1.82556e+08	4.26992e+08	1.43679e+08	1.63158e+08	2.53863e+08	2.27473e+08	2.16298e+08	0.0671668	0.576542	-0.794501	2.38577e+08	1.01042e+08	4.12502e+07	42.3519	1.3755e+08	6.57239e+07	2.68317e+07	47.7818	0.296498	1.23523	1.25003	1.17285	C12H20O4	Lactones	FCCIDBCBPCNABK-UHFFFAOYSA-N	CCCCCCCC1CC(C(O)=O)C(=O)O1	---	18371062	HMDB0030994	Organoheterocyclic compounds	Lactones	NoSig
POS7444	N,N,N-Trimethyl-L-alanyl-L-proline betaine	6.604	229.155	[M+NH4]+	229.155	TRUE	2.49775e+07	3.01295e+07	1.81084e+07	3.36095e+07	1.44523e+07	1.98404e+07	1.25562e+07	1.17258e+07	1.51307e+07	1.13674e+07	8.67243e+06	9.19679e+06	0.00338749	2.05563	1.03958	1.14416e+07	2.35142e+06	959961	20.5515	2.35196e+07	7.38455e+06	3.01473e+06	31.3974	0.0694618	1.78003	1.74883	2.47012	C11H20N2O3	Carboxylic acids and derivatives	KXONJPJIFNGMCN-IUCAKERBSA-N	C[C@@H](C(=O)N1CCC[C@H]1C([O-])=O)[N+](C)(C)C	---	134218393	HMDB0240365	Organic acids and derivatives	Carboxylic acids and derivatives	UP
POS13327	(2E,4E)-Octadeca-2,4-dienoylcarnitine	11.008	424.341	[M+H]+	424.343	TRUE	5.33269e+08	5.33904e+08	4.20736e+08	3.86381e+08	2.884e+08	4.16121e+08	3.06026e+08	3.5831e+08	3.65709e+08	3.64534e+08	3.06094e+08	3.16339e+08	0.0413944	1.27853	0.354486	3.36169e+08	2.95762e+07	1.20744e+07	8.79803	4.29802e+08	9.34796e+07	3.81629e+07	21.7495	0.234938	1.43175	1.36918	1.38306	C25H45NO4	Fatty Acyls	FUDZPSAPZLYOMT-UHFFFAOYSA-N	CCCCCCCCCCCCCC=CC=CC(=O)OC(CC([O-])=O)C[N+](C)(C)C	---	87076356	HMDB0241541	Lipids and lipid-like molecules	Fatty Acyls	UP
POS10666	gamma-Glutamyltyrosine	6.479	311.123	[M+H]+	311.124	TRUE	1.4951e+08	5.89245e+08	1.64756e+08	1.42206e+08	7.53686e+08	1.12588e+08	1.98676e+08	1.5762e+08	2.21221e+08	1.18641e+08	1.89141e+08	1.20007e+08	0.218543	1.9019	0.927441	1.67551e+08	4.2583e+07	1.73845e+07	25.415	3.18665e+08	2.78698e+08	1.13778e+08	87.4581	0.476843	0.86563	0.972862	0.660463	C14H18N2O6	Peptides	VVLXCWVSSLFQDS-QWRGUYRKSA-N	O=C(O)C(N=C(O)CCC(N)C(=O)O)CC1=CC=C(O)C=C1	---	94340	HMDB0011741	Organic acids and derivatives	Carboxylic acids and derivatives	NoSig
NEG6805	gamma-Glutamylmethionine	6.409	277.085	[M-H]-	277.086	TRUE	6.24072e+07	9.34932e+07	5.59528e+07	6.72834e+07	8.81224e+07	6.61262e+07	1.10887e+08	7.36477e+07	5.83958e+07	5.5985e+07	1.4228e+08	7.44716e+07	0.385902	0.840436	-0.25079	8.59445e+07	3.38679e+07	1.38265e+07	39.4067	7.22309e+07	1.5019e+07	6.13149e+06	20.7931	0.602477	0.673722	0.675146	0.413523	C10H18N2O5S	Peptides	RQNSKRXMANOPQY-BQBZGAKWSA-N	O=C(O)C(N=C(O)CCC(N)C(=O)O)CCSC	---	7009567	HMDB0034367	Organic acids and derivatives	Carboxylic acids and derivatives	NoSig
NEG8509	20-Hydroxyeicosatrieneoic acid	12.68	321.242	[M-H]-	321.244	TRUE	7.57596e+07	4.88934e+07	4.73107e+07	9.12715e+07	5.90073e+07	3.69001e+07	2.26968e+07	1.58191e+07	2.90641e+07	2.56959e+07	1.69803e+07	2.74359e+07	0.00152937	2.6083	1.38311	2.29487e+07	5.50629e+06	2.24793e+06	23.9939	5.98571e+07	2.02243e+07	8.25654e+06	33.7877	0.0448694	1.88194	1.8019	2.81549	C20H34O3	Fatty Acyls	XTCDXMVKTWNLIQ-UHFFFAOYSA-N	OCCCCCCCCCCCCCC=CC=CC=CC(O)=O	---	53763823	HMDB0245565	Lipids and lipid-like molecules	Fatty Acyls	UP
NEG9638	Troxilin B3	10.651	353.233	[M-H]-	353.233	TRUE	4.51465e+07	4.5161e+07	4.44755e+07	5.30698e+07	5.25204e+07	3.47061e+07	1.94115e+07	1.37293e+07	1.80676e+07	2.10867e+07	2.13658e+07	2.60499e+07	1.05741e-05	2.29787	1.2003	1.99518e+07	4.07519e+06	1.66369e+06	20.4252	4.58466e+07	6.68828e+06	2.73048e+06	14.5884	0.00382206	2.14345	2.06574	4.97575	C20H34O5	Fatty Acyls	GOHNIXDAQODZKP-OZPSOFALSA-N	CCCCC\C=C/C[C@@H](O)[C@H](O)C(O)\C=C/C\C=C/CCCC(O)=O	C14811	5283210	HMDB0001965	Lipids and lipid-like molecules	Fatty Acyls	UP
NEG6331	4'-Dihydroabscisic acid	10.83	265.144	[M-H]-	265.144	TRUE	1.76497e+07	1.92528e+09	1.53334e+07	3.96268e+07	2.64467e+07	3.12743e+07	5.35624e+07	1.76388e+08	3.31203e+07	5.05819e+07	4.49349e+07	5.54174e+07	0.408738	4.9652	2.31185	6.90008e+07	5.32179e+07	2.17261e+07	77.1265	3.42602e+08	7.75404e+08	3.16557e+08	226.328	0.616169	0.610577	0.584101	0.388555	C15H22O4	Prenol lipids	MWGXQVSTMXPXIW-WEYXYWBQSA-N	C\C(\C=C\C1(O)C(C)=CC(O)CC1(C)C)=C/C(O)=O	---	13629011	HMDB0039516	Lipids and lipid-like molecules	Prenol lipids	NoSig
NEG4452	Pantothenic acid	6.519	218.103	[M-H]-	218.103	TRUE	3.18319e+08	3.48297e+08	4.69506e+08	4.74599e+08	4.00587e+08	3.65825e+08	4.47842e+08	395881557	4.86533e+08	2.84461e+08	3.61795e+08	4.54369e+08	0.827699	0.97789	-0.0322561	4.05147e+08	7.40267e+07	3.02213e+07	18.2716	3.96189e+08	6.45325e+07	2.63453e+07	16.2883	0.903876	0.197071	0.185199	0.0821277	C9H17NO5	Amino acids and derivatives	GHOKWGTUZJEAQD-ZETCQYMHSA-N	CC(C)(CO)C(O)C(O)=NCCC(=O)O	C00864	988	HMDB0000210	Organic acids and derivatives	Carboxylic acids and derivatives	NoSig
NEG7017	beta-D-Glucopyranosiduronic acid, 4-methylphenyl	8.17	283.082	[M-H]-	283.082	TRUE	1.62851e+08	6.20696e+08	6.91877e+08	3.25929e+08	7.24644e+08	8.3533e+06	6.11215e+06	4.22992e+08	1.59719e+07	5.04e+07	6.68536e+06	2.53527e+08	0.0628989	3.3537	1.74575	1.25948e+08	1.73723e+08	7.0922e+07	137.932	4.22392e+08	3.00466e+08	1.22665e+08	71.1343	0.290316	1.23139	1.22196	1.20136	C13H16O7	Glycosyl compounds	JPAUCQAJHLSMQW-XPORZQOISA-N	O=C(O)C1OC(OC2=CC=C(C=C2)C)C(O)C(O)C1O	---	154035	HMDB0011686	Organic oxygen compounds	Organooxygen compounds	NoSig
NEG1805	3-methylmalate(2-)	2.977	147.028	[M-H]-	147.029	TRUE	1.23866e+07	1.62192e+07	3.0308e+07	2.71203e+08	4.5752e+07	2.09133e+07	6.19166e+07	1.93701e+08	3.53965e+08	2.79989e+08	6.03356e+07	2.36968e+07	0.193158	0.40754	-1.29499	1.62267e+08	1.35098e+08	5.51533e+07	83.2561	6.61304e+07	1.01171e+08	4.13027e+07	152.987	0.453036	0.967329	0.899377	0.714087	C5H8O5	Fatty Acyls	NPYQJIHHTGFBLN-UHFFFAOYSA-N	CC(C(O)C(O)=O)C(O)=O	---	558882	HMDB0062739	Lipids and lipid-like molecules	Fatty Acyls	NoSig
POS903	1-Pyrrolidinecarboxaldehyde	7.58	100.076	[M+H]+	100.076	TRUE	2.69857e+07	6.12225e+07	5.97794e+07	3.50841e+07	4.43074e+07	1.04907e+08	2.62317e+07	1.40921e+08	8.53377e+07	3.67639e+07	5.55689e+07	5.33065e+07	0.603169	0.834617	-0.260814	6.6355e+07	4.16955e+07	1.70221e+07	62.8371	5.5381e+07	2.77387e+07	1.13243e+07	50.087	0.758755	0.461473	0.483312	0.219561	C5H9NO	Pyrrolidines	AGRIQBHIKABLPJ-UHFFFAOYSA-N	O=CN1CCCC1	---	77372	HMDB0034587	Organoheterocyclic compounds	Pyrrolidines	NoSig
POS14907	LPC(16:0)	12.436	518.322	[M+Na]+	518.322	TRUE	5.37487e+08	4.42994e+08	3.23118e+08	4.25988e+08	3.4936e+08	4.14903e+08	4.14301e+08	8.24499e+08	5.67064e+08	5.28031e+08	4.69087e+08	3.95563e+08	0.129812	0.779683	-0.359041	5.33091e+08	1.56984e+08	6.40883e+07	29.4478	4.15642e+08	7.57045e+07	3.09062e+07	18.2139	0.390461	1.06498	1.04827	0.886684	C24H50NO7P	Lysophosphatidylcholines	ASWBNKHCZGQVJV-UHFFFAOYSA-N	CCCCCCCCCCCCCCCC(=O)OC[C@H](COP(=O)([O-])OCC[N+](C)(C)C)O	C04102	460602	HMDB0010382	Lipids and lipid-like molecules	Glycerophospholipids	NoSig
POS9297	3-Hydroxyhexanoylcarnitine	6.645	276.18	[M+H]+	276.181	TRUE	3.31132e+07	3.49152e+07	1.72929e+07	2.62338e+07	1.93731e+07	2.24483e+07	1.48361e+07	2.06191e+07	1.66906e+07	1.37072e+07	9.74151e+06	2.28088e+07	0.0267744	1.55865	0.6403	1.64005e+07	4.75373e+06	1.9407e+06	28.9852	2.55628e+07	7.22956e+06	2.95145e+06	28.2816	0.185197	1.53489	1.42612	1.57228	C13H25NO5	Fatty Acyls	VYEONLJQPYRKAN-WDEREUQCSA-N	CCC[C@H](O)CC(=O)O[C@H](CC([O-])=O)C[N+](C)(C)C	---	156908002	HMDB0013131	Lipids and lipid-like molecules	Fatty Acyls	UP
NEG1397	Malic acid	0.991	133.013	[M-H]-	133.014	TRUE	1.26959e+09	1.33805e+09	1.58295e+09	1.31657e+09	2.61381e+09	1.54905e+09	1.921e+09	7.34082e+08	1.59875e+09	1.94412e+09	1.33337e+09	1.02603e+09	0.533339	1.13003	0.176356	1.42622e+09	4.8798e+08	1.99217e+08	34.2148	1.61167e+09	5.07542e+08	2.07203e+08	31.4916	0.711961	0.451188	0.722647	0.272997	C4H6O5	Beta hydroxy acids and derivatives	BJEPYKJPYRNKOW-REOHCLBHSA-N	OC(=O)C[C@@H](C(=O)O)O	C00149	222656;138628585	HMDB0000156	Organic acids and derivatives	Hydroxy acids and derivatives	NoSig
POS9870	3-Methylglutarylcarnitine	6.43	290.159	[M+H]+	290.16	TRUE	3.62093e+07	1.05013e+08	3.34817e+07	1.84582e+07	3.83742e+07	7.36633e+07	2.92488e+07	2.56776e+07	2.72119e+07	3.10818e+07	2.05214e+07	2.52511e+07	0.0950615	1.91958	0.940794	2.64988e+07	3.66156e+06	1.49482e+06	13.8178	5.08666e+07	3.21713e+07	1.31339e+07	63.2464	0.34862	1.16528	1.11538	1.022	C13H23NO6	Fatty Acyls	HFCPFJNSBPQJDP-NXEZZACHSA-N	C[C@H](CC(O)=O)CC(=O)O[C@H](CC([O-])=O)C[N+](C)(C)C	---	156907977	HMDB0000552	Lipids and lipid-like molecules	Fatty Acyls	NoSig
POS12003	Tridecanoylcarnitine	10.441	358.294	[M+H]+	358.296	TRUE	1.69608e+07	1.78503e+07	1.11211e+07	7.50735e+06	9.87617e+06	1.22393e+07	9.31212e+06	6.86015e+06	1.03429e+07	9.30782e+06	8.14878e+06	7.61605e+06	0.0442626	1.46459	0.550496	8.59797e+06	1.28412e+06	524238	14.9351	1.25925e+07	4.05593e+06	1.65583e+06	32.2091	0.246809	1.43672	1.30265	1.35396	C20H39NO4	Fatty Acyls	OLAOWMDKXPIITQ-UHFFFAOYSA-N	CCCCCCCCCCCCC(=O)OC(CC([O-])=O)C[N+](C)(C)C	---	3072472	HMDB0241308	Lipids and lipid-like molecules	Fatty Acyls	UP
NEG4177	Indoxyl Sulfate	8.044	212.001	[M-H]-	212.002	TRUE	1.47768e+09	4.00015e+09	2.15712e+09	2.15734e+09	4.69213e+09	2.03626e+09	1.37949e+09	2.03608e+09	1.79324e+09	2.00933e+09	2.11634e+09	2.10529e+09	0.144128	1.44415	0.530216	1.90663e+09	2.83365e+08	1.15683e+08	14.8621	2.75345e+09	1.27794e+09	5.21717e+08	46.4124	0.406587	0.98492	1.05341	0.841251	C8H7NO4S	Arylsulfates	BXFFHSIDQOFMLE-UHFFFAOYSA-N	C1=CC=C2C(=C1)C(=CN2)OS(=O)(=O)O	C08481	10258	HMDB0000682	Organic acids and derivatives	Organic sulfuric acids and derivatives	NoSig
POS10360	8-HETE	12.485	303.231	[M+H-H2O]+	303.231	TRUE	1.07209e+09	6.17309e+08	4.56814e+08	9.64674e+08	4.0067e+08	3.91586e+08	3.24265e+08	1.77637e+08	2.49916e+08	4.83446e+08	2.03387e+08	2.66342e+08	0.0180621	2.28924	1.19487	2.84166e+08	1.10168e+08	4.49758e+07	38.7689	6.50523e+08	2.98164e+08	1.21725e+08	45.8344	0.156566	1.59858	1.50271	1.74323	C20H32O3	Hydroxyeicosatetraenoic acids	NLUNAYAEIJYXRB-HEJOTXCHSA-N	CCCCC/C=C\C/C=C\C=C\[C@H](C/C=C\CCCC(=O)O)O	C14776	5283154	HMDB0004679	Lipids and lipid-like molecules	Fatty Acyls	UP
POS2044	3-Aminopicolinaldehyde	2.596	123.056	[M+NH4]+	123.055	TRUE	1.83428e+09	7.95247e+08	2.48342e+09	2.51415e+09	1599983191	1.78536e+09	1.48494e+09	1.39928e+09	1.49292e+09	1.49408e+09	2.4457e+09	2.17982e+09	0.791783	1.04913	0.0691919	1.74946e+09	4.45775e+08	1.81987e+08	25.4807	1.83541e+09	6.35683e+08	2.59517e+08	34.6345	0.882032	0.153007	0.383773	0.101394	C6H6N2O	Pyridines and derivatives	QNJCRBZVUFRESB-UHFFFAOYSA-N	NC1=C(C=O)N=CC=C1	---	12204009	HMDB0245820	Organoheterocyclic compounds	Pyridines and derivatives	NoSig
POS18317	PC(20:5/16:0)	12.515	780.554	[M+H]+	780.554	TRUE	9.51963e+07	1.33303e+08	9.16695e+07	1.00108e+08	4.55087e+07	5.7118e+07	1.62137e+08	872363	1.08109e+08	4.91275e+07	1.02007e+08	6.17689e+07	0.80961	1.08033	0.111472	8.06704e+07	5.5794e+07	2.27778e+07	69.163	8.71506e+07	3.1683e+07	1.29345e+07	36.3543	0.89124	0.224747	0.206597	0.0917242	C44H78NO8P	Glycerophospholipids	SUZYROYNFNQALJ-MHEIZRSESA-N	CCCCCCCCCCCCCCCC(=O)O[C@]([H])(COC(=O)CCC\C=C/C\C=C/C\C=C/C\C=C/C\C=C/CC)COP([O-])(=O)OCC[N+](C)(C)C	C00157	52923341	HMDB0008495	Lipids and lipid-like molecules	Glycerophospholipids	NoSig
POS6271	Capryloyl glycine	10.02	202.144	[M+H]+	202.144	TRUE	1.37662e+08	1.65874e+08	8.58471e+07	7.57596e+07	5.3735e+07	1.4215e+08	1.08172e+08	1.22415e+08	7.72311e+07	9.43984e+07	7.88176e+07	8.12515e+07	0.420718	1.17561	0.233407	9.37143e+07	1.83421e+07	7.48811e+06	19.5723	1.10171e+08	4.43668e+07	1.81127e+07	40.2708	0.623142	0.640592	0.622096	0.376009	C10H19NO3	Amino acids and derivatives	SAVLIIGUQOSOEP-UHFFFAOYSA-N	O=C(O)CN=C(O)CCCCCCC	---	84290	HMDB0000832	Organic acids and derivatives	Carboxylic acids and derivatives	NoSig
POS273	Furanone A	1.3	85.029	[2M+H]+	85.0289	TRUE	1.05029e+08	80456241	6.24745e+07	1.06081e+08	1.3094e+07	9.3582e+07	7.77406e+07	1.27081e+08	9.41466e+07	4.28256e+07	8.21131e+07	1.15869e+08	0.501506	0.853535	-0.228478	8.99626e+07	2.99976e+07	1.22465e+07	33.3445	7.67862e+07	3.52504e+07	1.43909e+07	45.9072	0.69152	0.465825	0.716547	0.299724	C4H4O2	Dihydrofurans	RHDGNLCLDBVESU-UHFFFAOYSA-N	O=C1CC=CO1	C17602	140765	HMDB0094691	Organoheterocyclic compounds	Dihydrofurans	NoSig
POS7968	Equol	8.679	243.101	[M+H]+	243.102	TRUE	8.8751e+06	9.18196e+06	5.9326e+06	5.26774e+06	4.33073e+06	4.16495e+06	1.46512e+07	1.71431e+07	1.73558e+07	6.07347e+06	3.04687e+07	7.17241e+06	0.0329087	0.406538	-1.29854	1.54775e+07	8.82193e+06	3.60154e+06	56.9986	6.29218e+06	2.21691e+06	905051	35.2328	0.210108	1.45414	1.36465	1.48269	C15H14O3	Isoflavanols	ADFCQWZHKCXPAJ-GFCCVEGCSA-N	C1[C@H](COC2=C1C=CC(=C2)O)C3=CC=C(C=C3)O	C14131	91469	HMDB0002209	Phenylpropanoids and polyketides	Isoflavonoids	DOWN
POS8176	3-Hydroxybutyrylcarnitine	3.117	248.149	[M+H]+	248.15	TRUE	1.0698e+08	1.23513e+08	1.12857e+08	7.47326e+07	6.85341e+07	9.73015e+07	9.35448e+07	4.92553e+07	1.01634e+08	9.86779e+07	3.4501e+07	5.96452e+07	0.127394	1.33541	0.417281	7.28763e+07	2.87249e+07	1.17269e+07	39.4159	9.73197e+07	2.17237e+07	8.86867e+06	22.322	0.388695	1.13839	1.03099	0.894852	C11H21NO5	Fatty Acyls	UEFRDQSMQXDWTO-BDAKNGLRSA-N	C[C@@H](O)CC(=O)O[C@@H](CC([O-])=O)C[N+](C)(C)C	---	156908001	HMDB0013127	Lipids and lipid-like molecules	Fatty Acyls	NoSig
POS15711	LPC(22:6)	12.023	568.341	[M+H]+	568.34	TRUE	5.24516e+09	5.81223e+09	5.92207e+09	6.06313e+09	3.88021e+09	4.78196e+09	5.24456e+09	8.10852e+09	7.94763e+09	5.19306e+09	6.29864e+09	7.03449e+09	0.0553627	0.796064	-0.329044	6.63782e+09	1.27902e+09	5.22158e+08	19.2687	5.28413e+09	8.38733e+08	3.42411e+08	15.8727	0.27071	1.31631	1.28894	1.25678	C30H50NO7P	Glycerophospholipids	LSOWKZULVQWMLY-APPDJCNMSA-N	[H][C@@](O)(COC(=O)CC\C=C/C\C=C/C\C=C/C\C=C/C\C=C/C\C=C/CC)COP([O-])(=O)OCC[N+](C)(C)C	---	10415542	HMDB0010404	Lipids and lipid-like molecules	Glycerophospholipids	NoSig
POS12870	Palmitoylcarnitine	11.181	400.342	[M+H]+	400.342	TRUE	1.50963e+09	1.34224e+09	8.52057e+08	7.84368e+08	7.09215e+08	1.04451e+09	8.06264e+08	1.24201e+09	8.48089e+08	7.24984e+08	6.87867e+08	7.39296e+08	0.231467	1.23641	0.306155	8.41419e+08	2.04608e+08	8.35307e+07	24.317	1.04034e+09	3.23114e+08	1.31911e+08	31.0585	0.492833	0.931743	0.884229	0.635512	C23H45NO4	Acyl carnitines	XOMRRQXKHMYMOC-NRFANRHFSA-N	CCCCCCCCCCCCCCCC(=O)OC(CC(=O)[O-])C[N+](C)(C)C	C02990	461	HMDB0000222	Lipids and lipid-like molecules	Fatty Acyls	NoSig
NEG12237	LPE(16:0)	12.372	452.277	[M-H]-	452.278	TRUE	4.16289e+08	3.38166e+08	3.26442e+08	3.99434e+08	2.83935e+08	3.69566e+08	3.56204e+08	6.30817e+08	4.21912e+08	4.03926e+08	4.17085e+08	4.2897e+08	0.0740239	0.802521	-0.31739	4.43152e+08	9.55494e+07	3.90079e+07	21.5613	3.55639e+08	4.91725e+07	2.00746e+07	13.8265	0.311481	1.2374	1.23118	1.13063	C21H44NO7P	Glycerophospholipids	CKPBBEOJHAPPBT-HXUWFJFHSA-N	[H][C@@](CO)(COP(O)(=O)OCCN)OC(=O)CCCCCCCCCCCCCCC	---	53480922;90657394	HMDB0011473	Lipids and lipid-like molecules	Glycerophospholipids	NoSig
POS13409	15-Methylheptadecanoylcarnitine	11.573	428.374	[M+H]+	428.374	TRUE	2.12963e+08	2.24835e+08	1.3244e+08	1.44958e+08	1.01765e+08	1.39947e+08	1.69129e+08	1.31985e+08	1.56604e+08	1.25586e+08	1.54544e+08	1.25369e+08	0.478871	1.10854	0.148656	1.43869e+08	1.86117e+07	7.59821e+06	12.9365	1.59485e+08	4.85516e+07	1.98211e+07	30.4428	0.67197	0.605574	0.519092	0.319782	C25H49NO4	Fatty Acyls	VTDXTUZQAZOUER-UHFFFAOYSA-N	CCC(C)CCCCCCCCCCCCCC(=O)OC(CC([O-])=O)C[N+](C)(C)C	---	156961100	HMDB0240872	Lipids and lipid-like molecules	Fatty Acyls	NoSig
POS14882	LPC(18:4)	11.233	516.308	[M+H]+	516.309	TRUE	1.21725e+07	1.39271e+07	1.00929e+07	8.10167e+06	5.54845e+06	1.01535e+07	8.76288e+06	1.79926e+07	9.85015e+06	1.05943e+07	1.01049e+07	1.00738e+07	0.516298	0.890433	-0.167421	1.12298e+07	3.36838e+06	1.37513e+06	29.9951	9.99936e+06	2.95276e+06	1.20546e+06	29.5295	0.701267	0.470128	0.585309	0.2871	C26H46NO7P	Glycerophospholipids	RVSJNDKZLRQIIG-VDNIJTNNSA-N	CC\C=C/C\C=C/C\C=C/C\C=C/CCCCC(=O)OC[C@](O)([H])COP([O-])(=O)OCC[N+](C)(C)C	---	52924047	HMDB0010389	Lipids and lipid-like molecules	Glycerophospholipids	NoSig
POS18249	Thyroxine	9.647	777.693	[M+H]+	777.694	TRUE	6.98238e+06	6.74378e+06	5.65939e+06	6.8738e+06	5.66744e+06	4.52773e+06	4.85156e+06	8.11728e+06	5.95267e+06	4.73889e+06	7.00619e+06	6.51311e+06	0.858418	0.980495	-0.0284181	6.19662e+06	1.29909e+06	530351	20.9645	6.07575e+06	963492	393344	15.858	0.920699	0.140185	0.344281	0.066301	C15H11I4NO4	Amino acids and derivatives	XUIIKFGFIJCVMT-LBPRGKRZSA-N	O=C(O)C(N)CC1=CC(I)=C(OC2=CC(I)=C(O)C(I)=C2)C(I)=C1	C01829	5819;25201348	HMDB0000248	Organic acids and derivatives	Carboxylic acids and derivatives	NoSig
POS1940	Isoindoline	6.464	120.081	[M+NH4]+	120.081	TRUE	9.53329e+09	1.12076e+10	1.3446e+10	1.07356e+10	1.42085e+10	1.27444e+10	1.18972e+10	9.09676e+09	1.13914e+10	1.07659e+10	1.16911e+10	9.65965e+09	0.185105	1.11431	0.156155	1.07503e+10	1.14327e+09	4.66737e+08	10.6347	1.19792e+10	1.77938e+09	7.26429e+08	14.8539	0.451064	0.870074	0.950792	0.732581	C8H9N	Isoindoles and derivatives	GWVMLCQWXVFZCN-UHFFFAOYSA-N	C1NCC2=CC=CC=C12	---	422478	HMDB0253648	Organoheterocyclic compounds	Isoindoles and derivatives	NoSig
NEG3882	Indole-3-Lactic Acid	8.721	204.066	[M-H]-	204.067	TRUE	3.99634e+08	4.06099e+08	3.81953e+08	3.14405e+08	8.82814e+08	5.45783e+08	4.2069e+08	2.56813e+08	2.69409e+08	3.38327e+08	2.56001e+08	3.9065e+08	0.0930475	1.51701	0.601227	3.21982e+08	7.22362e+07	2.94903e+07	22.4349	4.88448e+08	2.07419e+08	8.46784e+07	42.4649	0.344773	1.16815	1.20391	1.0313	C11H11NO3	Indolyl carboxylic acids and derivatives	XGILAAMKEQUXLS-UHFFFAOYSA-N	O=C(O)C(O)CC1=CNC=2C=CC=CC21	C02043	92904	HMDB0000671	Organoheterocyclic compounds	Indoles and derivatives	NoSig
POS1851	3-Amino-2,2-dimethylpropanoic acid	1.459	118.087	[M+NH4]+	118.086	TRUE	3.61634e+09	4.03893e+09	4.31832e+09	3.99223e+09	6.8068e+09	4.02225e+09	4.05565e+09	3.73241e+09	3.83411e+09	3.35178e+09	4.29319e+09	3.18044e+09	0.1833	1.19367	0.255398	3.74126e+09	4.19139e+08	1.71113e+08	11.2031	4.46581e+09	1.16849e+09	4.77034e+08	26.1652	0.449504	0.888029	0.990622	0.736839	C5H11NO2	Carboxylic acids and derivatives	DGNHGRLDBKAPEH-UHFFFAOYSA-N	CC(C)(CN)C(O)=O	---	95739;36689718	HMDB0245805	Organic acids and derivatives	Carboxylic acids and derivatives	NoSig
POS11697	Lauroylcarnitine	10.208	344.279	[M+H]+	344.279	TRUE	3.3519e+08	5.07185e+08	2.28024e+08	1.44523e+08	1.96015e+08	2.05336e+08	2.46203e+08	2.61436e+08	2.86327e+08	3.06586e+08	1.91907e+08	2.14028e+08	0.754232	1.07288	0.101483	2.51081e+08	4.31937e+07	1.76338e+07	17.2031	2.69379e+08	1.32413e+08	5.40573e+07	49.1549	0.863856	0.305205	0.247924	0.122495	C19H37NO4	Acyl carnitines	FUJLYHJROOYKRA-QGZVFWFLSA-N	CCCCCCCCCCCC(=O)O[C@H](CC([O-])=O)C[N+](C)(C)C	---	168381	HMDB0002250	Lipids and lipid-like molecules	Fatty Acyls	NoSig
POS6150	Dodecanamide	12.293	200.201	[M+H]+	200.201	TRUE	3.23207e+07	2.89787e+07	2.91385e+07	2.01642e+07	1.5258e+07	2.14718e+07	1.90413e+07	2.32497e+07	2.74625e+07	2.6758e+07	2.46541e+07	1.78087e+07	0.666567	1.06014	0.0842516	2.31624e+07	3.98242e+06	1.62582e+06	17.1935	2.45553e+07	6.57424e+06	2.68392e+06	26.7732	0.801855	0.367499	0.436729	0.176156	C12H25NO	Fatty Acyls	ILRSCQWREDREME-UHFFFAOYSA-N	CCCCCCCCCCCC(N)=O	C13831	14256	HMDB0251566	Lipids and lipid-like molecules	Fatty Acyls	NoSig
POS12465	Sphingosine 1-phosphate	11.422	380.256	[M+H]+	380.256	TRUE	9.25827e+08	6.20904e+08	7.98402e+08	8.32774e+08	5.80622e+08	6.47329e+08	6.22339e+08	5.80806e+08	6.74999e+08	4.53039e+08	5.32227e+08	5.70537e+08	0.0301372	1.28303	0.359555	5.72325e+08	7.60994e+07	3.10675e+07	13.2966	7.3431e+08	1.37498e+08	5.61333e+07	18.7248	0.196149	1.48723	1.45474	1.5209	C18H38NO5P	Phosphosphingolipids	DUYSYHSSBDVJSM-KRWOKUGFSA-N	CCCCCCCCCCCCC/C=C/[C@H]([C@H](COP(=O)(O)O)N)O	C06124	5283560	HMDB0000277	Lipids and lipid-like molecules	Sphingolipids	UP
POS14070	LPC(14:0)	11.536	468.309	[M+H]+	468.308	TRUE	8.76094e+08	8.10542e+08	7.35256e+08	5.75534e+08	5.63092e+08	6.54897e+08	6.97432e+08	6.74e+08	6.58119e+08	6.48418e+08	5.79088e+08	6.00557e+08	0.303752	1.09275	0.127966	6.42936e+08	4.4873e+07	1.83193e+07	6.97939	7.02569e+08	1.27045e+08	5.18657e+07	18.0829	0.544105	0.849563	0.738198	0.517481	C22H46NO7P	Lysophosphatidylcholines	VXUOFDJKYGDUJI-OAQYLSRUSA-N	CCCCCCCCCCCCCC(=O)OC[C@H](COP(=O)([O-])OCC[N+](C)(C)C)O	---	460604	HMDB0010379	Lipids and lipid-like molecules	Glycerophospholipids	NoSig
POS15193	LPC(17:0)	13.464	532.338	[M+Na]+	532.337	TRUE	1.03499e+07	5.38638e+06	5.81386e+06	4.17478e+06	5.2705e+06	5.79149e+06	9.57754e+06	1.98653e+08	5.12384e+07	1.64159e+07	1.91254e+07	1.15555e+07	0.167	0.119997	-3.05893	5.10943e+07	7.38718e+07	3.0158e+07	144.579	6.13115e+06	2.15112e+06	878189	35.085	0.430744	1.02111	0.96811	0.777285	C25H52NO7P	Lysophosphatidylcholines	SRRQPVVYXBTRQK-YXKUJCFLSA-N	CCCCCCCCCCCCCCCCC(=O)OC[C@H](COP(=O)([O-])OCC[N+](C)(C)C)O	---	24779463	HMDB0012108	Lipids and lipid-like molecules	Glycerophospholipids	NoSig
POS12846	Tri(butoxyethyl)phosphate	12.563	399.25	[M+H]+	399.251	TRUE	4.35097e+07	3.73754e+07	3.13475e+07	2.9877e+07	2.59817e+07	3.57182e+07	4.2882e+07	7.08138e+07	4.69507e+07	5.97053e+07	4.39559e+07	2.81349e+07	0.0476416	0.696921	-0.520932	4.87404e+07	1.47815e+07	6.03454e+06	30.327	3.39683e+07	6.21453e+06	2.53707e+06	18.2951	0.251669	1.34174	1.29027	1.32201	C18H39O7P	Alkyl phosphates	WTLBZVNBAKMVDP-UHFFFAOYSA-N	CCCCOCCOP(=O)(OCCOCCCC)OCCOCCCC	C14446	6540	HMDB0259275	Organic acids and derivatives	Organic phosphoric acids and derivatives	DOWN
POS13163	3-Hydroxy-9-hexadecenoylcarnitine	10.391	414.321	[M+H]+	414.322	TRUE	5.45949e+07	6.16691e+07	3.27444e+07	2.8447e+07	2.84158e+07	4.34346e+07	2.78928e+07	2.27442e+07	3.11405e+07	2.61112e+07	2.41779e+07	2.7061e+07	0.0289548	1.5667	0.647731	2.65213e+07	2.94738e+06	1.20326e+06	11.1133	4.15509e+07	1.41438e+07	5.77418e+06	34.0397	0.192393	1.51948	1.39494	1.53828	C23H43NO5	Fatty Acyls	XIOFWXBRLXTMQD-RPZXQYRRSA-N	CCCCCC\C=C/CCCCCC(O)CC(=O)O[C@@H](CC([O-])=O)C[N+](C)(C)C	---	156908013	HMDB0013333	Lipids and lipid-like molecules	Fatty Acyls	UP
NEG5189	1-Carboxyethylphenylalanine	8.589	236.091	[M-H]-	236.092	TRUE	6.1002e+07	6.64292e+07	1.01422e+08	8.02728e+07	7.76689e+07	8.68965e+07	8.71065e+07	2.72212e+07	7.77593e+07	8.64368e+07	5.36709e+07	3.50168e+07	0.179252	1.28997	0.367335	6.12019e+07	2.63782e+07	1.07689e+07	43.1003	7.89485e+07	1.44943e+07	5.91729e+06	18.3592	0.446992	0.931307	0.922061	0.746536	C12H15NO4	Carboxylic acids and derivatives	MSBSJGQKNVMMQB-SCZZXKLOSA-N	C[C@@H](N[C@@H](CC1=CC=CC=C1)C(O)=O)C(O)=O	---	127261991	HMDB0240628	Organic acids and derivatives	Carboxylic acids and derivatives	NoSig
POS5699	3-(Indol-3-yl)propionic acid	9.779	190.086	[M+H]+	190.086	TRUE	1.62605e+08	2.61486e+08	1.80141e+08	1.07543e+08	9.40325e+07	8.2054e+07	1.98395e+08	3.28741e+08	2.35109e+08	2.75518e+08	2.72507e+08	3.39226e+08	0.00492715	0.538263	-0.893617	2.74916e+08	5.38129e+07	2.1969e+07	19.5743	1.47977e+08	6.78582e+07	2.7703e+07	45.8572	0.0886422	1.70304	1.66338	2.3074	C11H11NO2	Indolyl carboxylic acids and derivatives	GOLXRNDWAUTYKT-UHFFFAOYSA-N	O=C(O)CCC1=CNC=2C=CC=CC21	C22236	3744	HMDB0002302	Organoheterocyclic compounds	Indoles and derivatives	DOWN
POS8057	Isoleucylhydroxyproline	6.378	245.149	[M+H]+	245.15	TRUE	4.68001e+08	2.13896e+08	3.93626e+08	2.27882e+08	1.55723e+08	2.677e+08	4.64444e+08	2.21191e+08	2.65789e+08	1.96354e+08	2.56068e+08	2.03573e+08	0.76023	1.07429	0.10338	2.67903e+08	1.00212e+08	4.09116e+07	37.4062	2.87805e+08	1.18804e+08	4.85014e+07	41.2793	0.867081	0.310378	0.260097	0.119055	C11H20N2O4	Carboxylic acids and derivatives	IFZSZULHIWFRSB-KZVJFYERSA-N	CC[C@H](C)[C@H](N)C(=O)N1C[C@H](O)C[C@H]1C(O)=O	---	25227053	HMDB0028908	Organic acids and derivatives	Carboxylic acids and derivatives	NoSig
NEG1806	Citramalic acid	3.232	147.028	[M-H]-	147.03	TRUE	2.90184e+07	5.47169e+07	7.4343e+07	5.40252e+08	8.76487e+07	6.42734e+07	1.3468e+08	4.94759e+08	7.85708e+08	5.46321e+08	1.47165e+08	6.16444e+07	0.154419	0.391771	-1.35192	3.61713e+08	2.89541e+08	1.18205e+08	80.0471	1.41709e+08	1.96245e+08	8.01166e+07	138.485	0.417145	1.04959	0.977765	0.811298	C5H8O5	Fatty Acyls	XFTRTWQBIOMVPK-PYKBPPSDNA-N	O=C(O)CC(O)(C(=O)O)C	C02612	1081	HMDB0000426	Lipids and lipid-like molecules	Fatty Acyls	NoSig
POS9868	Ophthalmic acid	3.086	290.135	[M+H]+	290.135	TRUE	2.31494e+07	1.83811e+08	9.65029e+07	1.55335e+07	5.40226e+07	2.51903e+07	4.68638e+07	2.33419e+07	5.59707e+07	2.03987e+07	3.63004e+07	9.66008e+06	0.239397	2.06824	1.0484	3.20893e+07	1.74505e+07	7.12413e+06	54.3811	6.63682e+07	6.48087e+07	2.64581e+07	97.6503	0.494616	0.833416	0.820385	0.620881	C11H19N3O6	Peptides	JCMUOFQHZLPHQP-BQBZGAKWSA-N	O=C(O)CN=C(O)C(N=C(O)CCC(N)C(=O)O)CC	C21016	---	HMDB0005765	Organic acids and derivatives	Carboxylic acids and derivatives	NoSig
POS12304	8-Methyltridecanoylcarnitine	10.722	372.311	[2M+H]+	372.311	TRUE	8.18644e+08	8.26499e+08	4.40002e+08	3.56422e+08	461647251	5.56412e+08	4.65694e+08	4.61545e+08	5.13415e+08	4.8973e+08	3.71179e+08	4.10992e+08	0.172535	1.27541	0.350964	4.52092e+08	5.23213e+07	2.13601e+07	11.5731	5.76604e+08	2.00895e+08	8.20149e+07	34.841	0.438116	1.07063	0.933045	0.763122	C21H41NO4	Fatty Acyls	IUTYRWMIFSPDDI-UHFFFAOYSA-N	CCCCCC(C)CCCCCCC(=O)OC(CC([O-])=O)C[N+](C)(C)C	---	156961016	HMDB0240827	Lipids and lipid-like molecules	Fatty Acyls	NoSig
POS12255	cis-5-Tetradecenoylcarnitine	10.453	370.294	[M+H]+	370.296	TRUE	7.58197e+08	9.92377e+08	5.21117e+08	3.9106e+08	5.51667e+08	5.35544e+08	4.05113e+08	5.39838e+08	4.89368e+08	4.68704e+08	3.74629e+08	4.0233e+08	0.0800457	1.39925	0.484653	4.46663e+08	6.30426e+07	2.5737e+07	14.1141	6.24994e+08	2.15224e+08	8.78649e+07	34.4362	0.321029	1.26301	1.16152	1.09666	C21H39NO4	Fatty Acyls	NNCBVXBBLABOCB-SEYXRHQNSA-N	CCCCCCCC\C=C/CCCC(=O)OC(CC([O-])=O)C[N+](C)(C)C	---	22833575	HMDB0002014	Lipids and lipid-like molecules	Fatty Acyls	NoSig
POS13133	(9E)-Heptadec-9-enoylcarnitine	11.084	412.342	[M+H]+	412.343	TRUE	1.71014e+07	1.82182e+07	1.136e+07	9.71374e+06	1.10527e+07	1.21926e+07	8.42337e+06	1.43747e+07	8.01144e+06	4.15284e+06	9.81101e+06	8.18045e+06	0.0475217	1.50393	0.588733	8.82564e+06	3.31178e+06	1.35203e+06	37.5245	1.32731e+07	3.50816e+06	1.4322e+06	26.4306	0.251669	1.36445	1.31398	1.32311	C24H45NO4	Fatty Acyls	HZMKCRJXXVHZKT-UHFFFAOYSA-N	CCCCCCCC=CCCCCCCCC(=O)OC(CC([O-])=O)C[N+](C)(C)C	---	---	HMDB0241516	Lipids and lipid-like molecules	Fatty Acyls	UP
NEG9522	3,4-Dimethyl-5-pentyl-2-furanundecanoic acid	12.939	349.274	[M-H]-	349.274	TRUE	8.57962e+06	6.4183e+06	7.01105e+06	9.39588e+06	1.14228e+07	7.35036e+06	2.38104e+06	899640	2.45454e+06	2.3155e+06	2.21704e+06	2.56514e+06	1.44271e-05	3.91011	1.96721	2.13882e+06	618546	252520	28.92	8.363e+06	1.84994e+06	755233	22.1205	0.00393035	2.13116	2.05353	4.84082	C22H38O3	Fatty Acyls	MCTXSZNBSIMKTO-UHFFFAOYSA-N	CCCCCC1=C(C)C(C)=C(CCCCCCCCCCC(O)=O)O1	---	13963867	HMDB0031126	Lipids and lipid-like molecules	Fatty Acyls	UP
POS7558	Butyrylcarnitine	6.581	232.155	[M+H]+	232.154	TRUE	1.60304e+09	1.88748e+09	1.59764e+09	1.085e+09	1.46334e+09	1.56142e+09	1.23071e+09	1.49595e+09	1.62078e+09	1.81831e+09	1.3803e+09	1.56876e+09	0.920285	1.00912	0.0130942	1.51914e+09	2.02631e+08	8.27239e+07	13.3386	1.53299e+09	2.61191e+08	1.06631e+08	17.0381	0.955873	0.123888	0.150994	0.0360777	C11H21NO4	Acyl carnitines	QWYFHHGCZUCMBN-SECBINFHSA-N	CCCC(=O)O[C@H](CC([O-])=O)C[N+](C)(C)C	C02862	213144	HMDB0002013	Lipids and lipid-like molecules	Fatty Acyls	NoSig
POS41	Trimethyloxamine	1.333	76.0765	[M+H]+	76.0757	TRUE	1.34472e+08	1.09647e+08	1.69e+08	1.07465e+08	1.21861e+08	2.09042e+08	2.16181e+08	1.17661e+08	5.75722e+07	1.92677e+08	1.01299e+08	1.54802e+08	0.949805	1.01344	0.0192648	1.40032e+08	5.93103e+07	2.42133e+07	42.3548	1.41914e+08	3.98126e+07	1.62534e+07	28.0539	0.970674	0.0738819	0.0909635	0.0223656	C3H9NO	Trialkyl amine oxides	UYPYRKYUKCHHIB-UHFFFAOYSA-N	CN(=O)(C)C	C01104	1145	HMDB0000925	Organic nitrogen compounds	Organonitrogen compounds	NoSig
POS2781	6-Methyl-2-pyridinecarboxylic acid	1.407	138.055	[M+H]+	138.055	TRUE	1.74355e+08	1.38178e+08	1.8286e+08	1.70812e+08	1.12321e+08	1.6364e+08	2.31618e+08	1.63103e+08	1.92642e+08	1.31948e+08	2.53079e+08	2.40662e+08	0.0714429	0.776691	-0.364586	2.02175e+08	4.79345e+07	1.95692e+07	23.7094	1.57028e+08	2.66657e+07	1.08862e+07	16.9815	0.30685	1.21706	1.19193	1.14604	C7H7NO2	Pyridines and derivatives	LTUUGSGSUZRPRV-UHFFFAOYSA-N	CC1=CC=CC(=N1)C(O)=O	---	70282	HMDB0247665	Organoheterocyclic compounds	Pyridines and derivatives	NoSig
POS2424	D-Pipecolic acid	1.43	130.086	[M+H]+	130.087	TRUE	5.05895e+08	9.88715e+08	1.02225e+09	6.24432e+08	5.14727e+08	8.62371e+08	5.15614e+08	6.82762e+08	8.18742e+08	5.34901e+08	5.44145e+08	5.65793e+08	0.212165	1.23387	0.303195	6.10326e+08	1.18073e+08	4.82032e+07	19.3459	7.53066e+08	2.34259e+08	9.56358e+07	31.1074	0.472662	0.839024	0.922904	0.673326	C6H11NO2	Carboxylic acids and derivatives	HXEACLLIILLPRG-RXMQYKEDSA-N	OC(=O)[C@H]1CCCCN1	---	736316;6931662	HMDB0005960	Organic acids and derivatives	Carboxylic acids and derivatives	NoSig
POS5776	2,4-Thiazolidinedicarboxylic acid, 2-methyl-	1.536	192.033	[M+H]+	192.032	TRUE	7.20794e+07	5.26091e+07	5.84268e+07	6.67467e+07	3.80455e+07	3.92621e+07	3.27937e+07	1.8144e+07	4.7985e+07	3.63193e+07	3.61032e+07	3.51156e+07	0.0157155	1.58466	0.664171	3.44101e+07	9.57589e+06	3.90934e+06	27.8287	5.45283e+07	1.40068e+07	5.71824e+06	25.6872	0.148364	1.60947	1.52902	1.80367	C6H9NO4S	Carboxylic acids and derivatives	JCAKCGQZNBEITC-UHFFFAOYSA-N	CC1(NC(CS1)C(O)=O)C(O)=O	---	98342	HMDB0244750	Organic acids and derivatives	Carboxylic acids and derivatives	UP
NEG1007	4-Deoxyerythronic acid	0.976	119.033	[M-H]-	119.034	TRUE	8.22883e+07	9.5175e+07	1.10378e+08	8.9894e+07	1.07599e+08	8.01587e+07	7.7316e+07	8.9632e+07	7.00682e+07	6.15967e+07	7.54415e+07	9.02898e+07	0.0343842	1.21783	0.284315	7.73907e+07	1.11634e+07	4.55745e+06	14.4248	9.42489e+07	1.26474e+07	5.16329e+06	13.4192	0.215387	1.37242	1.35695	1.46364	C4H8O4	Organooxygen compounds	LOUGYXZSURQALL-PWNYCUMCSA-N	C[C@@H](O)[C@@H](O)C(O)=O	---	13120901	HMDB0000498	Organic oxygen compounds	Organooxygen compounds	UP
NEG5456	Uridine	4.017	243.061	[M-H]-	243.062	TRUE	3.22678e+08	1.93763e+08	1.07245e+08	9.16269e+07	2.37188e+08	2.1384e+08	2.50906e+08	1.50566e+08	1.90764e+08	2.39936e+08	2.51066e+08	2.02718e+08	0.617616	0.906983	-0.140852	2.14326e+08	4.02469e+07	1.64307e+07	18.7784	1.9439e+08	8.58168e+07	3.50346e+07	44.1467	0.768293	0.262228	0.558088	0.209281	C9H12N2O6	Pyrimidine nucleosides	DRTQHJPVMGBUCF-UHFFFAOYSA-N	OC[C@H]1O[C@H]([C@H](O)[C@@H]1O)N1C=CC(=O)NC1=O	C00299	6029	HMDB0000296	Nucleosides, nucleotides, and analogues	Pyrimidine nucleosides	NoSig
POS7193	N-Acetyltyrosine	7.04	224.092	[M+H]+	224.092	TRUE	2.30571e+07	9.51012e+07	2.69236e+07	3.062e+07	1.29153e+08	1.90297e+07	2.51594e+07	1.84197e+07	4.09589e+07	2.5335e+07	2.56212e+07	1.6947e+07	0.169282	2.12465	1.08723	2.54069e+07	8.51314e+06	3.47548e+06	33.5072	5.39807e+07	4.64702e+07	1.89714e+07	86.0867	0.433814	0.957054	1.04646	0.77139	C11H13NO4	Carboxylic acids and derivatives	CAHKINHBCWCHCF-JTQLQIEISA-N	CC(=O)NC(CC1=CC=C(O)C=C1)C(O)=O	---	89216	HMDB0000866	Organic acids and derivatives	Carboxylic acids and derivatives	NoSig
POS12828	Trans-Hexadec-2-Enoyl Carnitine	10.869	398.327	[M+H]+	398.327	TRUE	5.86427e+08	7.79047e+08	3.72072e+08	3.24351e+08	4.24614e+08	3.99962e+08	3.24821e+08	4.7593e+08	3.9553e+08	3.95968e+08	3.52438e+08	3.12928e+08	0.186737	1.27855	0.354509	3.76269e+08	5.98635e+07	2.44392e+07	15.9098	4.81079e+08	1.70937e+08	6.97848e+07	35.532	0.451502	0.988574	0.906065	0.728771	C23H43NO4	Fatty Acyls	SOYNLLDADLOGAM-ISLYRVAYSA-N	CCCCCCCCCCCCC\C=C\C(=O)OC(CC([O-])=O)C[N+](C)(C)C	---	53477817	HMDB0006317	Lipids and lipid-like molecules	Fatty Acyls	NoSig
POS14290	LPC(15:0)	12.033	482.323	[M+H]+	482.324	TRUE	8.77623e+08	6.43674e+08	7.84423e+08	7.22835e+08	9.74166e+08	8.65805e+08	1.01008e+09	6.58294e+08	7.90344e+08	5.82675e+08	6.39199e+08	7.1434e+08	0.342142	1.10776	0.147644	7.32489e+08	1.53222e+08	6.25525e+07	20.918	8.11421e+08	1.18778e+08	4.84911e+07	14.6383	0.568349	0.741866	0.720303	0.465793	C23H48NO7P	Lysophosphatidylcholines	RJZVWDTYEWCUAR-JOCHJYFZSA-N	CCCCCCCCCCCCCCC(=O)OC[C@H](COP(=O)([O-])OCC[N+](C)(C)C)O	---	24779458	HMDB0010381	Lipids and lipid-like molecules	Glycerophospholipids	NoSig
POS14795	LPC(17:0)	13.078	510.355	[M+H]+	510.355	TRUE	9.29787e+08	7.19642e+08	7.05656e+08	4.71358e+08	4.71951e+08	7.06174e+08	9.84161e+08	3.6357e+08	2.01824e+09	1.09344e+09	9.13764e+08	1.02332e+09	0.11339	0.626056	-0.675637	1.06608e+09	5.3528e+08	2.18527e+08	50.2099	6.67428e+08	1.73883e+08	7.09873e+07	26.0526	0.361595	1.04194	1.08551	0.945427	C25H52NO7P	Lysophosphatidylcholines	SRRQPVVYXBTRQK-YXKUJCFLSA-N	CCCCCCCCCCCCCCCCC(=O)OC[C@H](COP(=O)([O-])OCC[N+](C)(C)C)O	---	24779463	HMDB0012108	Lipids and lipid-like molecules	Glycerophospholipids	NoSig
POS13365	Cholic acid	10.928	426.322	[M+NH4]+	426.321	TRUE	1.25979e+08	1.93173e+08	8.346e+07	2.01097e+06	6.03057e+08	1.30757e+08	2.5128e+07	1.47443e+08	9.84902e+07	8.81571e+06	4.60684e+07	3.97014e+07	0.179174	3.11349	1.63853	6.09411e+07	5.20853e+07	2.12637e+07	85.4683	1.8974e+08	2.12097e+08	8.65881e+07	111.783	0.446992	0.938564	1.00438	0.746726	C24H40O5	Hydroxy bile acids, alcohols and derivatives	BHQCQFFYRZLCQQ-OELDTZBJSA-N	C[C@H](CCC(=O)O)[C@H]1CC[C@@H]2[C@@]1([C@H](C[C@H]3[C@H]2[C@@H](C[C@H]4[C@@]3(CC[C@H](C4)O)C)O)O)C	C00695	221493	HMDB0000619	Lipids and lipid-like molecules	Steroids and steroid derivatives	NoSig
POS14260	LPC(P-16:0)	12.904	480.344	[M+H]+	480.345	TRUE	7.78908e+06	1.41002e+07	3.99836e+06	4.75495e+06	1.43068e+07	2.78813e+06	1.36248e+07	3.27182e+08	2.21108e+07	2.16802e+07	2.6545e+07	2.07455e+07	0.238829	0.110532	-3.17746	7.19814e+07	1.25092e+08	5.10685e+07	173.783	7.95625e+06	5.11329e+06	2.08749e+06	64.2675	0.493977	0.891226	0.841665	0.621913	C24H50NO6P	1Z-alkenylglycerophosphocholines	HTZINLFNXLXRBC-CQLBIITFSA-N	CCCCCCCCCCCCCC/C=C\OC[C@H](COP(=O)([O-])OCC[N+](C)(C)C)O	---	10917802	HMDB0010407	Lipids and lipid-like molecules	Glycerophospholipids	NoSig
POS15512	LPC(20:0)	12.227	552.403	[M+H]+	552.402	TRUE	4.69843e+06	451569	2.21431e+07	1.63838e+07	1.54112e+07	1.66105e+07	2.80919e+07	3.55085e+06	2.14803e+07	2.07136e+07	2.83362e+07	1.25804e+07	0.235595	0.659664	-0.600196	1.91255e+07	9.57819e+06	3.91028e+06	50.0806	1.26164e+07	8.23884e+06	3.36349e+06	65.3024	0.49376	0.904964	0.845234	0.627835	C28H58NO7P	Lysophosphatidylcholines	UATOAILWGVYRQS-HHHXNRCGSA-N	CCCCCCCCCCCCCCCCCCCC(=O)OC[C@H](COP(=O)([O-])OCC[N+](C)(C)C)O	---	24779473	HMDB0010390	Lipids and lipid-like molecules	Glycerophospholipids	NoSig
NEG12346	LPA(20:4)	10.995	457.235	[M-H]-	457.236	TRUE	1.95719e+07	2.16505e+07	4.04637e+07	4.15407e+07	3.06389e+07	4.57237e+07	2.59586e+07	4.48194e+07	3.83463e+07	8.03688e+07	1.56765e+07	31137435	0.562144	0.844619	-0.243627	3.93845e+07	2.24529e+07	9.16636e+06	57.0095	3.32649e+07	1.09984e+07	4.49006e+06	33.063	0.730749	0.464979	0.41863	0.250153	C23H39O7P	Glycerophospholipids	XBFQFMCUPHZKTI-NZRYSPDRSA-N	[H]\C(CCCCC)=C(/[H])C\C([H])=C(\[H])C\C([H])=C(\[H])C\C([H])=C(\[H])CCCC(=O)OC[C@@]([H])(O)COP(O)(O)=O	---	42607498	HMDB0062312	Lipids and lipid-like molecules	Glycerophospholipids	NoSig
POS2406	4-Oxo-L-proline	2.385	130.05	[M+H]+	130.05	TRUE	5.09559e+08	1.16399e+09	6.75295e+08	1.07267e+09	5.36773e+08	6.43514e+08	5.62702e+08	6.42122e+08	1.1385e+09	5.04166e+08	1.1066e+09	4.72631e+08	0.866238	1.03955	0.055961	7.37786e+08	3.03738e+08	1.24e+08	41.1688	7.66966e+08	2.80705e+08	1.14597e+08	36.5993	0.924648	0.0520073	0.240662	0.0623628	C5H7NO3	Carboxylic acids and derivatives	HFXAFXVXPMUQCQ-UHFFFAOYSA-N	OC(=O)C1CC(=O)CN1	C01877	413589;74546988	HMDB0246561	Organic acids and derivatives	Carboxylic acids and derivatives	NoSig
POS1262	m-Toluidine	6.518	108.081	[M+H]+	108.081	TRUE	2.55788e+07	5.51905e+07	4.89273e+07	6.39412e+07	4.06869e+07	5.60236e+07	6.16136e+07	5.58032e+07	2.75511e+07	5.18073e+07	4.71561e+07	5.92403e+07	0.781888	0.957703	-0.0623502	5.05286e+07	1.23901e+07	5.05822e+06	24.5209	4.83914e+07	1.36113e+07	5.55678e+06	28.1275	0.877132	0.274564	0.237041	0.106855	C7H9N	Benzene and substituted derivatives	JJYPMNFTHPTTDI-UHFFFAOYSA-N	CC1=CC=CC(N)=C1	---	7934	HMDB0254283	Benzenoids	Benzene and substituted derivatives	NoSig
POS14716	LPC(P18:1)	12.322	506.36	[M+H]+	506.361	TRUE	2.01096e+07	2.05198e+07	2.05452e+07	2.26492e+07	2.03075e+07	1.3668e+07	2.83233e+07	2.40607e+07	2.56386e+07	2.26844e+07	2.57572e+07	1.98465e+07	0.0204591	0.805132	-0.312703	2.43851e+07	2.91753e+06	1.19108e+06	11.9644	1.96332e+07	3.06528e+06	1.2514e+06	15.6127	0.163739	1.51444	1.4695	1.68911	C26H52NO6P	Glycerophospholipids	KJUNGQXFZYMUOH-FKWLWHCOSA-N	CCCCCCCC\C=C/CCCCCC\C=C/OC[C@](O)([H])COP([O-])(=O)OCC[N+](C)(C)C	---	24779513	HMDB0010408	Lipids and lipid-like molecules	Glycerophospholipids	DOWN
NEG7109	16-Hydroxy-10-oxohexadecanoic acid	12.016	285.206	[M-H]-	285.207	TRUE	1.09094e+08	1.43286e+08	5.50932e+07	4.18254e+07	1.79944e+08	9.34835e+07	8.11117e+07	4.42583e+07	8.55147e+07	9.74689e+07	8.52278e+07	7.2869e+07	0.276575	1.33503	0.416876	7.77417e+07	1.82311e+07	7.4428e+06	23.4508	1.03788e+08	5.23542e+07	2.13735e+07	50.4435	0.523815	0.824955	0.94655	0.558187	C16H30O4	Fatty Acyls	ZNMHENLYDLACAS-UHFFFAOYSA-N	OCCCCCCC(=O)CCCCCCCCC(O)=O	---	85837000	HMDB0041287	Lipids and lipid-like molecules	Fatty Acyls	NoSig
NEG6206	Epinephrine 3-sulfate	6.47	262.038	[M-H2O-H]-	262.039	TRUE	2.28808e+07	3.57688e+07	7.63379e+06	1.11059e+07	2.81723e+07	9.87789e+06	2.07467e+06	597790	3.14894e+06	3.95009e+06	4.0829e+06	3.80366e+06	0.00608454	6.53749	2.70874	2.94301e+06	1.36754e+06	558294	46.4672	1.92399e+07	1.14434e+07	4.67176e+06	59.4776	0.0951083	1.7342	1.64319	2.21577	C9H13NO6S	Organic sulfuric acids and derivatives	UVOUYHHCKBJLOS-UHFFFAOYSA-N	CNCC(O)C1=CC(OS(O)(=O)=O)=C(O)C=C1	---	22634790	HMDB0240733	Organic acids and derivatives	Organic sulfuric acids and derivatives	UP
NEG2954	Tyrosine	3.38	180.065	[M-H]-	180.067	TRUE	9.55485e+07	2.00952e+08	1.50506e+08	1.3854e+08	2.14733e+08	1.06122e+08	1.52034e+08	1.0202e+08	1.09251e+08	1.53143e+08	1.78854e+08	9.883e+07	0.454682	1.14137	0.19077	1.32355e+08	3.33453e+07	1.36132e+07	25.1938	1.51067e+08	4.85829e+07	1.98339e+07	32.1599	0.65243	0.485924	0.682073	0.342292	C9H11NO3	Amino acids and derivatives	OUYCCCASQSFEME-QMMMGPOBSA-N	C1=CC(=CC=C1C[C@@H](C(=O)O)N)O	C00082	6057;6942100	HMDB0000158	Organic acids and derivatives	Carboxylic acids and derivatives	NoSig
POS13846	LPE(16:0)	12.364	454.293	[M+H]+	454.293	TRUE	4.49274e+08	4.12971e+08	3.17615e+08	3.81475e+08	2.80185e+08	3.32054e+08	3.36852e+08	7.37148e+08	4.57404e+08	4.30975e+08	3.88619e+08	3.73309e+08	0.18607	0.797845	-0.32582	4.54051e+08	1.45068e+08	5.92239e+07	31.9498	3.62262e+08	6.34886e+07	2.59191e+07	17.5256	0.451444	0.947241	0.953479	0.730324	C21H44NO7P	Lysophosphatidylethanolamines	YVYMBNSKXOXSKW-UHFFFAOYSA-N	CCCCCCCCCCCCCCCC(=O)OC[C@H](COP(=O)(O)OCCN)O	---	9547069;58177710	HMDB0011503	Lipids and lipid-like molecules	Glycerophospholipids	NoSig
NEG9240	Medica 16	12.976	341.269	[M-H]-	341.27	TRUE	1.3248e+07	2.87659e+07	1.4002e+07	1.33702e+07	1.90639e+07	2.44188e+07	2.61664e+07	1.64402e+07	1.78229e+07	1.64439e+07	2.59085e+07	1.88721e+07	0.662552	0.927786	-0.108135	2.02756e+07	4.55652e+06	1.86019e+06	22.4728	1.88115e+07	6.54656e+06	2.67262e+06	34.8009	0.797737	0.347914	0.43808	0.17878	C20H38O4	Fatty Acyls	HYSMCRNFENOHJH-UHFFFAOYSA-N	CC(C)(CCCCCCCCCCC(C)(C)CC(O)=O)CC(O)=O	---	121871	HMDB0254402	Lipids and lipid-like molecules	Fatty Acyls	NoSig
NEG7752	Icosa-2,4,6,8,10-pentaenoic acid	13.048	301.216	[M-H]-	301.217	TRUE	1.09445e+07	1.38333e+07	1.99288e+07	1.40597e+07	2.60364e+07	1.10055e+07	1.96372e+07	3.05884e+07	2.73421e+07	3.07056e+07	2.38946e+07	2.44057e+07	0.00686893	0.611904	-0.708623	2.60956e+07	4.29889e+06	1.75501e+06	16.4736	1.5968e+07	5.91812e+06	2.41606e+06	37.0624	0.101589	1.72206	1.65424	2.16311	C20H30O2	Fatty Acyls	SBHCLVQMTBWHCD-UHFFFAOYSA-N	CCCCCCCCCC=CC=CC=CC=CC=CC(O)=O	---	135002	HMDB0245697	Lipids and lipid-like molecules	Fatty Acyls	DOWN
POS84	Dimethyl sulfoxide	1.47	79.0219	[M+H]+	79.0212	TRUE	9.2993e+08	9.22162e+08	9.76214e+08	1.2196e+09	8.762e+08	7.38472e+08	1.63985e+09	2.12481e+09	9.65924e+08	1.04789e+09	1.33331e+09	9.62203e+08	0.0720521	0.701336	-0.511821	1.34566e+09	4.63397e+08	1.89181e+08	34.4363	9.43764e+08	1.57802e+08	6.44226e+07	16.7206	0.308093	1.27611	1.194	1.14235	C2H6OS	Sulfoxides	IAZDPXIOMUYVGZ-UHFFFAOYSA-N	O=S(C)C	C11143	679	HMDB0002151	Organosulfur compounds	Sulfoxides	NoSig
POS8177	3-Hydroxybutyrylcarnitine	3.964	248.149	[M+NH4]+	248.15	TRUE	2.25852e+08	1.11683e+08	1.87175e+08	1.45221e+08	5.23714e+07	1.68518e+08	1.22986e+08	9.35052e+07	1.36433e+08	1.37756e+08	2.31731e+07	9.88467e+07	0.15804	1.45393	0.539953	1.02117e+08	4.28959e+07	1.75122e+07	42.0067	1.4847e+08	6.0806e+07	2.48239e+07	40.955	0.422104	1.08185	1.04128	0.801233	C11H21NO5	Fatty Acyls	UEFRDQSMQXDWTO-BDAKNGLRSA-N	C[C@@H](O)CC(=O)O[C@@H](CC([O-])=O)C[N+](C)(C)C	---	156908001	HMDB0013127	Lipids and lipid-like molecules	Fatty Acyls	NoSig
POS1974	2,3-Dihydrobenzofuran	3.809	121.065	[M+H]+	121.065	TRUE	1.80003e+08	1.80978e+08	1.45897e+08	8.39143e+07	154025723	4.58883e+07	1.65505e+08	8.55233e+07	5.72876e+07	1.01955e+08	1.99866e+08	9.27761e+07	0.651848	1.1249	0.169796	1.17152e+08	5.40163e+07	2.20521e+07	46.1078	1.31784e+08	5.49701e+07	2.24415e+07	41.7122	0.789754	0.369335	0.416952	0.185854	C8H8O	Coumarans	HBEDSQVIWPRPAY-UHFFFAOYSA-N	[H]C1=C([H])C([H])=C2C(OC([H])([H])C2([H])[H])=C1[H]	---	10329	HMDB0013815	Organoheterocyclic compounds	Coumarans	NoSig
POS1402	Carbapenem	3.13	110.061	[M+H]+	110.06	TRUE	2.6985e+07	1.52291e+07	6.09861e+07	2.20343e+07	9.09829e+07	2.88059e+07	4.19271e+07	2.60408e+07	4.71433e+07	3.22188e+07	5.7726e+07	1.97345e+07	0.804196	1.09001	0.124338	3.74651e+07	1.41173e+07	5.76337e+06	37.6812	4.08372e+07	2.92114e+07	1.19255e+07	71.5313	0.889045	0.129189	0.445138	0.0946379	C6H7NO	Lactams	YZBQHRLRFGPBSL-UHFFFAOYSA-N	O=C1CC2CC=CN12	---	13293130	HMDB0249611	Organoheterocyclic compounds	Lactams	NoSig
NEG11809	LPA(18:2)	11.643	433.234	[M-H]-	433.236	TRUE	4.28745e+07	5.79621e+07	9.01942e+07	2.91733e+07	4.66486e+07	2.91307e+07	1.39314e+08	1.20225e+07	9.25331e+07	1.07797e+08	2.60529e+07	5.17651e+07	0.342538	0.689159	-0.537092	7.15808e+07	4.97013e+07	2.02905e+07	69.4338	4.93306e+07	2.28366e+07	9.32302e+06	46.2931	0.568511	0.635899	0.769908	0.465292	C21H39O7P	Glycerophospholipids	ZQTAMPRZFOOEEP-HZJYTTRNSA-N	CCCCC\C=C/C\C=C/CCCCCCCC(=O)OCC(O)COP(O)(O)=O	---	20835023	HMDB0007856	Lipids and lipid-like molecules	Glycerophospholipids	NoSig
NEG5716	Cadabicilone	11.802	249.149	[M-H]-	249.149	TRUE	1.79952e+07	1.12852e+07	1.26357e+07	9.65008e+06	4.28541e+06	1.31289e+07	1.10323e+07	2.85421e+07	2.65655e+07	2.31858e+07	1.92274e+07	1.75833e+07	0.0140265	0.546873	-0.870722	2.10227e+07	6.43124e+06	2.62554e+06	30.5919	1.14968e+07	4.50887e+06	1.84074e+06	39.2186	0.142828	1.56088	1.52797	1.85305	C15H22O3	Prenol lipids	BXRGGUXPWTWACZ-UHFFFAOYSA-N	CC1C2CCC3(C)CCC(=O)C(C)C3C2OC1=O	---	325292	HMDB0037559	Lipids and lipid-like molecules	Prenol lipids	DOWN
POS2742	Hypoxanthine	6.323	137.046	[M+H]+	137.046	TRUE	1.26166e+07	5.15973e+09	61307076	2.23127e+07	4.77684e+09	3.98096e+07	6.31493e+08	3.78723e+07	4.58798e+07	5.00953e+08	1.0948e+09	3.04159e+08	0.265699	3.85162	1.94547	4.3586e+08	4.01134e+08	1.63762e+08	92.0326	1.67877e+09	2.55098e+09	1.04143e+09	151.955	0.514545	0.788789	0.897234	0.575611	C5H4N4O	Purinones	FDGQSTZJBFJUBT-UHFFFAOYSA-N	OC1=NC=NC2=C1NC=N2	C00262	135398638	HMDB0000157	Organoheterocyclic compounds	Imidazopyrimidines	NoSig
NEG4401	2-Hydroxydecanedioic acid	8.404	217.107	[M-H]-	217.108	TRUE	9.00157e+07	1.2777e+08	9.59143e+07	3.15007e+08	4.28438e+07	134628491	1.89053e+08	9.57118e+07	8.98325e+07	1.60839e+08	1.8023e+08	3.23624e+08	0.470605	0.775702	-0.366426	1.73215e+08	8.48947e+07	3.46581e+07	49.0112	1.34363e+08	9.4336e+07	3.85125e+07	70.2097	0.665759	0.526635	0.536285	0.327344	C10H18O5	Hydroxy acids and derivatives	LPIOYESQKJFWPQ-UHFFFAOYSA-N	OC(CCCCCCCC(O)=O)C(O)=O	---	128458	HMDB0000424	Organic acids and derivatives	Hydroxy acids and derivatives	NoSig
POS11231	Undec-3-enoylcarnitine	9.595	328.248	[M+H]+	328.249	TRUE	5.32516e+07	1.58497e+07	2.64496e+07	1.72659e+07	1.27638e+07	2.16041e+07	2.67705e+07	1.11987e+07	3.62619e+07	2.97002e+07	1.40874e+07	2.67412e+07	0.956462	1.01675	0.0239671	2.41266e+07	9.59243e+06	3.91609e+06	39.7587	2.45308e+07	1.48576e+07	6.06558e+06	60.567	0.973824	0.182703	0.0529518	0.0193323	C18H33NO4	Fatty Acyls	XSVPZEPDJKPIKV-UHFFFAOYSA-N	CCCCCCCC=CCC(=O)OC(CC([O-])=O)C[N+](C)(C)C	---	---	HMDB0241161	Lipids and lipid-like molecules	Fatty Acyls	NoSig
POS2838	Urocanic acid	2.414	139.05	[M+H]+	139.05	TRUE	1.43507e+08	1.91731e+08	3.5165e+08	2.08673e+08	5.21134e+08	3.33742e+08	1.65277e+08	2.43882e+08	2.4537e+08	3.52788e+08	2.72905e+08	2.32799e+08	0.537889	1.15692	0.210283	2.5217e+08	6.09829e+07	2.48962e+07	24.1832	2.9174e+08	1.39176e+08	5.68184e+07	47.7056	0.715059	0.373173	0.535326	0.269307	C6H6N2O2	Imidazoles	LOIYMIARKYCTBW-OWOJBTEDSA-N	O=C(O)C=CC1=CN=CN1	C00785	---	HMDB0000301	Organoheterocyclic compounds	Azoles	NoSig
NEG7516	13-Hydroxyoctadeca-9,12-dienoic acid	12.359	295.227	[M-H]-	295.228	TRUE	1.01443e+08	6.24896e+07	7.41523e+07	1.55866e+08	7.59273e+07	7.81613e+07	4.53225e+07	5.13317e+07	8.89438e+07	5.34321e+07	1.72652e+08	5.8454e+07	0.604116	1.1657	0.221202	7.8356e+07	4.86675e+07	1.98684e+07	62.1107	9.13399e+07	3.40724e+07	1.391e+07	37.3028	0.758926	0.324537	0.471058	0.21888	C18H32O3	Fatty Acyls	KJXHHTPQSFDEKB-UHFFFAOYSA-N	CCCCCC(O)=CCC=CCCCCCCCC(O)=O	---	125660	HMDB0244510	Lipids and lipid-like molecules	Fatty Acyls	NoSig
POS11652	8-Dodecenoylcarnitine	9.909	342.264	[M+H]+	342.264	TRUE	1.36167e+08	1.89314e+08	8.41339e+07	5.32154e+07	6.73464e+07	8.07337e+07	5.71202e+07	9.40715e+07	8.9489e+07	9.13931e+07	5.73906e+07	6.5124e+07	0.2666	1.34387	0.426398	7.57647e+07	1.76985e+07	7.2254e+06	23.3599	1.01818e+08	5.127e+07	2.09309e+07	50.3544	0.514581	0.866227	0.77484	0.57414	C19H35NO4	Fatty Acyls	FIAFZKBDEOJSHC-UHFFFAOYSA-N	CCCC=CCCCCCCC(=O)OC(CC([O-])=O)C[N+](C)(C)C	---	---	HMDB0241214	Lipids and lipid-like molecules	Fatty Acyls	NoSig
POS10403	3-hydroxyoctanoyl carnitine	8.06	304.212	[M+CH3OH+H]+	304.212	TRUE	3.4879e+07	3.64578e+07	2.63753e+07	2.7027e+07	2.29263e+07	2.41836e+07	2.04069e+07	2.00308e+07	2.9654e+07	2.22733e+07	1.45265e+07	2.32569e+07	0.046887	1.32041	0.400984	2.16914e+07	4.93832e+06	2.01606e+06	22.7663	2.86415e+07	5.66178e+06	2.31141e+06	19.7677	0.251161	1.42771	1.29909	1.32895	C15H29NO5	Fatty Acyls	LUBMSOHGUAAXAM-UHFFFAOYSA-N	CCCCCC(O)CC(=O)OC(CC([O-])=O)C[N+](C)(C)C	---	86583357	HMDB0061634	Lipids and lipid-like molecules	Fatty Acyls	UP
POS3419	5-Hydroxy-4-oxo-L-norvaline	1.301	148.061	[M+H]+	148.06	TRUE	2.50848e+08	1.78401e+08	2.04075e+08	2.41036e+08	1.69873e+08	2.3295e+08	1.37537e+08	1.2728e+08	2.00927e+08	1.48251e+08	1.59346e+08	1.05418e+08	0.00607637	1.4534	0.539427	1.4646e+08	3.24589e+07	1.32513e+07	22.1624	2.12864e+08	3.39207e+07	1.38481e+07	15.9354	0.0951083	1.70307	1.68781	2.21636	C5H9NO4	Carboxylic acids and derivatives	FRTKOPTWTJLHNO-UHFFFAOYSA-N	NC(CC(=O)CO)C(O)=O	---	10219513	HMDB0246802	Organic acids and derivatives	Carboxylic acids and derivatives	UP
POS9643	Stearic acid amide	13.393	284.295	[M+H]+	284.295	TRUE	317684	2.61238e+07	139233	367246	1.88644e+07	1.17174e+07	260980	3.00771e+07	427546	106121	2.78909e+07	1.76295e+07	0.680179	0.753085	-0.409115	1.2732e+07	1.42896e+07	5.83371e+06	112.234	9.58829e+06	1.11737e+07	4.56165e+06	116.535	0.81323	0.368271	0.302875	0.167377	C18H37NO	Carboximidic acids	LYRFLYHAGKPMFH-UHFFFAOYSA-N	CCCCCCCCCCCCCCCCCC(=O)N	C13846	31292	HMDB0034146	Organic acids and derivatives	Carboximidic acids and derivatives	NoSig
POS10281	8-HEPE	12.264	301.216	[M+H-H2O]+	301.215	TRUE	7.79092e+07	4.48428e+07	5.82799e+07	1.09115e+08	6.9425e+07	4.00141e+07	3.587e+07	2.23174e+07	4.40925e+07	4.95547e+07	3.83746e+07	2.32681e+07	0.0202159	1.8718	0.904423	3.55795e+07	1.0983e+07	4.48377e+06	30.8688	6.65976e+07	2.52697e+07	1.03163e+07	37.9438	0.163739	1.50941	1.47007	1.69431	C20H30O3	Very long-chain fatty acids	WLOUCHKFBGGNEB-GXIKJMEPSA-N	CC/C=C\C/C=C\C/C=C\C=C\C(C/C=C\CCCC(=O)O)O	---	16061128	HMDB0242271	Lipids and lipid-like molecules	Fatty Acyls	UP
POS1848	Valine	1.893	118.086	[M+H]+	118.086	TRUE	5.33584e+09	6.74959e+09	6.11517e+09	6.68899e+09	1.10108e+10	5.81597e+09	6.1118e+09	4.98317e+09	6.69249e+09	6.14168e+09	6.00974e+09	4.75364e+09	0.219889	1.20246	0.265987	5.78209e+09	7.50287e+08	3.06304e+08	12.9761	6.95272e+09	2.05847e+09	8.40369e+08	29.6067	0.478685	0.835336	0.966416	0.657797	C5H11NO2	Amino acids and derivatives	KZSNJWFQEVHDMF-BYPYZUCNSA-N	CC(C)[C@H](N)C(=O)O	C00183	6287	HMDB0000883	Organic acids and derivatives	Carboxylic acids and derivatives	NoSig
POS5747	Ligustilide	11.014	191.107	[M+H]+	191.107	TRUE	1.74454e+07	4.68478e+06	3.79135e+07	3.49253e+07	2.04349e+07	1.34135e+07	2.1242e+07	1.08511e+07	2.25294e+07	1.04659e+07	2.89014e+07	1.23102e+07	0.550153	1.21183	0.277186	1.77167e+07	7.61086e+06	3.10712e+06	42.9588	2.14696e+07	1.27699e+07	5.21329e+06	59.4791	0.724045	0.376782	0.486542	0.259517	C12H14O2	Isobenzofurans	IQVQXVFMNOFTMU-DHZHZOJOSA-N	CCC\C=C1\OC(=O)C2=C1CCC=C2	C16987	5877292	HMDB0034277	Organoheterocyclic compounds	Isobenzofurans	NoSig
POS35	2-Hydroxyacetamide	11.993	76.0401	[M+H]+	76.0393	TRUE	4.0085e+07	4.68354e+06	6.26025e+06	1.83882e+07	3.81674e+06	7.75999e+06	6.23828e+06	3.0113e+07	4.30391e+06	2.95204e+07	2.90459e+06	1.11561e+07	0.94535	0.961507	-0.0566312	1.40394e+07	1.25376e+07	5.11845e+06	89.303	1.34989e+07	1.40536e+07	5.73734e+06	104.109	0.96805	0.0228663	0.281777	0.0244073	C2H5NO2	Carboxylic acids and derivatives	TZGPACAKMCUCKX-UHFFFAOYSA-N	NC(=O)CO	---	69021	HMDB0245149	Organic acids and derivatives	Carboxylic acids and derivatives	NoSig
NEG9463	12,15-Epoxy-13,14-dimethyleicosa-10,12,14-trienoic acid	12.724	347.259	[M-H2O-H]-	347.259	TRUE	7.72754e+07	4.2044e+07	5.14897e+07	8.44307e+07	7.06618e+07	4.46796e+07	1.60374e+07	8.83155e+06	2.38322e+07	2.32608e+07	1.55396e+07	2.09252e+07	0.000207866	3.4178	1.77307	1.80711e+07	5.73033e+06	2.3394e+06	31.7098	6.17635e+07	1.79993e+07	7.34818e+06	29.1423	0.0146815	2.02682	1.94234	3.68222	C22H36O3	Fatty Acyls	XCBKJOCQMTZFQG-DTQAZKPQSA-N	[H]\C(CCCCCCCCC(O)=O)=C(\[H])C1=C(C)C(C)=C(CCCCC)O1	---	13965209	HMDB0112069	Lipids and lipid-like molecules	Fatty Acyls	UP
POS13852	(13Z)-Eicoseneoylcarnitine	11.633	454.388	[M+H]+	454.39	TRUE	1.99238e+07	2.30601e+07	2.01151e+07	2.78876e+07	2.3369e+07	1.62852e+07	2.05423e+07	2.69927e+07	1.99906e+07	2.09258e+07	3.2037e+07	1.8855e+07	0.597083	0.937545	-0.0930399	2.32239e+07	5.17472e+06	2.11257e+06	22.2819	2.17735e+07	3.94654e+06	1.61117e+06	18.1255	0.753067	0.485758	0.392455	0.223965	C27H51NO4	Fatty Acyls	NUMUVTLHJBZROV-UHFFFAOYSA-N	CCCCCCC=CCCCCCCCCCCCC(=O)OC(CC([O-])=O)C[N+](C)(C)C	---	---	HMDB0241571	Lipids and lipid-like molecules	Fatty Acyls	NoSig
POS1850	Betaine	1.326	118.087	[M+H]+	118.086	TRUE	2.78161e+09	1.83955e+09	2.88844e+09	2.51291e+09	1.40359e+09	2.74607e+09	2.18477e+09	3.03199e+09	2.4555e+09	1.69572e+09	1.50563e+09	2.12919e+09	0.570261	1.08993	0.124236	2.16713e+09	5.46387e+08	2.23061e+08	25.2124	2.36203e+09	6.02495e+08	2.45968e+08	25.5076	0.733612	0.434431	0.740715	0.243926	C5H11NO2	Amino acids and derivatives	KWIUHFFTVRNATP-UHFFFAOYSA-N	O=C([O-])C[N+](C)(C)C	C00719	247	HMDB0000043	Organic acids and derivatives	Carboxylic acids and derivatives	NoSig
NEG6485	Phenyl beta-D-glucopyranosiduronic acid	7.34	269.066	[M-H]-	269.067	TRUE	5.66897e+07	2.18238e+08	1.39837e+08	1.08419e+08	3.68296e+08	2.53382e+08	9.12192e+07	1.94137e+08	1.27209e+08	2.39082e+08	6.28781e+07	1.20508e+08	0.355296	1.37104	0.455271	1.39172e+08	6.57492e+07	2.6842e+07	47.2431	1.9081e+08	1.12733e+08	4.60231e+07	59.0812	0.575021	0.619603	0.722493	0.449409	C12H14O7	Glycosyl compounds	WVHAUDNUGBNUDZ-GOVZDWNOSA-N	C1=CC=C(C=C1)O[C@H]2[C@@H]([C@H]([C@@H]([C@H](O2)C(=O)O)O)O)O	---	87235	HMDB0060014	Organic oxygen compounds	Organooxygen compounds	NoSig
POS4350	Tyrosine	3.81	165.055	[M+HFA+H]+	165.055	TRUE	1.81239e+09	3.064e+09	1.71611e+09	1.50983e+09	3.35298e+09	1.50772e+09	1.59588e+09	1.09221e+09	1.84692e+09	1.42083e+09	1.59455e+09	1.30731e+09	0.0817631	1.46348	0.549398	1.47628e+09	2.62604e+08	1.07208e+08	17.7882	2.16051e+09	8.25406e+08	3.36971e+08	38.2043	0.324163	1.20364	1.23302	1.08744	C9H11NO3	Amino acids and derivatives	OUYCCCASQSFEME-QMMMGPOBSA-N	N[C@@H](CC1=CC=C(O)C=C1)C(O)=O	C00082	6057;6942100	HMDB0000158	Organic acids and derivatives	Carboxylic acids and derivatives	NoSig
POS9517	8,12-Octadecadienoic acid	11.882	281.248	[M+H]+	281.248	TRUE	4.963e+08	4.78376e+08	3.54088e+08	3.07975e+08	7.0323e+08	4.03694e+08	6.32372e+08	5.85612e+08	5.69755e+08	2.68907e+08	6.25017e+08	6.55498e+08	0.256055	0.822155	-0.282518	5.56193e+08	1.44211e+08	5.88739e+07	25.9282	4.57277e+08	1.40193e+08	5.72337e+07	30.6583	0.506581	0.790265	0.910069	0.591666	C18H32O2	Fatty Acyls	FVIFMUSFIUXENC-UHFFFAOYSA-N	CCCCCC=CCCC=CCCCCCCC(O)=O	---	122193	HMDB0247466	Lipids and lipid-like molecules	Fatty Acyls	NoSig
POS7776	1-Carboxyethylphenylalanine	8.596	238.107	[M+Na]+	238.108	TRUE	3.4435e+07	4.00747e+07	4.87786e+07	4.0599e+07	4.08375e+07	3.77114e+07	4.59947e+07	1.45412e+07	3.5337e+07	3.88353e+07	2.7777e+07	1.92927e+07	0.0841294	1.33369	0.415428	3.02963e+07	1.20034e+07	4.90039e+06	39.6201	4.0406e+07	4.76123e+06	1.94377e+06	11.7835	0.329721	1.18807	1.15506	1.07505	C12H15NO4	Carboxylic acids and derivatives	MSBSJGQKNVMMQB-SCZZXKLOSA-N	C[C@@H](N[C@@H](CC1=CC=CC=C1)C(O)=O)C(O)=O	---	127261991	HMDB0240628	Organic acids and derivatives	Carboxylic acids and derivatives	NoSig
POS6521	2-(3-phenylpropanamido)acetic acid	8.788	208.097	[M+H]+	208.097	TRUE	6.77824e+07	3.23346e+07	3.48492e+07	4.10218e+07	3.49945e+07	4.16842e+07	1.45701e+08	5.30946e+07	1.30672e+08	1.0257e+08	5.89801e+07	9.83633e+07	0.00583392	0.428698	-1.22197	9.82302e+07	3.71553e+07	1.51686e+07	37.8248	4.21111e+07	1.31099e+07	5.35209e+06	31.1317	0.094282	1.6229	1.67542	2.23404	C11H13NO3	Amino acids and derivatives	YEIQSAXUPKPPBN-UHFFFAOYSA-N	C1=CC=C(C=C1)CCC(=O)NCC(=O)O	---	152323	HMDB0000860	Organic acids and derivatives	Carboxylic acids and derivatives	DOWN
POS2427	Pipecolic acid	1.084	130.086	[M+H]+	130.086	TRUE	2.97514e+08	2.75861e+08	3.25058e+08	2.57631e+08	3.11661e+08	2.64723e+08	2.70091e+08	1.98736e+08	2.76451e+08	2.31877e+08	2.4341e+08	2.18205e+08	0.0139287	1.20412	0.267975	2.39795e+08	2.99643e+07	1.22329e+07	12.4958	2.88741e+08	2.69511e+07	1.10028e+07	9.334	0.142807	1.597	1.52167	1.85609	C6H11NO2	Amino acids and derivatives	HXEACLLIILLPRG-YFKPBYRVSA-N	OC(=O)[C@@H]1CCCCN1	C00408	439227	HMDB0000070	Organic acids and derivatives	Carboxylic acids and derivatives	UP
NEG6953	Epidihydrophaseic acid	10.195	281.138	[M-H]-	281.139	TRUE	2.1855e+07	2.51065e+07	1.7559e+07	5.45479e+07	1.11891e+07	2.43784e+07	3.35914e+07	1.50381e+07	1.77561e+07	2.42376e+07	5.07056e+07	4.00507e+07	0.603728	0.852554	-0.230136	3.02299e+07	1.37789e+07	5.62522e+06	45.5804	2.57726e+07	1.5006e+07	6.12616e+06	58.2244	0.758926	0.410758	0.416399	0.219159	C15H22O5	Prenol lipids	XIVFQYWMMJWUCD-UMCKCUICSA-N	C\C(\C=C\C1(O)C2(C)COC1(C)CC(O)C2)=C/C(O)=O	---	14160513	HMDB0038661	Lipids and lipid-like molecules	Prenol lipids	NoSig
POS12236	Cholesterol	12.979	369.351	[M+H-H2O]+	369.352	TRUE	5.24061e+08	604461920	5.88657e+08	5.92194e+08	7.36858e+08	1.30122e+08	1.12137e+09	9.63563e+06	230939	7.4125e+08	2.28525e+08	6.26074e+08	0.718947	1.16475	0.220014	4.54513e+08	4.49823e+08	1.83639e+08	98.9679	5.29392e+08	2.07644e+08	8.47701e+07	39.223	0.843403	0.328692	0.476968	0.143303	C27H46O	Cholesterols and derivatives	HVYWMOMLDIMFJA-DPAQBDIFSA-N	C[C@H](CCCC(C)C)[C@H]1CC[C@@H]2[C@@]1(CC[C@H]3[C@H]2CC=C4[C@@]3(CC[C@@H](C4)O)C)C	C00187	5997	HMDB0000067	Lipids and lipid-like molecules	Steroids and steroid derivatives	NoSig
NEG6423	3-carboxy-4-methyl-5-pentyl-2-furanpropanoic acid	11.277	267.123	[M-H]-	267.123	TRUE	2.47797e+07	1.82409e+07	2.13738e+07	3.00327e+07	2.52422e+07	2.78044e+07	1.80202e+07	1.54724e+07	1.71691e+07	1.4958e+07	1.67544e+07	1.35694e+07	0.000973029	1.53709	0.620201	1.59906e+07	1.63025e+06	665546	10.1951	2.45789e+07	4.2678e+06	1.74232e+06	17.3637	0.0343623	1.86904	1.8475	3.01187	C14H20O5	Fatty Acyls	RIJDKRLRDVBUHJ-UHFFFAOYSA-N	[H]OC(=O)C1=C(OC(=C1C([H])([H])[H])C([H])([H])C([H])([H])C([H])([H])C([H])([H])C([H])([H])[H])C([H])([H])C([H])([H])C(=O)O[H]	---	194501	HMDB0061643	Lipids and lipid-like molecules	Fatty Acyls	UP
POS7260	1,3-Dicyclohexylurea	11.103	225.196	[M+H]+	225.196	TRUE	2.64709e+07	2.02286e+07	2.51699e+07	2.66521e+07	2.48374e+07	2.65584e+07	2.54553e+07	3.52715e+07	2.71686e+07	2.59849e+07	2.6995e+07	2.03909e+07	0.410671	0.929627	-0.105277	2.68777e+07	4.80526e+06	1.96174e+06	17.8782	2.49862e+07	2.45526e+06	1.00236e+06	9.82647	0.617139	0.665324	0.6599	0.386506	C13H24N2O	Ureas	ADFXKUOMJKEIND-UHFFFAOYSA-N	C1CCC(CC1)NC(=O)NC2CCCCC2	---	4277	HMDB0244166	Organic acids and derivatives	Organic carbonic acids and derivatives	NoSig
POS9455	Glycerophosphocholine	1.282	280.092	[M-H+Na]+	280.092	TRUE	5.41085e+08	4.89987e+08	3.20121e+08	5.8132e+08	1.07489e+08	3.7354e+08	4.61397e+08	8.1101e+08	5.96062e+08	4.87577e+08	6.10428e+08	7.1112e+08	0.0407174	0.656283	-0.60761	6.12932e+08	1.32547e+08	5.4112e+07	21.625	4.02257e+08	1.7521e+08	7.15291e+07	43.5566	0.232023	1.35149	1.36402	1.39022	C8H21NO6P+	Glycerophosphocholines	SUHOQUVVVLNYQR-MRVPVSSYSA-O	C[N+](C)(C)CCOP(=O)(O)OC[C@H](O)CO	C00670	439285;58381695	HMDB0000086	Lipids and lipid-like molecules	Glycerophospholipids	DOWN
POS12624	2-Hydroxymyristoylcarnitine	10.16	388.306	[M+H]+	388.306	TRUE	4.95854e+07	4.75475e+07	3.0316e+07	2.42394e+07	2.55719e+07	3.47817e+07	2.57925e+07	2.02288e+07	2.75639e+07	2.42598e+07	1.8286e+07	2.28884e+07	0.0263807	1.52527	0.609064	2.31699e+07	3.46281e+06	1.41369e+06	14.9453	3.53403e+07	1.09192e+07	4.45775e+06	30.8973	0.184278	1.5575	1.41167	1.57871	C21H41NO5	Fatty Acyls	WWDZVVWQNWNRDM-UHFFFAOYSA-N	CCCCCCCCCCCCC(O)C(=O)OC(CC([O-])=O)C[N+](C)(C)C	---	53481642	HMDB0013166	Lipids and lipid-like molecules	Fatty Acyls	UP
POS10506	Glutathione (oxidized)	6.254	307.083	[M+2H]+	307.083	TRUE	3.3004e+08	3.49772e+08	3.79609e+08	2.8033e+08	4.08179e+08	1.51827e+08	2.31795e+08	2.03557e+08	2.67666e+08	3.24714e+08	2.16612e+08	1.95726e+08	0.100946	1.31921	0.399675	2.40012e+08	4.86714e+07	1.987e+07	20.2787	3.16626e+08	9.17643e+07	3.74626e+07	28.9819	0.350606	1.1602	1.12362	0.995913	C20H32N6O12S2	Peptides	YPZRWBKMTBYPTK-BJDJZHNGSA-N	C(CC(=O)N[C@@H](CSSC[C@@H](C(=O)NCC(=O)O)NC(=O)CC[C@@H](C(=O)O)N)C(=O)NCC(=O)O)[C@@H](C(=O)O)N	C00127	65359;11215652	HMDB0003337	Organic acids and derivatives	Carboxylic acids and derivatives	NoSig
POS11263	Docosahexaenoic acid	13.255	329.248	[M+H]+	329.247	TRUE	2.15961e+07	2.81826e+07	28372911	2.66165e+07	2.20909e+07	2.37486e+07	1.69072e+07	4.09127e+07	4.18285e+07	3.68287e+07	2.55093e+07	3.02197e+07	0.126216	0.783573	-0.35186	3.20343e+07	9.72045e+06	3.96836e+06	30.3438	2.51013e+07	3.02233e+06	1.23386e+06	12.0405	0.388695	1.10774	1.04582	0.898887	C22H32O2	Very long-chain fatty acids	MBMBGCFOFBJSGT-KUBAVDMBSA-N	CC/C=C\C/C=C\C/C=C\C/C=C\C/C=C\C/C=C\CCC(=O)O	C06429	445580	HMDB0002183	Lipids and lipid-like molecules	Fatty Acyls	NoSig
NEG2379	Phenylalanine	6.42	164.07	[M-H]-	164.072	TRUE	1.9981e+08	1.25648e+08	1.77923e+08	2.42064e+08	2.33497e+08	1.87404e+08	2.03793e+08	1.44496e+08	1.5552e+08	2.13403e+08	2.16654e+08	1.45262e+08	0.529868	1.08082	0.11213	1.79855e+08	3.4905e+07	1.42499e+07	19.4073	1.94391e+08	4.21354e+07	1.72017e+07	21.6756	0.709686	0.429333	0.457363	0.275833	C9H11NO2	Amino acids and derivatives	COLNVLDHVKWLRT-UHFFFAOYSA-N	C1=CC=C(C=C1)CC(C(=O)O)N	C00079	---	HMDB0000159	Organic acids and derivatives	Carboxylic acids and derivatives	NoSig
NEG1768	N-lactoyl-Glycine	0.874	146.044	[M-H]-	146.045	TRUE	1.77055e+08	1.01688e+08	1.56915e+08	1.31956e+08	1.84893e+08	1.24431e+08	9.06243e+07	6.14104e+07	1.04734e+08	1.35561e+08	1.02436e+08	9.24305e+07	0.0149159	1.49343	0.578633	9.78659e+07	2.4083e+07	9.83184e+06	24.6081	1.46156e+08	3.23174e+07	1.31935e+07	22.1115	0.145046	1.59742	1.50985	1.82635	C5H9NO4	Carboxylic acids and derivatives	CLNVOWMDSFOIPV-VKHMYHEASA-N	C[C@H](O)C(=O)NCC(O)=O	---	101947384	HMDB0062183	Organic acids and derivatives	Carboxylic acids and derivatives	UP
POS3979	2,2,6,6-Tetramethylpiperidin-1-ol	11.131	158.154	[M+H]+	158.154	TRUE	2.65531e+08	2.3076e+08	2.50559e+08	2.33864e+08	2.13577e+08	3.11036e+08	2.11534e+08	2.6464e+08	2.22731e+08	1.95109e+08	2.0599e+08	2.2521e+08	0.110719	1.13591	0.183853	2.20869e+08	2.4126e+07	9.84941e+06	10.9232	2.50888e+08	3.44073e+07	1.40467e+07	13.7142	0.359083	1.10987	1.19429	0.955778	C9H19NO	Piperidines	VUZNLSBZRVZGIK-UHFFFAOYSA-N	CC1(C)CCCC(C)(C)N1O	---	549976	HMDB0245345	Organoheterocyclic compounds	Piperidines	NoSig
POS3008	Methenamine	12.337	141.113	[M+H]+	141.113	TRUE	1.83939e+09	1.79895e+09	1.78124e+09	1.76133e+09	1.73999e+09	1.73273e+09	1.73334e+09	2.00546e+09	1.82451e+09	1.65712e+09	1.73197e+09	1.59474e+09	0.777124	1.0101	0.0144936	1.75786e+09	1.44067e+08	5.88153e+07	8.19563	1.77561e+09	3.98904e+07	1.62852e+07	2.24658	0.87639	0.182709	0.397526	0.10951	C6H12N4	1,3,5-triazinanes	VKYKSIONXSXAKP-UHFFFAOYSA-N	C1N2CN3CN1CN(C2)C3	---	4101	HMDB0029598	Organoheterocyclic compounds	Triazinanes	NoSig
POS5690	Kynurenic acid	7.145	190.05	[M+H]+	190.05	TRUE	4.68329e+07	1.05644e+08	6.15562e+07	8.29693e+07	1.22591e+08	5.13086e+07	1.48349e+08	3.15557e+07	1.08848e+08	5.69601e+07	8.66315e+07	5.20418e+07	0.919008	0.972162	-0.040732	8.07311e+07	4.29045e+07	1.75157e+07	53.1449	7.84837e+07	3.07573e+07	1.25566e+07	39.1894	0.955588	0.0803855	0.52136	0.0366809	C10H7NO3	Quinoline carboxylic acids	HCZHHEIFKROPDY-KZZMUEETNA-N	OC(=O)C1=CC(=O)C2=CC=CC=C2N1	C01717	3845	HMDB0000715	Organoheterocyclic compounds	Quinolines and derivatives	NoSig
POS6962	5-hydroxycalamenene	11.95	219.174	[M+H]+	219.174	TRUE	5.32885e+07	4.14727e+07	2.50632e+07	3.06333e+07	4.69324e+07	2.59152e+07	4.60727e+07	4.98997e+07	4.27421e+07	4.32562e+07	3.43651e+07	4.94539e+07	0.213689	0.840157	-0.251268	4.42983e+07	5.71454e+06	2.33295e+06	12.9001	3.72175e+07	1.17438e+07	4.79438e+06	31.5544	0.473161	0.775002	0.942936	0.670219	C15H22O	Prenol lipids	FDMKIGKOMRSCAW-NWDGAFQWSA-N	[H][C@]1(C)CC[C@]([H])(C(C)C)C2=C1C(O)=CC(C)=C2	---	442519	HMDB0303912	Lipids and lipid-like molecules	Prenol lipids	NoSig
POS11557	Erucamide	12.765	338.342	[M+H]+	338.342	TRUE	9.52666e+08	6.11728e+08	7.40182e+08	7.0893e+08	5.94356e+08	4.60301e+08	1.04777e+09	3.63846e+09	1.23941e+09	9.13752e+08	8.34307e+08	1.0837e+09	0.109408	0.46454	-1.10612	1.45957e+09	1.07664e+09	4.39536e+08	73.7643	6.78027e+08	1.66761e+08	6.80799e+07	24.5951	0.35849	1.13628	1.09237	0.960951	C22H43NO	Fatty amides	UAUDZVJPLUQNMU-KTKRTIGZSA-N	N=C(O)CCCCCCCCCCCC=CCCCCCCCC	---	5365371	HMDB0244507	Lipids and lipid-like molecules	Fatty Acyls	NoSig
POS14915	LPC(18:3)	11.547	518.323	[M+H]+	518.325	TRUE	3.19584e+08	3.71074e+08	2.83363e+08	2.36785e+08	1.90141e+08	2.53805e+08	3.49377e+08	2.72087e+08	3.12402e+08	2.77374e+08	3.15587e+08	2.38481e+08	0.56057	0.937373	-0.0933046	2.94218e+08	3.9268e+07	1.60311e+07	13.3466	2.75792e+08	6.38667e+07	2.60735e+07	23.1575	0.730537	0.377336	0.414526	0.25137	C26H48NO7P	Lysophosphatidylcholines	MRTUWVDDQVMUCR-ACHCNROVSA-N	CCCCC\C=C/C\C=C/C\C=C/CCCCC(=O)OC[C@](O)([H])COP([O-])(=O)OCC[N+](C)(C)C	---	52924045	HMDB0010387	Lipids and lipid-like molecules	Glycerophospholipids	NoSig
NEG12504	Glycocholate	10.077	464.3	[M-H]-	464.301	TRUE	583609	4.18807e+06	1.44266e+06	106452	7.54317e+06	706657	149490	2.42642e+06	82386.7	2028.86	226333	126070	0.152678	4.83635	2.27392	502121	945623	386049	188.326	2.42844e+06	2.89786e+06	1.18305e+06	119.331	0.416712	0.978161	1.03542	0.816223	C26H43NO6	Steroids and steroid derivatives	RFDAIACWWDREDC-FRVQLJSFSA-N	[H][C@@]1(CC[C@@]2([H])[C@]3([H])[C@@H](O)C[C@]4([H])C[C@H](O)CC[C@]4(C)[C@@]3([H])C[C@H](O)[C@]12C)[C@H](C)CCC(=O)NCC(O)=O	C01921	10140	HMDB0000138	Lipids and lipid-like molecules	Steroids and steroid derivatives	NoSig
POS4842	N-Caproylglycine	8.585	174.112	[M+H]+	174.112	TRUE	7.07419e+08	1.18627e+09	5.81796e+08	4.85145e+08	6.14342e+08	7.85007e+08	9.45435e+08	6.89371e+08	4.47633e+08	7.26515e+08	5.50351e+08	4.93472e+08	0.517636	1.13165	0.178422	6.42129e+08	1.84227e+08	7.52104e+07	28.69	7.26663e+08	2.47768e+08	1.01151e+08	34.0967	0.702085	0.509265	0.483387	0.285976	C8H15NO3	Amino acids and derivatives	UPCKIPHSXMXJOX-UHFFFAOYSA-N	O=C(O)CN=C(O)CCCCC	---	99463	HMDB0000701	Organic acids and derivatives	Carboxylic acids and derivatives	NoSig
POS1107	Choline	1.474	104.108	[M]+	104.107	TRUE	3.25741e+09	2.85068e+09	2.90511e+09	3.38944e+09	1.85547e+09	3.16502e+09	2.50324e+09	1.73776e+09	2.5764e+09	1.94055e+09	2.14734e+09	1.86023e+09	0.0155194	1.36486	0.448752	2.12758e+09	3.46806e+08	1.41583e+08	16.3005	2.90385e+09	5.53343e+08	2.25901e+08	19.0555	0.147977	1.57901	1.57079	1.80913	C5H14NO+	Cholines	OEYIOHPDSNJKLS-UHFFFAOYSA-N	OCC[N+1](C)(C)C	C00114	305	HMDB0000097	Organic nitrogen compounds	Organonitrogen compounds	UP
POS3194	3beta,6beta-Dihydroxynortropane	1.409	144.102	[M+NH4]+	144.102	TRUE	2.16661e+08	1.8984e+08	2.49274e+08	2.3148e+08	1.71667e+08	1.77621e+08	2.13188e+08	3.53875e+08	2.43794e+08	1.63269e+08	3.38999e+08	3.36939e+08	0.0757491	0.74939	-0.416211	2.75011e+08	7.92866e+07	3.23686e+07	28.8304	2.0609e+08	3.12435e+07	1.27551e+07	15.1601	0.314574	1.24968	1.19955	1.12062	C7H13NO2	Tropane alkaloids	MVUIPZFMWQBRCM-UHFFFAOYSA-N	OC1CC2CC(O)CC1N2	---	22297531	HMDB0038949	Alkaloids and derivatives	Tropane alkaloids	NoSig
POS4948	Indole-3-acetic acid	9.26	176.071	[M+H]+	176.071	TRUE	4.15577e+07	3.89392e+07	3.82221e+07	1.27243e+08	9.90123e+07	3.56333e+07	1.0091e+08	7.14811e+07	8.62275e+07	1.19625e+08	4.88875e+07	5.58593e+07	0.403753	0.788024	-0.343688	8.04983e+07	2.7085e+07	1.10574e+07	33.6466	6.34346e+07	3.95589e+07	1.61498e+07	62.3616	0.612535	0.63452	0.633125	0.393885	C10H9NO2	Indole-3-acetic acid derivatives	SEOVTRFCIGRIMH-UHFFFAOYSA-N	OC(=O)CC1=CNC2=C1C=CC=C2	C00954	---	HMDB0000197	Organoheterocyclic compounds	Indoles and derivatives	NoSig
NEG6590	7(14)-Bisabolene-2,3,10,11-tetrol	11.633	271.191	[M-H]-	271.191	TRUE	1.09105e+07	1.47157e+07	1.01974e+07	7.87293e+06	1.59918e+07	1.52018e+07	8.57032e+06	9.82549e+06	1.06905e+07	1.26423e+07	9.37139e+06	7.63325e+06	0.105965	1.27509	0.350597	9.78888e+06	1.74713e+06	713262	17.8481	1.24817e+07	3.2753e+06	1.33714e+06	26.2409	0.353897	1.10753	1.11533	0.974838	C15H28O4	Prenol lipids	DIVJRNQAZRYCIO-UHFFFAOYSA-N	CC(C)(O)C(O)CCC(=C)C1CCC(C)(O)C(O)C1	---	73816843	HMDB0035918	Lipids and lipid-like molecules	Prenol lipids	NoSig
NEG8241	9,10-Epoxyoctadecanoic acid	11.695	313.238	[M-H]-	313.238	TRUE	3.60989e+08	3.20537e+08	2.32729e+08	3.49437e+08	3.01424e+08	2.63867e+08	2.57522e+08	266481730	3.10619e+08	2.54305e+08	5.5799e+08	2.9364e+08	0.727416	0.942504	-0.0854292	3.23426e+08	1.16992e+08	4.77616e+07	36.1726	3.04831e+08	4.9555e+07	2.02307e+07	16.2566	0.849191	0.286984	0.251532	0.138217	C18H34O4	Fatty Acyls	ITTPZDMHCNGAGQ-DLBZAZTESA-N	OCCCCCCCC[C@@H]1O[C@@H]1CCCCCCCC(O)=O	C19418	16061045	HMDB0061650	Lipids and lipid-like molecules	Fatty Acyls	NoSig
POS13131	3-Hydroxyhexadecadienoylcarnitine	10.109	412.305	[M+CH3OH+H]+	412.306	TRUE	2.07848e+07	1.95829e+07	1.39981e+07	1.27718e+07	1.20474e+07	1.56477e+07	9.91431e+06	8.09768e+06	1.30652e+07	1.05762e+07	8.38462e+06	1.07778e+07	0.00647804	1.55934	0.640939	1.0136e+07	1.81423e+06	740656	17.8989	1.58054e+07	3.62439e+06	1.47965e+06	22.9313	0.0980446	1.77425	1.63621	2.18856	C23H41NO5	Fatty Acyls	CPHHQDCIGLXPCO-IMMUWJHFSA-N	CCC\C=C/C\C=C/CCCCC[C@@H](O)CC(=O)O[C@H](CC([O-])=O)C[N+](C)(C)C	---	156908017	HMDB0013335	Lipids and lipid-like molecules	Fatty Acyls	UP
NEG10458	Succinoadenosine	6.422	382.1	[M-H]-	382.1	TRUE	2.60566e+07	1.48375e+07	1.93603e+07	1.74755e+07	4.57756e+07	2.58728e+07	2.4185e+07	1.01257e+07	1.634e+07	2.90978e+07	1.95017e+07	1.22782e+07	0.272234	1.33938	0.42156	1.85881e+07	7.19853e+06	2.93879e+06	38.7267	2.48964e+07	1.11816e+07	4.56487e+06	44.9125	0.519464	0.800952	0.898202	0.565058	C14H17N5O8	Purine nucleosides	VKGZCEJTCKHMRL-MDBUBQOGSA-N	O=C(O)CC(NC1=NC=NC2=C1N=CN2C3OC(CO)C(O)C3O)C(=O)O	---	165243	HMDB0000912	Nucleosides, nucleotides, and analogues	Purine nucleosides	NoSig
POS14876	Taurocholic acid	10.604	516.3	[M+H]+	516.299	TRUE	3.46892e+07	3.12977e+07	6.00745e+07	1.95917e+07	7.99207e+07	3.71496e+07	2.3243e+07	2.59545e+07	2.49426e+07	1.18761e+07	3.8233e+07	1.00455e+07	0.0570486	1.95632	0.968141	2.23825e+07	1.03332e+07	4.21852e+06	46.1666	4.37872e+07	2.20869e+07	9.01692e+06	50.4413	0.276121	1.24246	1.2583	1.24376	C26H45NO7S	Hydroxy bile acids, alcohols and derivatives	WBWWGRHZICKQGZ-HZAMXZRMSA-N	O=S(=O)(O)CCN=C(O)CCC(C)C1CCC2C3C(O)CC4CC(O)CCC4(C)C3CC(O)C12C	C05122	6675	HMDB0000036	Lipids and lipid-like molecules	Steroids and steroid derivatives	NoSig
NEG4541	Ethylglucuronide	3.528	221.065	[M-H]-	221.067	TRUE	9.02023e+08	9.94282e+08	9.64408e+08	1.08122e+09	7.5987e+08	1.29666e+09	6.20833e+08	9.27689e+08	7.52951e+08	1.31348e+09	6.74392e+08	9.28287e+08	0.328088	1.14965	0.201199	8.69605e+08	2.51969e+08	1.02866e+08	28.9752	9.99744e+08	1.80646e+08	7.37482e+07	18.0692	0.563589	0.691903	0.765679	0.48401	C8H14O7	Sugar acids and derivatives	IWJBVMJWSPZNJH-UQGZVRACSA-N	O=C(O)C1OC(OCC)C(O)C(O)C1O	---	---	HMDB0010325	Organic oxygen compounds	Organooxygen compounds	NoSig
POS3192	8-Methylquinoline	6.765	144.081	[M+H]+	144.081	TRUE	2.94306e+08	3.26566e+08	2.59999e+08	3.07784e+08	3.41689e+08	2.964e+08	2.9905e+08	1.77168e+08	2.68043e+08	2.86865e+08	3.26516e+08	2.42665e+08	0.150861	1.14149	0.190924	2.66718e+08	5.22046e+07	2.13124e+07	19.573	3.04457e+08	2.83922e+07	1.15911e+07	9.32551	0.416712	1.01225	1.02908	0.821422	C10H9N	Quinolines and derivatives	JRLTTZUODKEYDH-UHFFFAOYSA-N	CC1=C2N=CC=CC2=CC=C1	---	11910	HMDB0247450	Organoheterocyclic compounds	Quinolines and derivatives	NoSig
NEG3464	4-Hydroxyhippuric acid	6.702	194.044	[M-H]-	194.046	TRUE	1.67048e+07	2.55708e+07	1.63948e+07	2.0201e+07	4.46276e+07	1.57977e+07	2.35619e+07	9.34183e+06	2.35094e+07	2.35959e+07	1.7823e+07	1.63476e+07	0.431086	1.21998	0.286855	1.90299e+07	5.72649e+06	2.33783e+06	30.092	2.32161e+07	1.1109e+07	4.53523e+06	47.8503	0.631883	0.575427	0.834897	0.365437	C9H9NO4	Benzamides	ZMHLUFWWWPBTIU-UHFFFAOYSA-N	O=C(O)CNC(=O)C1=CC=C(O)C=C1	---	151012	HMDB0013678	Benzenoids	Benzene and substituted derivatives	NoSig
NEG3254	N-Lactoylvaline	7.399	188.091	[M-H]-	188.092	TRUE	2.90889e+07	3.0638e+07	4.2608e+07	3.25771e+07	52430853	3.27157e+07	3.84147e+07	1.23771e+07	3.57319e+07	3.35253e+07	2.47567e+07	1.30487e+07	0.113174	1.39406	0.479292	2.63091e+07	1.1487e+07	4.68955e+06	43.6618	3.66764e+07	9.05441e+06	3.69645e+06	24.6873	0.361513	1.08604	1.11362	0.946252	C8H15NO4	Carboxylic acids and derivatives	IJKKTQLUXOILBQ-ZBHICJROSA-N	CC(C)C(NC(=O)[C@H](C)O)C(O)=O	---	131770417	HMDB0062181	Organic acids and derivatives	Carboxylic acids and derivatives	NoSig
POS8590	Glycerophosphocholine	1.282	258.11	[M+H]+	258.11	TRUE	5.07484e+08	4.41025e+08	3.53654e+08	4.96656e+08	1.8539e+08	3.58356e+08	3.57115e+08	5.91588e+08	4.21493e+08	3.49669e+08	3.83505e+08	5.1034e+08	0.488297	0.89626	-0.15801	4.35619e+08	9.63069e+07	3.93171e+07	22.1081	3.90428e+08	1.19973e+08	4.89789e+07	30.7287	0.67995	0.470788	0.713589	0.311316	C8H20NO6P	Glycerophosphocholines	SUHOQUVVVLNYQR-MRVPVSSYSA-N	O=P([O-])(OCC[N+](C)(C)C)OCC(O)CO	C00670	71920	HMDB0000086	Lipids and lipid-like molecules	Glycerophospholipids	NoSig
NEG5929	(6R,8Z)-6-Hydroxy-3-oxotetradecenoic acid	10.942	255.159	[M-H2O-H]-	255.16	TRUE	6.79582e+07	7.8828e+07	4.40879e+07	2.34867e+07	8.89123e+07	6.87668e+07	5.1489e+07	39520982	4.96378e+07	7.70903e+07	5.41614e+07	4.3808e+07	0.420874	1.17843	0.236869	5.26179e+07	1.31193e+07	5.35592e+06	24.9331	6.20067e+07	2.40535e+07	9.81981e+06	38.7918	0.623142	0.629241	0.755208	0.375848	C14H24O4	Fatty Acyls	JVEAMJNRAYIMIF-DGMVEKRQSA-N	CCCCC\C=C/C[C@H](O)CCC(=O)CC(O)=O	---	134819281	HMDB0062363	Lipids and lipid-like molecules	Fatty Acyls	NoSig
POS8408	1-Carboxyethyltyrosine	7.2	254.102	[M+H]+	254.102	TRUE	5.92458e+06	1.4688e+07	1.01076e+07	8.09724e+06	1.73372e+07	7.63706e+06	1.23749e+07	1.9583e+06	1.01656e+07	1.04919e+07	6.81058e+06	4.37825e+06	0.258114	1.38138	0.466112	7.69659e+06	4.01301e+06	1.6383e+06	52.14	1.06319e+07	4.4551e+06	1.81879e+06	41.9031	0.508496	0.805692	0.941227	0.588188	C12H15NO5	Carboxylic acids and derivatives	PSDIFPFBXWPVJN-MHPPCMCBSA-N	[H]C(C)(N[C@@]([H])(CC1=CC=C(O)C=C1)C(O)=O)C(O)=O	---	146171371	HMDB0242159	Organic acids and derivatives	Carboxylic acids and derivatives	NoSig
POS4853	Bicifadine	12.192	174.128	[M+CH3OH+H]+	174.128	TRUE	1.9252e+07	1.72601e+07	1.92385e+07	2.71693e+07	3.42764e+07	2.01751e+07	4.36467e+07	2.9544e+07	3.32189e+07	3.44919e+07	2.84915e+07	25226031	0.0288667	0.705847	-0.502572	3.24365e+07	6.42536e+06	2.62314e+06	19.809	2.28952e+07	6.53601e+06	2.66831e+06	28.5475	0.192393	1.45226	1.47249	1.5396	C12H15N	Piperidines	OFYVIGTWSQPCLF-UHFFFAOYSA-N	CC1=CC=C(C=C1)C12CC1CNC2	---	47953	HMDB0249183	Organoheterocyclic compounds	Piperidines	DOWN
NEG12864	LPE(18:0)	10.942	480.309	[M-H]-	480.309	TRUE	1.01574e+08	1.99412e+08	8.54079e+07	6.30703e+07	3.1716e+08	8.07627e+07	3.2809e+08	1.19209e+08	2.73953e+08	2.87666e+08	2.17434e+08	9.58583e+07	0.186807	0.640887	-0.641859	2.20368e+08	9.46031e+07	3.86216e+07	42.9295	1.41231e+08	9.87831e+07	4.0328e+07	69.9443	0.451502	0.93207	1.14425	0.728608	C23H48NO7P	Glycerophospholipids	KIHAGWUUUHJRMS-JOCHJYFZSA-N	[H][C@@](CO)(COP(O)(=O)OCCN)OC(=O)CCCCCCCCCCCCCCCCC	---	53480667;90658453	HMDB0011129	Lipids and lipid-like molecules	Glycerophospholipids	NoSig
NEG8074	Octadeca-2,4-dienedioic acid	11.98	309.207	[M-H]-	309.207	TRUE	2.80813e+07	3.70713e+07	1.83386e+07	1.88465e+07	5.21292e+07	3.06555e+07	3.02185e+07	1.48996e+07	3.56986e+07	2.83804e+07	2.27086e+07	2.72648e+07	0.48176	1.16305	0.217907	2.65284e+07	7.09227e+06	2.89541e+06	26.7346	3.08537e+07	1.26478e+07	5.16343e+06	40.9926	0.67404	0.555286	0.804193	0.317169	C18H30O4	Fatty Acyls	ZKQNWTGXRAIVGG-UHFFFAOYSA-N	OC(=O)CCCCCCCCCCCCC=CC=CC(O)=O	---	54552159	HMDB0242188	---	Fatty Acyls	NoSig
NEG8158	Octadecenedioic acid	12.261	311.222	[M-H]-	311.223	TRUE	9.97807e+07	1.39552e+08	9.63065e+07	7.06224e+07	2.20088e+08	9.85767e+07	1.18542e+08	1.14112e+08	1.23901e+08	1.3453e+08	1.66187e+08	9.54889e+07	0.849749	0.963025	-0.0543553	1.2546e+08	2.37416e+07	9.69245e+06	18.9236	1.20821e+08	5.34101e+07	2.18046e+07	44.206	0.917049	0.175551	0.631209	0.0707093	C18H32O4	Fatty Acyls	YDPSQMGOAILWPE-FYWRMAATSA-N	[H]\C(CCCCCCCCCCCCCCC(O)=O)=C(\[H])C(O)=O	---	6440435	HMDB0304442	Lipids and lipid-like molecules	Fatty Acyls	NoSig
NEG3189	o-Cresol sulfate	8.916	187.005	[M-H]-	187.006	TRUE	1.29769e+09	3.28381e+09	4.02139e+09	2.29277e+09	2.7817e+09	3.93919e+07	4.83329e+07	2.08557e+09	1.41479e+08	1.90763e+08	5.09872e+07	2.25752e+09	0.0684501	2.87283	1.52247	7.95775e+08	1.06844e+09	4.36187e+08	134.264	2.28613e+09	1.43367e+09	5.85292e+08	62.7116	0.30077	1.22877	1.20882	1.16463	C7H8O4S	Organic sulfuric acids and derivatives	CYGSXDXRHXMAOV-UHFFFAOYSA-N	CC1=C(OS(O)(=O)=O)C=CC=C1	---	11615528	HMDB0240655	Organic acids and derivatives	Organic sulfuric acids and derivatives	NoSig
NEG3767	Sebacic acid	9.379	201.112	[M-H]-	201.113	TRUE	2.25068e+08	5.38984e+08	2.0919e+08	4.95437e+08	2.80128e+08	5.4383e+08	8.81544e+08	2.80145e+08	3.96416e+08	4.56321e+08	4.29334e+08	5.03379e+08	0.329438	0.777919	-0.362308	4.9119e+08	2.0547e+08	8.38827e+07	41.831	3.82106e+08	1.60356e+08	6.54649e+07	41.9663	0.563589	0.695936	0.719251	0.482226	C10H18O4	Medium-chain fatty acids	CXMXRPHRNRROMY-UHFFFAOYSA-N	C(CCCCC(=O)O)CCCC(=O)O	C08277	5192	HMDB0000792	Lipids and lipid-like molecules	Fatty Acyls	NoSig
NEG3022	3,5-Dihydroxyphenylglycine	6.325	182.044	[M-H]-	182.046	TRUE	7.16248e+07	1.19021e+08	8.93059e+07	9.54513e+07	8.57527e+07	8.92991e+07	1.65114e+08	5.92726e+07	1.18254e+08	1.12397e+08	1.31916e+08	9.96207e+07	0.178269	0.801742	-0.318791	1.14429e+08	3.50857e+07	1.43237e+07	30.6616	9.17425e+07	1.5559e+07	6.35192e+06	16.9594	0.446992	0.951572	0.998993	0.748923	C8H9NO4	Carboxylic acids and derivatives	HOOWCUZPEFNHDT-UHFFFAOYSA-N	NC(C(O)=O)C1=CC(O)=CC(O)=C1	---	108001	HMDB0243702	Organic acids and derivatives	Carboxylic acids and derivatives	NoSig
NEG2418	3-Phenyllactic acid	8.582	165.054	[M-H]-	165.056	TRUE	6.38331e+07	8.62553e+07	1.06974e+08	7.94659e+07	1.88665e+08	9.61056e+07	1.13735e+08	6.59924e+07	9.19621e+07	8.09918e+07	1.28543e+08	1.15688e+08	0.846752	1.04086	0.0577703	9.94852e+07	2.37919e+07	9.71301e+06	23.915	1.0355e+08	4.42002e+07	1.80447e+07	42.685	0.916434	0.102089	0.57546	0.0722435	C9H10O3	Phenylpropanoic acids	VOXXWSYKYCBWHO-MRVPVSSYSA-N	O=C(O)C(O)Cc1ccccc1	C05607	---	HMDB0000779	Phenylpropanoids and polyketides	Phenylpropanoic acids	NoSig
NEG3811	N-Lactoylleucine	8.301	202.107	[M-H]-	202.108	TRUE	9.38218e+07	8.13296e+07	1.26964e+08	9.05873e+07	1.0784e+08	9.64529e+07	1.13095e+08	3.72792e+07	1.04051e+08	1.05658e+08	6.19597e+07	3.6609e+07	0.177131	1.30163	0.380319	7.6442e+07	3.54667e+07	1.44792e+07	46.3968	9.94992e+07	1.59683e+07	6.51905e+06	16.0487	0.445631	0.964375	0.935728	0.751706	C9H17NO4	Carboxylic acids and derivatives	BUMIGZVUJKNXCO-BQBZGAKWSA-N	CC(C)C[C@H](NC(=O)[C@H](C)O)C(O)=O	---	57329455	HMDB0062176	Organic acids and derivatives	Carboxylic acids and derivatives	NoSig
POS1172	2-Vinylpyridine	9.79	106.065	[M+H-H2O]+	106.065	TRUE	2.05085e+07	3.49935e+07	3.33688e+07	1.11589e+07	2.56691e+07	2.25859e+07	3.94323e+06	5.81125e+07	2.17672e+07	3.22661e+07	1.23901e+07	6.61751e+06	0.812764	1.09762	0.134378	2.25161e+07	2.03125e+07	8.29253e+06	90.213	2.47141e+07	8.80276e+06	3.59371e+06	35.6184	0.892333	0.125813	0.261624	0.0900356	C7H7N	Pyridines and derivatives	KGIGUEBEKRSTEW-UHFFFAOYSA-N	C=CC1=CC=CC=N1	---	7521	HMDB0245325	Organoheterocyclic compounds	Pyridines and derivatives	NoSig
POS2414	3-Methylene-indolenine	9.779	130.065	[M+CH3OH+H]+	130.066	TRUE	8.07755e+07	1.22447e+08	8.77029e+07	5.13134e+07	4.90492e+07	4.35223e+07	9.62577e+07	1.53096e+08	1.10619e+08	1.32268e+08	1.31006e+08	1.62388e+08	0.00451801	0.553452	-0.853469	1.30939e+08	2.48894e+07	1.0161e+07	19.0084	7.24684e+07	3.04396e+07	1.24269e+07	42.004	0.084469	1.71112	1.67452	2.34505	C9H7N	Indoles and derivatives	BCNUXXXHEIUHJB-UHFFFAOYSA-N	C=C1C=NC2=CC=CC=C12	---	170404	HMDB0011664	Organoheterocyclic compounds	Indoles and derivatives	DOWN
POS3109	5-Hydroxymaltol	1.873	143.034	[M+H]+	143.034	TRUE	9.9252e+07	1.22653e+08	80092785	7.83573e+07	5.85262e+07	8.95044e+07	1.0517e+08	1.1369e+08	82090692	2.15462e+08	7.69998e+07	5.96598e+07	0.414907	0.809078	-0.30565	1.08845e+08	5.57734e+07	2.27694e+07	51.2409	8.80644e+07	2.16976e+07	8.85799e+06	24.6383	0.620085	0.578402	0.578692	0.382049	C6H6O4	Pyrans	SSSNQLHKSUJJTE-UHFFFAOYSA-N	CC1=C(O)C(=O)C(O)=CO1	---	70627	HMDB0032988	Organoheterocyclic compounds	Pyrans	NoSig
NEG7833	Eicosatetraenoic acid	13.448	303.231	[M-H]-	303.233	TRUE	1.0837e+08	1.21372e+08	1.39847e+08	1.19964e+08	1.10863e+08	1.24477e+08	1.04182e+08	9.83824e+07	1.23842e+08	1.19256e+08	1.15989e+08	1.0828e+08	0.161116	1.08204	0.113754	1.11655e+08	9.67962e+06	3.95169e+06	8.6692	1.20815e+08	1.123e+07	4.58461e+06	9.29514	0.424869	0.935969	0.984926	0.792862	C20H32O2	Fatty Acyls	IQLUYYHUNSSHIY-UHFFFAOYSA-N	CCCCCCCCCCCC=CC=CC=CC=CC(O)=O	---	53436588	HMDB0002177	Lipids and lipid-like molecules	Fatty Acyls	NoSig
NEG14974	Glutathione (oxidized)	5.621	611.143	[M-H]-	611.145	TRUE	3.93957e+07	4.88156e+07	3.32882e+07	3.95162e+07	7.91562e+07	2.063e+07	2.70527e+07	2.87729e+07	5.21688e+07	5.78364e+07	1.27447e+07	3.56012e+07	0.480316	1.2177	0.284154	3.56961e+07	1.67986e+07	6.85799e+06	47.06	4.3467e+07	1.97972e+07	8.08217e+06	45.5454	0.673006	0.548686	0.67341	0.318473	C20H32N6O12S2	Peptides	YPZRWBKMTBYPTK-BJDJZHNGSA-N	O=C(O)CN=C(O)C(N=C(O)CCC(N)C(=O)O)CSSCC(N=C(O)CCC(N)C(=O)O)C(O)=NCC(=O)O	C00127	65359;11215652	HMDB0003337	Organic acids and derivatives	Carboxylic acids and derivatives	NoSig
NEG11153	Beta-Muricholic acid	9.894	407.278	[M-H]-	407.28	TRUE	219697	1.38175e+06	166395	2028.86	1.54627e+07	830027	2028.86	1.7378e+06	266790	2028.86	202092	392119	0.329491	6.93954	2.79484	433809	656746	268115	151.391	3.01044e+06	6.12198e+06	2.49929e+06	203.359	0.563589	0.681033	0.828264	0.482157	C24H40O5	Hydroxy bile acids, alcohols and derivatives	DKPMWHFRUGMUKF-CRKPLTDNSA-N	CC(CCC(O)=O)C1CCC2C3C(O)C(O)C4CC(O)CCC4(C)C3CCC12C	C17647	5283852	HMDB0000506	Lipids and lipid-like molecules	Steroids and steroid derivatives	NoSig
NEG12077	Baicalin	8.404	445.076	[M-H]-	445.078	TRUE	1.46461e+06	222275	1.63082e+06	2.14225e+06	931079	747806	2.47102e+06	393831	1.81732e+06	1.65767e+06	7.66647e+06	1.23904e+06	0.247232	0.468264	-1.09461	2.54089e+06	2.60326e+06	1.06277e+06	102.454	1.18981e+06	689288	281401	57.9327	0.501566	0.882288	0.802871	0.606895	C21H18O11	Flavonoid O-glycosides	IKIIZLYTISPENI-UHFFFAOYSA-N	C1=CC=C(C=C1)C2=CC(=O)C3=C(C(=C(C=C3O2)O[C@H]4[C@@H]([C@H]([C@@H]([C@H](O4)C(=O)O)O)O)O)O)O	C10025	64982	HMDB0041832	Phenylpropanoids and polyketides	Flavonoids	NoSig
POS1939	Threonine	1.285	120.066	[M+H]+	120.065	TRUE	3.11323e+08	3.07685e+08	3.92335e+08	3.11789e+08	3.4882e+08	3.76904e+08	3.32943e+08	2.88273e+08	3.1844e+08	2.30385e+08	3.30375e+08	2.64856e+08	0.062059	1.16065	0.214928	2.94212e+08	4.09045e+07	1.66992e+07	13.9031	3.41476e+08	3.69542e+07	1.50865e+07	10.8219	0.290316	1.21334	1.23386	1.2072	C4H9NO3	Amino acids and derivatives	AYFVYJQAPQTCCC-GBXIJSLDSA-N	O=C(O)C(N)C(O)C	C00188	---	HMDB0000167	Organic acids and derivatives	Carboxylic acids and derivatives	NoSig
NEG574	(S)-3-Hydroxybutyric acid	3.758	103.038	[M-H]-	103.04	TRUE	2.97429e+09	3.28017e+09	2.46606e+09	1.80655e+09	3.87921e+09	3.03695e+09	2.16719e+09	1.92151e+09	1.73566e+09	1.54823e+09	1.93044e+09	2.60994e+09	0.018025	1.46422	0.550135	1.98549e+09	3.69779e+08	1.50962e+08	18.6241	2.9072e+09	7.08701e+08	2.89326e+08	24.3774	0.156566	1.56765	1.49645	1.74413	C4H8O3	Hydroxy acids and derivatives	WHBMMWSBFZVSSR-VKHMYHEASA-N	C[C@H](O)CC(O)=O	C03197	94318	HMDB0000442	Organic acids and derivatives	Hydroxy acids and derivatives	UP
NEG6165	3-(3,5-dihydroxyphenyl)-1-propanoic acid sulphate	6.979	261.006	[M-H]-	261.007	TRUE	6.96325e+06	8.39845e+06	1.5771e+07	1.49291e+07	1.13852e+07	1.12203e+07	2.25992e+07	7.0375e+06	1.82966e+07	1.29576e+07	3.23138e+07	1.27663e+07	0.142922	0.647982	-0.625975	1.76618e+07	8.92674e+06	3.64433e+06	50.5425	1.14445e+07	3.47203e+06	1.41745e+06	30.3378	0.404981	1.09089	1.00604	0.844901	C9H10O7S	Phenols	IZEZNNYKKNVXNA-UHFFFAOYSA-N	OC1=CC(CCC(=O)OS(O)(=O)=O)=CC(O)=C1	---	131770033	HMDB0061117	Benzenoids	Phenols	NoSig
POS2530	1,2-Dihydroquinoline	6.765	132.081	[M+NH4]+	132.081	TRUE	2.72047e+08	2.94853e+08	2.36418e+08	2.87878e+08	3.14537e+08	265697062	2.64846e+08	1.59921e+08	2.58792e+08	2.63871e+08	2.95011e+08	2.30938e+08	0.164225	1.13442	0.181955	2.45563e+08	4.66382e+07	1.904e+07	18.9923	2.78572e+08	2.6946e+07	1.10007e+07	9.67291	0.429597	0.989853	1.00349	0.784562	C9H9N	Quinolines and derivatives	IRFSXVIRXMYULF-UHFFFAOYSA-N	C1NC2=CC=CC=C2C=C1	---	5231402	HMDB0244077	Organoheterocyclic compounds	Quinolines and derivatives	NoSig
POS2625	Isoindolin-1-one	8.508	134.06	[M+H]+	134.06	TRUE	8.09853e+06	1.32935e+07	1.92105e+07	7.39641e+06	1.83962e+07	1.9241e+07	1.59279e+07	9.6775e+06	1.15395e+07	1.87631e+07	8.00733e+06	1.57476e+07	0.731838	1.07498	0.104314	1.32771e+07	4.17068e+06	1.70267e+06	31.4125	1.42727e+07	5.52144e+06	2.25412e+06	38.6853	0.852482	0.247431	0.416587	0.135585	C8H7NO	Isoindoles and derivatives	PXZQEOJJUGGUIB-UHFFFAOYSA-N	O=C1NCC2=CC=CC=C12	---	10199	HMDB0253647	Organoheterocyclic compounds	Isoindoles and derivatives	NoSig
POS18901	PC(18:0/20:4)	13.414	810.6	[M+H]+	810.601	TRUE	3.14101e+08	4.24299e+08	3.4633e+08	1.99377e+08	1.70838e+08	3.90066e+08	2.83667e+07	5.98086e+06	7.15059e+06	1.37338e+07	2.81878e+07	1.24158e+07	3.97555e-05	19.2519	4.26693	1.59726e+07	9.98149e+06	4.07493e+06	62.4914	3.07502e+08	1.0235e+08	4.17842e+07	33.2843	0.00631781	2.09736	2.03621	4.4006	C46H84NO8P	Phosphatidylcholines	PSVRFUPOQYJOOZ-QNPWAGBNSA-N	CCCCCCCCCCCCCCCCCC(=O)OC[C@H](COP(=O)([O-])OCC[N+](C)(C)C)OC(=O)CCC/C=C\C/C=C\C/C=C\C/C=C\CCCCC	---	16219824	HMDB0008048	Lipids and lipid-like molecules	Glycerophospholipids	UP
NEG9026	6-trans-Leukotriene B4	10.846	335.222	[M-H]-	335.222	TRUE	4.80146e+07	4.54487e+07	5.73462e+07	4.35994e+07	8.12541e+07	4.55599e+07	6.04229e+06	3.93783e+06	2.68292e+07	2.52172e+07	4.36201e+06	4.16483e+06	0.000220244	4.5529	2.18679	1.17589e+07	1.10858e+07	4.52575e+06	94.2757	5.35372e+07	1.44295e+07	5.89082e+06	26.9523	0.0147389	1.99504	1.93068	3.6571	C20H32O4	Fatty Acyls	VNYSSYRCGWBHLG-UKNWISKWSA-N	CCCCC\C=C/C[C@@H](O)\C=C\C=C\C=C\[C@@H](O)CCCC(O)=O	C02165	5283128	HMDB0005087	Lipids and lipid-like molecules	Fatty Acyls	UP
NEG2633	N-Caproylglycine	8.575	172.096	[M-H]-	172.098	TRUE	1.8505e+09	2.77749e+09	1.65643e+09	1.41737e+09	1.69929e+09	2.42109e+09	2.50218e+09	2.01021e+09	1.27782e+09	2.07859e+09	1.48471e+09	1.43449e+09	0.561206	1.09586	0.132066	1.798e+09	4.73395e+08	1.93263e+08	26.329	1.97036e+09	5.19002e+08	2.11882e+08	26.3404	0.730537	0.44871	0.42477	0.250877	C8H15NO3	Amino acids and derivatives	UPCKIPHSXMXJOX-UHFFFAOYSA-N	O=C(O)CN=C(O)CCCCC	---	99463	HMDB0000701	Organic acids and derivatives	Carboxylic acids and derivatives	NoSig
POS18356	PC(18:2/18:2)	13.436	782.57	[M+H]+	782.569	TRUE	3.60044e+08	1.14192e+09	7.99139e+08	7.68352e+08	5.70494e+08	3.71587e+08	7.5423e+08	3.74195e+06	1.30045e+08	1.72721e+09	9.68456e+08	7.83027e+08	0.837962	0.918663	-0.122393	7.27785e+08	6.23225e+08	2.54431e+08	85.6332	6.68589e+08	2.98016e+08	1.21664e+08	44.5739	0.911576	0.156455	0.275995	0.0767757	C44H80NO8P	Phosphatidylcholines	FVXDQWZBHIXIEJ-LNDKUQBDSA-N	CCCCC/C=C\C/C=C\CCCCCCCC(=O)OC[C@H](COP(=O)([O-])OCC[N+](C)(C)C)OC(=O)CCCCCCC/C=C\C/C=C\CCCCC	---	5288075	HMDB0008138	Lipids and lipid-like molecules	Glycerophospholipids	NoSig
POS10330	Dihydrosphingosine	10.771	302.306	[M+H]+	302.305	TRUE	4.60273e+07	1.86509e+07	1.95582e+07	2.88989e+07	1.10873e+07	1.55296e+07	2.78531e+07	2.19705e+07	3.01561e+07	2.085e+07	1.46817e+07	1.87786e+07	0.875236	1.04067	0.057519	2.23817e+07	5.74745e+06	2.34639e+06	25.6793	2.3292e+07	1.25938e+07	5.1414e+06	54.0692	0.928295	0.23418	0.267148	0.0578751	C18H39NO2	Alkanolamines	OTKJDMGTUTTYMP-UHFFFAOYSA-N	CCCCCCCCCCCCCCC[C@H]([C@H](CO)N)O	C00836	91486	HMDB0000269	Organic nitrogen compounds	Organonitrogen compounds	NoSig
POS14434	LPC(14:0)	11.536	490.291	[M+Na]+	490.29	TRUE	1.65098e+07	1.28456e+07	1.20257e+07	9.7357e+06	1.20374e+07	1.20939e+07	9.6112e+06	6.59284e+06	1.17647e+07	9.81073e+06	1.06631e+07	8.47312e+06	0.0252157	1.3221	0.40283	9.48595e+06	1.79419e+06	732475	18.9142	1.25414e+07	2.21055e+06	902454	17.6261	0.178645	1.54844	1.41564	1.59833	C22H46NO7P	Lysophosphatidylcholines	VXUOFDJKYGDUJI-OAQYLSRUSA-N	CCCCCCCCCCCCCC(=O)OC[C@H](COP(=O)([O-])OCC[N+](C)(C)C)O	---	460604	HMDB0010379	Lipids and lipid-like molecules	Glycerophospholipids	UP
NEG10082	N-Palmitoyl Isoleucine	12.652	368.317	[M-H]-	368.317	TRUE	889327	739041	1.78037e+06	1.88074e+06	948395	1.32177e+07	4.10989e+06	3.52017e+06	843710	3.4633e+06	2.37196e+06	2.76682e+06	0.851139	1.13936	0.188224	2.84598e+06	1.15526e+06	471633	40.5927	3.24259e+06	4.91048e+06	2.00469e+06	151.437	0.917049	0.100136	0.235636	0.0699997	C22H43NO3	Amino acids and derivatives	NGYZAEAXQQNUBZ-UHFFFAOYSA-N	CCCCCCCCCCCCCCCC(=O)NC(C(C)CC)C(O)=O	---	4255222	HMDB0241927	Organic acids and derivatives	Carboxylic acids and derivatives	NoSig
POS4539	Uric acid	2.787	169.036	[M+H]+	169.036	TRUE	7.14709e+09	6.98499e+09	8.70771e+09	5.05918e+09	6.54096e+09	7.24395e+09	8.44125e+09	6.67218e+09	6.45659e+09	9.02539e+09	6.59787e+09	6.96813e+09	0.543391	0.943899	-0.0832961	7.36023e+09	1.09236e+09	4.45955e+08	14.8414	6.94731e+09	1.1797e+09	4.81611e+08	16.9807	0.717686	0.406573	0.486199	0.264887	C5H4N4O3	Xanthines	LEHOTFFKMJEONL-UHFFFAOYSA-N	c12c([nH]c(n2)O)nc(nc1O)O	C00366	---	HMDB0000289	Organoheterocyclic compounds	Imidazopyrimidines	NoSig
NEG2160	N-Acetylvaline	6.514	158.081	[M-H]-	158.082	TRUE	3.03995e+07	5.68387e+07	4.10218e+07	3.42471e+07	5.35896e+07	2.91679e+07	2.36121e+07	3.01453e+07	3.98187e+07	3.87496e+07	4.50144e+07	3.65567e+07	0.386026	1.14665	0.197423	3.56495e+07	7.62512e+06	3.11294e+06	21.3891	4.08774e+07	1.18932e+07	4.85539e+06	29.0948	0.602477	0.590456	0.680077	0.413383	C7H13NO3	Carboxylic acids and derivatives	IHYJTAOFMMMOPX-LURJTMIESA-N	CC(C)[C@H](NC(C)=O)C(O)=O	---	66789	HMDB0011757	Organic acids and derivatives	Carboxylic acids and derivatives	NoSig
POS12942	Acetyltributyl citrate	12.888	403.233	[M+H]+	403.233	TRUE	1.2864e+07	9091757	1.28044e+07	8.95782e+06	9.78923e+06	1.31843e+07	1.4523e+07	3.78045e+07	2.55479e+07	2.58542e+07	1.6218e+07	9.15726e+06	0.0355916	0.516569	-0.952968	2.15175e+07	1.02966e+07	4.20357e+06	47.8523	1.11153e+07	2.03469e+06	830660	18.3054	0.216847	1.4331	1.35215	1.44865	C20H34O8	Tetracarboxylic acids and derivatives	QZCLKYGREBVARF-UHFFFAOYSA-N	CCCCOC(=O)CC(CC(=O)OCCCC)(C(=O)OCCCC)OC(=O)C	---	6505	HMDB0034159	Organic acids and derivatives	Carboxylic acids and derivatives	DOWN
POS5589	Indole-3-Lactic Acid	8.67	188.071	[M+H-H2O]+	188.07	TRUE	2.41198e+07	6.71597e+07	4.59357e+07	5.72287e+07	5.97094e+07	6.09426e+07	5.07838e+07	1.71327e+07	5.86326e+07	5.55967e+07	5.40083e+07	4.76884e+07	0.571126	1.11011	0.1507	4.73071e+07	1.52619e+07	6.23063e+06	32.2612	5.2516e+07	1.55502e+07	6.34835e+06	29.6104	0.733612	0.367664	0.495777	0.243268	C11H11NO3	Indolyl carboxylic acids and derivatives	XGILAAMKEQUXLS-UHFFFAOYSA-N	C1=CC=C2C(=C1)C(=CN2)CC(C(=O)O)O	C02043	92904	HMDB0000671	Organoheterocyclic compounds	Indoles and derivatives	NoSig
NEG8861	9-hydroxy-7-(2-hydroxypropan-2-yl)-1,4a-dimethyl-2,3,4,9,10,10a-hexahydrophenanthrene-1-carboxylic acid	10.23	331.191	[M-H]-	331.191	TRUE	2.80773e+08	1.30486e+08	1.40728e+08	4.12728e+08	8.98755e+07	3.38922e+08	2.02952e+08	7.60623e+07	1.12868e+08	1.22728e+08	1.17683e+08	8.23085e+07	0.0728465	1.95005	0.963514	1.191e+08	4.53673e+07	1.85211e+07	38.0916	2.32252e+08	1.30621e+08	5.33256e+07	56.2409	0.310085	1.23352	1.26552	1.13759	C20H28O4	Diterpenoids	ALGYTGOYQATWBA-UHFFFAOYSA-N	O=C(O)C1(C)CCCC2(C3=CC=C(C=C3C(O)CC12)C(O)(C)C)C	---	45782962	---	Lipids and lipid-like molecules	Prenol lipids	NoSig
POS11985	Deoxycholic acid	11.503	357.279	[M-2H2O+H]+	357.279	TRUE	6.54861e+06	1.7207e+07	4.73236e+06	1.57268e+06	1.52052e+07	2.42791e+07	779835	4.7964e+06	6.25211e+06	3.36175e+06	4.17117e+06	775064	0.0484091	3.4537	1.78814	3.35606e+06	2.21019e+06	902305	65.8567	1.15908e+07	8.69968e+06	3.55163e+06	75.0566	0.254314	1.30119	1.28306	1.31507	C24H40O4	Hydroxy bile acids, alcohols and derivatives	KXGVEGMKQFWNSR-LLQZFEROSA-N	[H][C@@]12CC[C@H]([C@H](C)CCC(O)=O)[C@@]1(C)[C@@H](O)C[C@@]1([H])[C@@]2([H])CC[C@]2([H])C[C@H](O)CC[C@]12C	C04483	222528	HMDB0000626	Lipids and lipid-like molecules	Steroids and steroid derivatives	UP
POS17953	PC(16:0/18:1)	13.388	760.585	[M+H]+	760.585	TRUE	8.94536e+08	4.09024e+08	8.41122e+08	1.17206e+09	7.30267e+08	7.27323e+08	1.65645e+08	2.29302e+06	4.75971e+06	4.93151e+06	1.91163e+08	2.20017e+08	8.78983e-05	8.10847	3.01943	9.81348e+07	1.04555e+08	4.26843e+07	106.542	7.95723e+08	2.49783e+08	1.01973e+08	31.3907	0.0104764	2.04954	2.00748	4.05602	C42H82NO8P	Phosphatidylcholines	WTJKGGKOPKCXLL-VYOBOKEXSA-N	CCCCCCCCCCCCCCCC(=O)OC[C@H](COP(=O)([O-])OCC[N+](C)(C)C)OC(=O)CCCCCCC/C=C\CCCCCCCC	---	5497103	HMDB0007972	Lipids and lipid-like molecules	Glycerophospholipids	UP
NEG3334	N-Acetylmethionine	7.16	190.053	[M-H]-	190.054	TRUE	7.33248e+07	8.58353e+07	9.18111e+07	1.31643e+08	1.09139e+08	9.12177e+07	1.11378e+08	5.20918e+07	1.05133e+08	9.55948e+07	8.3846e+07	6.50677e+07	0.378336	1.13615	0.18415	8.55185e+07	2.32093e+07	9.47514e+06	27.1395	9.71617e+07	2.04588e+07	8.35228e+06	21.0565	0.595777	0.602102	0.633798	0.422123	C7H13NO3S	Amino acids and derivatives	XUYPXLNMDZIRQH-LURJTMIESA-N	O=C(NC(C(=O)O)CCSC)C	C02712	---	HMDB0011745	Organic acids and derivatives	Carboxylic acids and derivatives	NoSig
POS8517	Hexadecanamide	11.619	256.264	[M+H]+	256.263	TRUE	1.08395e+08	5.93037e+07	3.7725e+08	2.19184e+08	1.6417e+08	2.46269e+08	2.4078e+08	1.29614e+07	7.96169e+07	3.22337e+08	3.75944e+08	9.16693e+07	0.912164	1.04564	0.0643813	1.87218e+08	1.46844e+08	5.9949e+07	78.435	1.95762e+08	1.12507e+08	4.59309e+07	57.4715	0.950609	0.0147432	0.082193	0.0399269	C16H33NO	Fatty amides	HSEMFIZWXHQJAE-UHFFFAOYSA-N	CCCCCCCCCCCCCCCC(=O)N	---	69421	HMDB0012273	Lipids and lipid-like molecules	Fatty Acyls	NoSig
NEG6983	Guanosine	6.304	282.084	[M-H]-	282.084	TRUE	532180	5.33653e+07	425641	285823	4.45696e+07	297458	3.39887e+06	519546	1.32541e+06	6.8496e+06	1.2726e+07	4.1686e+06	0.287836	3.43163	1.77889	4.83133e+06	4.46706e+06	1.82367e+06	92.4601	1.65793e+07	2.52416e+07	1.03048e+07	152.247	0.532736	0.75476	0.857336	0.540855	C10H13N5O5	Purine nucleosides	NYHBQMYGNKIUIF-BUDDTFTENA-N	N=C1N=C(O)C=2N=CN(C2N1)C3OC(CO)C(O)C3O	C00387	135398635	HMDB0000133	Nucleosides, nucleotides, and analogues	Purine nucleosides	NoSig
NEG8778	9,10,13-TriHOME	10.056	329.232	[M-H]-	329.233	TRUE	2.72863e+07	1.80115e+07	3.72535e+07	3.12571e+07	2.08177e+07	5.0875e+07	2.64113e+07	1.55894e+07	5.71461e+07	4.48833e+07	4.76083e+07	2.36908e+07	0.560126	0.861476	-0.215117	3.58882e+07	1.6253e+07	6.63526e+06	45.2879	3.09168e+07	1.20027e+07	4.90006e+06	38.8224	0.730537	0.469059	0.426794	0.251714	C18H34O5	Fatty Acyls	NTVFQBIHLSPEGQ-SYMVGPSASA-N	CCCCC[C@H](O)\C=C\[C@@H](O)[C@@H](O)CCCCCCCC(O)=O	C14835	14968868	HMDB0004710	Lipids and lipid-like molecules	Fatty Acyls	NoSig
POS9674	Xanthosine	6.368	285.083	[M+H]+	285.083	TRUE	5.01687e+07	4.00097e+07	1.29353e+08	5.29589e+07	5.27096e+07	5.48734e+07	73847301	1.11119e+07	5.44284e+07	8.78641e+07	2.68589e+07	2.11626e+07	0.365097	1.38071	0.465415	4.58789e+07	3.09822e+07	1.26484e+07	67.5304	6.33456e+07	3.27659e+07	1.33766e+07	51.7256	0.583115	0.655587	0.636384	0.437592	C10H12N4O6	Purine nucleosides	UBORTCNDUKBEOP-UUOKFMHZSA-N	OCC1OC(n2cnc3c(O)nc(O)nc32)C(O)C1O	C01762	64959	HMDB0000299	Nucleosides, nucleotides, and analogues	Purine nucleosides	NoSig
NEG1336	2-Acetolactate	6.366	131.033	[M-H]-	131.034	TRUE	8.08736e+07	1.05571e+08	9.01826e+07	7.2029e+07	2.57187e+08	9.51881e+07	1.63644e+08	9.17548e+07	1.73893e+08	1.45189e+08	1.47038e+08	7.81072e+07	0.625641	0.876701	-0.189844	1.33271e+08	3.91684e+07	1.59904e+07	29.3901	1.16839e+08	6.97214e+07	2.84636e+07	59.6732	0.773232	0.38461	0.7574	0.203675	C5H8O4	Keto acids and derivatives	NMDWGEGFJUBKLB-UHFFFAOYSA-N	CC(=O)C(C)(O)C(O)=O	C00900	22	HMDB0006833	Organic acids and derivatives	Keto acids and derivatives	NoSig
NEG5928	(6R,8Z)-6-Hydroxy-3-oxotetradecenoic acid	10.793	255.159	[M-H]-	255.16	TRUE	4.62669e+07	7.05634e+07	3.14655e+07	3.65784e+07	3.25211e+07	7.74551e+07	7.37466e+07	4.02668e+07	5.08669e+07	7.27581e+07	6.70174e+07	5.66657e+07	0.286139	0.816033	-0.2933	6.02203e+07	1.33013e+07	5.43022e+06	22.0877	4.91417e+07	2.00765e+07	8.1962e+06	40.8543	0.531628	0.748153	0.766349	0.543423	C14H24O4	Fatty Acyls	JVEAMJNRAYIMIF-DGMVEKRQSA-N	CCCCC\C=C/C[C@H](O)CCC(=O)CC(O)=O	---	134819281	HMDB0062363	Lipids and lipid-like molecules	Fatty Acyls	NoSig
POS15623	LPC(18:1)	12.638	560.312	[M+K]+	560.311	TRUE	7.65941e+06	3.43358e+06	1.94475e+06	2.01732e+06	2.82344e+06	4.18886e+06	6.02142e+06	1.41941e+07	1.45866e+07	6.00581e+06	1.15115e+07	3.2957e+06	0.0257973	0.396787	-1.33356	9.26919e+06	4.7841e+06	1.9531e+06	51.6129	3.67789e+06	2.12907e+06	869188	57.8882	0.180866	1.47312	1.41201	1.58843	C26H52NO7P	Lysophosphatidylcholines	YAMUFBLWGFFICM-PTGWMXDISA-N	CCCCCCCC/C=C\CCCCCCCC(=O)OC[C@H](COP(=O)([O-])OCC[N+](C)(C)C)O	C03916	5313988	HMDB0002815	Lipids and lipid-like molecules	Glycerophospholipids	DOWN
NEG8161	10-Oxo-13-hydroxy-11-octadecenoic acid	11.876	311.223	[M-H]-	311.222	TRUE	6.2806e+07	5.34167e+07	7.03313e+07	1.02377e+08	1.00126e+08	9.21576e+07	8.09894e+07	8.58883e+07	9.0223e+07	6.83398e+07	6.83259e+07	7.27532e+07	0.797206	1.0315	0.0447436	7.77532e+07	9.32348e+06	3.80629e+06	11.9911	8.02025e+07	2.07323e+07	8.46393e+06	25.85	0.882906	0.116993	0.186404	0.0984292	C18H32O4	Fatty Acyls	CZGIUGHMJZYXNX-CCEZHUSRSA-N	CCCCCC(O)\C=C\C(=O)CCCCCCCCC(O)=O	---	5283009	HMDB0040900	Lipids and lipid-like molecules	Fatty Acyls	NoSig
NEG2474	Uric acid	2.425	167.019	[M-H]-	167.021	TRUE	6.75885e+09	6.67459e+09	7.56944e+09	5.45751e+09	7.7665e+09	7.29419e+09	8.47395e+09	6.51536e+09	6.56559e+09	8.9414e+09	7.27905e+09	7.45856e+09	0.269714	0.917919	-0.123561	7.53899e+09	9.90987e+08	4.04569e+08	13.1448	6.92018e+09	8.37071e+08	3.41733e+08	12.0961	0.51745	0.767154	0.932691	0.569096	C5H4N4O3	Xanthines	LEHOTFFKMJEONL-UHFFFAOYSA-N	O=C1NC2=C(N1)C(=O)NC(=O)N2	C00366	---	HMDB0000289	Organoheterocyclic compounds	Imidazopyrimidines	NoSig
POS10238	Palmidrol	13.337	300.289	[M+H]+	300.29	TRUE	1.78024e+07	17074373	1.02219e+07	1.23088e+07	1.22951e+07	1.18655e+07	1.15818e+07	5.02131e+07	3.78412e+07	2.15628e+07	1.8773e+07	1.8124e+07	0.0629131	0.515941	-0.954723	2.63493e+07	1.46122e+07	5.96542e+06	55.4559	1.35947e+07	3.0829e+06	1.25859e+06	22.6772	0.290316	1.28307	1.22829	1.20126	C18H37NO2	Carboximidic acids	HXYVTAGFYLMHSO-UHFFFAOYSA-N	CCCCCCCCCCCCCCCC(=O)NCCO	C16512	4671	HMDB0002100	Organic acids and derivatives	Carboximidic acids and derivatives	NoSig
POS14256	LPE(18:1)	12.527	480.309	[M+H]+	480.308	TRUE	1.53987e+08	2.15983e+08	1.63198e+08	1.91156e+08	1.44006e+08	1.18676e+08	2.27219e+08	4.7302e+08	2.62687e+08	2.56659e+08	4.27259e+08	2.34532e+08	0.00901404	0.52462	-0.930656	3.13563e+08	1.07593e+08	4.39246e+07	34.313	1.64501e+08	3.46212e+07	1.4134e+07	21.0462	0.115467	1.70205	1.58417	2.04508	C23H46NO7P	Lysophosphatidylethanolamines	PYVRVRFVLRNJLY-MZMPXXGTSA-N	CCCCCCCC/C=C\CCCCCCCC(=O)OC[C@H](COP(=O)(O)OCCN)O	---	9547071	HMDB0011506	Lipids and lipid-like molecules	Glycerophospholipids	DOWN
POS4845	Acetylleucine	8.188	174.113	[M+H]+	174.112	TRUE	6.46622e+07	1.69499e+08	1.33615e+08	1.40455e+08	3.7011e+08	1.07448e+08	1.78085e+08	9.22881e+07	1.43633e+08	1.31228e+08	1.10227e+08	8.28045e+07	0.390261	1.33528	0.417139	1.23044e+08	3.53549e+07	1.44336e+07	28.7335	1.64298e+08	1.06822e+08	4.36099e+07	65.0172	0.604824	0.587134	0.81446	0.408645	C8H15NO3	Amino acids and derivatives	WXNXCEHXYPACJF-UHFFFAOYSA-N	CC(C)C[C@@H](C(=O)O)NC(=O)C	C02710	70912	HMDB0011756	Organic acids and derivatives	Carboxylic acids and derivatives	NoSig
NEG3333	5-Methoxyindole-2-carboxylic acid	8.059	190.049	[M-H]-	190.051	TRUE	1.1288e+07	2.75124e+07	4.08819e+07	1.24469e+07	1.37915e+07	1.30119e+07	2.9668e+07	2.16663e+07	1.52711e+07	2.78926e+07	2.90807e+07	2.11105e+07	0.445308	0.821988	-0.282812	2.41149e+07	5.70967e+06	2.33096e+06	23.677	1.98221e+07	1.19384e+07	4.87383e+06	60.2277	0.6448	0.598871	0.542486	0.35134	C10H9NO3	Indoles and derivatives	YEBJVSLNUMZXRJ-UHFFFAOYSA-N	COC1=CC2=C(NC(=C2)C(O)=O)C=C1	---	20401	HMDB0246823	Organoheterocyclic compounds	Indoles and derivatives	NoSig
NEG6816	Monooctyl phthalate	12.253	277.144	[M-H]-	277.145	TRUE	1.30651e+07	7.14261e+06	8.44918e+06	9.57138e+06	4.30889e+06	1.48619e+07	1.41114e+07	8.05808e+06	1.63667e+07	1.11956e+07	1.261e+07	1.07346e+07	0.214429	0.785467	-0.348377	1.21794e+07	2.88071e+06	1.17605e+06	23.6524	9.56651e+06	3.87422e+06	1.58164e+06	40.4977	0.473831	0.83926	0.864082	0.668717	C16H22O4	Benzene and substituted derivatives	PKIYFBICNICNGJ-UHFFFAOYSA-N	CCCCCCCCOC(=O)C1=CC=CC=C1C(O)=O	---	79362	HMDB0254869	Benzenoids	Benzene and substituted derivatives	NoSig
NEG12827	LPE(18:1)	12.521	478.294	[M-H]-	478.294	TRUE	1.27078e+08	1.24816e+08	1.55466e+08	1.91537e+08	1.24476e+08	1.20562e+08	1.61655e+08	2.8042e+08	1.99838e+08	1.85899e+08	2.78361e+08	1.8881e+08	0.00988684	0.651696	-0.617728	2.1583e+08	5.07912e+07	2.07354e+07	23.5329	1.40656e+08	2.79607e+07	1.14149e+07	19.8788	0.12164	1.70324	1.57908	2.00494	C23H46NO7P	Lysophosphatidylethanolamines	PYVRVRFVLRNJLY-MZMPXXGTSA-N	CCCCCCCC/C=C\CCCCCCCC(=O)OC[C@H](COP(=O)(O)OCCN)O	---	9547071	HMDB0011506	Lipids and lipid-like molecules	Glycerophospholipids	DOWN
POS14581	Taurocholic acid	10.602	498.288	[M-H2O+H]+	498.287	TRUE	2.98083e+07	2.80922e+07	5.20799e+07	1.64311e+07	7.31642e+07	3.20322e+07	1.88243e+07	2.32926e+07	2.0558e+07	8.14219e+06	3.17783e+07	8.80276e+06	0.0530538	2.0791	1.05596	1.85663e+07	8.99908e+06	3.67386e+06	48.4698	3.86013e+07	2.04875e+07	8.364e+06	53.0747	0.265755	1.26136	1.27606	1.27528	C26H45NO7S	Taurinated bile acids and derivatives	WBWWGRHZICKQGZ-HZAMXZRMSA-N	O=S(=O)(O)CCN=C(O)CCC(C)C1CCC2C3C(O)CC4CC(O)CCC4(C)C3CC(O)C12C	C05122	139292118	HMDB0000036	Lipids and lipid-like molecules	Steroids and steroid derivatives	NoSig
POS9283	gamma-Glutamylglutamine	1.407	276.119	[M+H]+	276.119	TRUE	1.07016e+08	1.97996e+08	1.0916e+08	8.31621e+07	1.23555e+08	1.06901e+08	1.32952e+08	1.39793e+08	1.04987e+08	7.82637e+07	1.60557e+08	1.19686e+08	0.945315	0.988523	-0.0166541	1.22707e+08	2.87327e+07	1.17301e+07	23.4157	1.21298e+08	3.97508e+07	1.62282e+07	32.7711	0.96805	0.0677239	0.165208	0.0244237	C10H17N3O6	Peptides	JBFYFLXEJFQWMU-WDSKDSINSA-N	O=C(O)C(N=C(O)CCC(N)C(=O)O)CCC(=N)O	C05283	150914	HMDB0029147	Organic acids and derivatives	Carboxylic acids and derivatives	NoSig
NEG7016	Xanthosine	6.334	283.067	[M-H]-	283.068	TRUE	8.41223e+07	5.80408e+07	1.76132e+08	8.81293e+07	9.71888e+07	8.11355e+07	1.30327e+08	2.25275e+07	8.67605e+07	1.56624e+08	4.23184e+07	4.18688e+07	0.543264	1.21714	0.283501	8.00711e+07	5.40866e+07	2.20808e+07	67.5482	9.74582e+07	4.0681e+07	1.6608e+07	41.742	0.717686	0.457157	0.448241	0.264989	C10H12N4O6	Purine nucleosides	UBORTCNDUKBEOP-UUOKFMHZSA-N	OCC1OC(n2cnc3c(O)nc(O)nc32)C(O)C1O	C01762	64959	HMDB0000299	Nucleosides, nucleotides, and analogues	Purine nucleosides	NoSig
POS1631	1-Piperidinecarboxaldehyde	1.691	114.092	[M+NH4]+	114.092	TRUE	2.64253e+08	7.84662e+07	8.46608e+07	7.30381e+07	9.06998e+07	9.09256e+07	9.94689e+07	9.28347e+07	8.77799e+07	2.0349e+08	2.00517e+08	1.98324e+08	0.407948	0.772929	-0.371593	1.47069e+08	5.89736e+07	2.40759e+07	40.0992	1.13674e+08	7.40973e+07	3.02501e+07	65.184	0.615472	0.503481	0.589748	0.389395	C6H11NO	Piperidines	FEWLNYSYJNLUOO-UHFFFAOYSA-N	O=CN1CCCCC1	---	17429	HMDB0031702	Organoheterocyclic compounds	Piperidines	NoSig
POS4413	Phenylalanine	6.464	166.086	[M+H]+	166.086	TRUE	1.80063e+10	2.16181e+10	2.37613e+10	2.06672e+10	2.71672e+10	2.21556e+10	2.10454e+10	1.7545e+10	2.07995e+10	2.00206e+10	2.1865e+10	1.75757e+10	0.129176	1.12221	0.166338	1.98085e+10	1.83819e+09	7.50437e+08	9.27977	22229270147	3.0784e+09	1.25675e+09	13.8484	0.389776	0.985307	1.07459	0.888819	C9H11NO2	Amino acids and derivatives	COLNVLDHVKWLRT-UHFFFAOYSA-N	N[C@@H](CC1=CC=CC=C1)C(O)=O	C00079	6140	HMDB0000159	Organic acids and derivatives	Carboxylic acids and derivatives	NoSig
NEG8864	7'-Carboxy-gamma-tocotrienol	11.373	331.191	[M-H]-	331.191	TRUE	5.53034e+06	3.8056e+06	4.36827e+06	1.41429e+07	3.83099e+06	8.7548e+06	5.48182e+06	809918	1.56016e+06	3.29896e+06	3.66585e+06	1.79862e+06	0.0524788	2.43347	1.28302	2.76922e+06	1.7138e+06	699655	61.8874	6.73882e+06	4.0749e+06	1.66357e+06	60.4691	0.265755	1.27834	1.31642	1.28002	C20H28O4	Benzopyrans	NECINJBBPZOJSN-QARGNGGGSA-N	C\C(CCC(O)=O)=C/CC[C@]1(C)CCC2=CC(O)=C(C)C(C)=C2O1	---	53481532	HMDB0012851	Organoheterocyclic compounds	Benzopyrans	NoSig
POS17486	PC(18:1/14:0)	13.036	732.552	[M+H]+	732.554	TRUE	3.55038e+07	1.04308e+08	4.37536e+07	2.87902e+07	3.23295e+07	3.05824e+07	6.00088e+07	28034.6	685940	6.90646e+06	5.48458e+07	3.67149e+07	0.26401	1.72918	0.790085	2.65317e+07	2.75016e+07	1.12275e+07	103.656	4.58779e+07	2.91057e+07	1.18824e+07	63.4417	0.514268	0.822067	0.786352	0.578379	C40H78NO8P	Phosphatidylcholines	KIVAJCJTVPWSRJ-OQHNRNOKSA-N	CCCCCCCCCCCCCC(=O)O[C@H](COC(=O)CCCCCCC/C=C\CCCCCCCC)COP(=O)([O-])OCC[N+](C)(C)C	---	24778931	HMDB0008097	Lipids and lipid-like molecules	Glycerophospholipids	NoSig
POS3372	1H-Indene-1,2(3H)-dione	3.81	147.044	[2M+H]+	147.044	TRUE	2.32911e+08	5.65299e+08	2.67233e+08	1.64451e+08	6.16605e+08	1.81176e+08	2.78447e+08	1.85968e+08	3.29795e+08	2.50224e+08	2.37264e+08	202623145	0.308483	1.36606	0.450023	2.47387e+08	5.22348e+07	2.13248e+07	21.1146	3.37946e+08	2.00025e+08	8.16598e+07	59.1885	0.548255	0.740654	0.884975	0.510768	C9H6O2	Indanes	WFFZGYRTVIPBFN-UHFFFAOYSA-N	O=C1CC2=CC=CC=C2C1=O	---	123358	HMDB0244733	Benzenoids	Indanes	NoSig
POS18458	PC(18:0/18:2)	12.214	786.599	[M+H]+	786.601	TRUE	4.16156e+08	2.97028e+07	3.07299e+08	4.09318e+08	6.63326e+08	3.99105e+08	2.66316e+07	5.16949e+06	3.95667e+06	3.43367e+06	767710	1.1012e+07	0.0015062	43.6503	5.44792	8.4952e+06	9.51058e+06	3.88268e+06	111.952	3.70818e+08	2.05082e+08	8.37244e+07	55.3053	0.0448694	1.84677	1.78786	2.82212	C44H84NO8P	Phosphatidylcholines	FORFDCPQKJHEBF-VPUSDGANSA-N	CCCCCCCCCCCCCCCCCC(=O)OC[C@H](COP(=O)([O-])OCC[N+](C)(C)C)OC(=O)CCCCCCC/C=C\C/C=C\CCCCC	---	6441487	HMDB0008039	Lipids and lipid-like molecules	Glycerophospholipids	UP
NEG9102	12-Keto-tetrahydro-leukotriene B4	11.03	337.238	[M-H]-	337.238	TRUE	2.00846e+06	1.16509e+06	4.35086e+06	1.86981e+06	1.3224e+07	2.60485e+06	21558.2	83067.2	985444	228870	85762.8	2028.86	0.0589856	17.9302	4.16432	234455	376401	153665	160.543	4.20384e+06	4.54846e+06	1.8569e+06	108.198	0.282627	1.25447	1.27749	1.22925	C20H34O4	Fatty Acyls	RRTYEHFGQWNQKK-KIQAWMAPSA-N	CCCCCCCCC(=O)CC\C=C\C=C/[C@@H](O)CCCC(O)=O	---	5283122	HMDB0002995	Lipids and lipid-like molecules	Fatty Acyls	NoSig
NEG7067	Myristoylglycine	12.59	284.223	[M-H]-	284.223	TRUE	4.01325e+06	2.20995e+06	1.41964e+06	1.66341e+06	381613	1951614	2.36498e+06	1.72388e+06	5.62437e+06	2.46972e+06	5.49906e+06	1.20589e+06	0.220882	0.61624	-0.698437	3.14799e+06	1.92525e+06	785981	61.1582	1.93991e+06	1.1956e+06	488100	61.6314	0.47918	0.854801	0.84676	0.655839	C16H31NO3	Carboxylic acids and derivatives	DYUGTPXLDJQBRB-UHFFFAOYSA-N	CCCCCCCCCCCCCC(=O)NCC(O)=O	---	72348	HMDB0013250	Organic acids and derivatives	Carboxylic acids and derivatives	NoSig
POS10132	Vernolic acid	11.691	297.242	[M+H]+	297.242	TRUE	8.73895e+07	8.50461e+07	5.8706e+07	7.54048e+07	5.78924e+07	6.83388e+07	5.0121e+07	4.28317e+07	7.22301e+07	5.99418e+07	1.20805e+08	6.3869e+07	0.764649	1.05607	0.0787101	6.82998e+07	2.77158e+07	1.13149e+07	40.5796	7.21296e+07	1.27097e+07	5.18873e+06	17.6207	0.869446	0.216346	0.236965	0.116538	C18H32O3	Long-chain fatty acids	CCPPLLJZDQAOHD-FLIBITNWSA-N	CCCCCC1C(O1)C/C=C\CCCCCCCC(=O)O	C08368	5356421	HMDB0004702	Lipids and lipid-like molecules	Fatty Acyls	NoSig
NEG1741	2,2-Dimethylsuccinic acid	6.804	145.049	[M-H]-	145.05	TRUE	6.38123e+07	5.11026e+07	5.76563e+07	3.75325e+07	3.06578e+07	5.52703e+07	5.45844e+07	3.29677e+07	5.0833e+07	5.26596e+07	3.68277e+07	3.32298e+07	0.4019	1.13378	0.181136	4.3517e+07	1.02123e+07	4.16916e+06	23.4674	4.93386e+07	1.26911e+07	5.18113e+06	25.7225	0.612075	0.693278	0.607586	0.395882	C6H10O4	Fatty Acyls	GOHPTLYPQCTZSE-UHFFFAOYSA-N	CC(C)(CC(O)=O)C(O)=O	---	11701	HMDB0002074	Lipids and lipid-like molecules	Fatty Acyls	NoSig
POS2751	1-Methylnicotinamide	1.338	137.071	[M]+	137.071	TRUE	3.52133e+07	1.23787e+07	45349669	4.06684e+07	1.47625e+07	2.35967e+07	3.66719e+07	5.25054e+07	3.44149e+07	5.00489e+07	4.84994e+07	5.40382e+07	0.024816	0.622674	-0.683451	4.60298e+07	8.37613e+06	3.41954e+06	18.1972	2.86616e+07	1.37808e+07	5.62598e+06	48.0811	0.178501	1.47837	1.4401	1.60527	C7H9N2O	Pyridinecarboxamides	LDHMAVIPBRSVRG-UHFFFAOYSA-O	C[N+]1=CC=CC(=C1)C(N)=O	C02918	457	HMDB0000699	Organoheterocyclic compounds	Pyridines and derivatives	DOWN
NEG8383	12-OxoETE	12.529	317.211	[M-H]-	317.212	TRUE	2.61392e+07	3.68086e+07	2.872e+07	3.72017e+07	3.58115e+07	3.48354e+07	1.62957e+07	6.81612e+06	4.75135e+06	1.29132e+07	1.54963e+07	2.0432e+07	5.92531e-05	2.6011	1.37912	1.27841e+07	5.97221e+06	2.43814e+06	46.7159	3.32527e+07	4.657e+06	1.90121e+06	14.0049	0.00869198	2.05975	2.00088	4.22729	C20H30O3	Long-chain fatty acids	GURBRQGDZZKITB-VXBMJZGYSA-N	CCCCC\C=C/CC(=O)\C=C\C=C/C\C=C/CCCC(O)=O	C14807	---	HMDB0013633	Lipids and lipid-like molecules	Fatty Acyls	UP
NEG939	Succinic acid	3.037	117.018	[M-H]-	117.019	TRUE	5.14934e+09	3.5908e+09	3.10947e+09	3.45983e+09	4.56274e+09	4.70549e+09	5.67034e+09	4.63733e+09	4.755e+09	5.44643e+09	3.92936e+09	2.79642e+09	0.435091	0.902433	-0.148109	4.53915e+09	1.05527e+09	4.3081e+08	23.2481	4.09628e+09	8.16335e+08	3.33267e+08	19.9287	0.635799	0.525647	0.615457	0.36142	C4H6O4	Dicarboxylic acids and derivatives	KDYFGRWQOYBRFD-UHFFFAOYSA-N	O=C(O)CCC(=O)O	C00042	---	HMDB0000254	Organic acids and derivatives	Carboxylic acids and derivatives	NoSig
NEG3883	Cinnamoylglycine	8.934	204.066	[M-H]-	204.067	TRUE	1.57969e+08	1.61871e+08	1.31555e+08	2.05285e+08	1.23159e+08	1.4743e+08	4.6917e+08	1.47398e+08	3.55224e+08	2.79754e+08	2.75732e+08	2.764e+08	0.00876586	0.514099	-0.959882	3.00613e+08	1.0631e+08	4.34009e+07	35.3645	1.54545e+08	2.89974e+07	1.18381e+07	18.7631	0.114497	1.60544	1.61929	2.05721	C11H11NO3	Amino acids and derivatives	YAADMLWHGMUGQL-UHFFFAOYSA-N	O=C(O)CN=C(O)C=CC=1C=CC=CC1	---	709625	HMDB0011621	Organic acids and derivatives	Carboxylic acids and derivatives	DOWN
NEG8016	Indoxyl glucuronide	7.536	308.077	[M-H]-	308.078	TRUE	1.3373e+07	3.74735e+07	2.06496e+07	1.37522e+07	5.39775e+07	1.71161e+07	2.92498e+07	3.96754e+07	2.69151e+07	2.31972e+07	3.78054e+07	1.72411e+07	0.702635	0.898083	-0.155079	2.9014e+07	8.57734e+06	3.50168e+06	29.5628	2.6057e+07	1.63179e+07	6.66174e+06	62.6238	0.83058	0.348547	0.543494	0.15327	C14H15NO7	Sugar acids and derivatives	KUYNOZVWCFXSNE-BYNIDDHOSA-N	O=C(O)C1OC(OC2=CNC=3C=CC=CC23)C(O)C(O)C1O	---	2733785	HMDB0010319	Organic oxygen compounds	Organooxygen compounds	NoSig
NEG15994	PG(18:1/16:0)	13.434	747.515	[M-H]-	747.518	TRUE	5.03647e+06	2.77838e+06	5.69954e+06	4.06069e+06	2.49208e+06	2.64152e+06	3.72926e+06	6.81768e+06	5.44802e+06	4.76504e+06	6.49163e+06	5.96631e+06	0.0369758	0.683627	-0.548719	5.53633e+06	1.14957e+06	469309	20.7641	3.78478e+06	1.36383e+06	556781	36.0346	0.220932	1.39561	1.36564	1.43208	C40H77O10P	Glycerophospholipids	GTCKEWVHTGGUSN-HGWHEPCSSA-N	[H][C@](O)(CO)COP(O)(=O)OC[C@@]([H])(COC(=O)CCCCCCC\C=C/CCCCCCCC)OC(=O)CCCCCCCCCCCCCCC	---	52927225	HMDB0010630	Lipids and lipid-like molecules	Glycerophospholipids	DOWN
NEG2014	Histidine	0.824	154.061	[M-H]-	154.062	TRUE	1.0649e+08	1.06025e+08	1.12507e+08	1.11585e+08	1.35458e+08	1.09939e+08	1.15209e+08	1.08888e+08	1.08695e+08	1.28859e+08	1.20281e+08	9.63289e+07	0.92421	1.00552	0.00794105	1.13043e+08	1.11603e+07	4.55616e+06	9.87255	1.13667e+08	1.09938e+07	4.48822e+06	9.67193	0.958906	0.00731291	0.427713	0.0342294	C6H9N3O2	Amino acids and derivatives	HNDVDQJCIGZPNO-IFJFHIPQNA-N	C(C1=CN=CN1)[C@@H](C(=O)O)N	C00135	6274;6971009	HMDB0000177	Organic acids and derivatives	Carboxylic acids and derivatives	NoSig
POS3855	Histidine	1.264	156.077	[M+H]+	156.077	TRUE	1.78094e+08	2.01581e+08	2.02377e+08	1.59067e+08	1.6071e+08	1.54703e+08	1.8719e+08	1.88124e+08	1.49644e+08	1.77417e+08	1.70362e+08	1.9067e+08	0.918015	0.993534	-0.00935843	1.77234e+08	1.5535e+07	6.34215e+06	8.76525	1.76089e+08	2.15805e+07	8.81018e+06	12.2555	0.955076	0.0393668	0.0774295	0.0371501	C6H9N3O2	Amino acids and derivatives	HNDVDQJCIGZPNO-IFJFHIPQNA-N	N[C@@H](CC1=CN=CN1)C(O)=O	C00135	6274;6971009	HMDB0000177	Organic acids and derivatives	Carboxylic acids and derivatives	NoSig
POS1844	N-Methyl-a-aminoisobutyric acid	2.733	118.086	[M+CH3OH+H]+	118.087	TRUE	1.2904e+08	1.84903e+08	1.36721e+08	2.09043e+08	2.82413e+08	1.6556e+08	2.81033e+08	2.06851e+08	1.79068e+08	8.00028e+07	1.03555e+08	2.54504e+08	0.991366	1.00241	0.00347672	1.84169e+08	8.02735e+07	3.27715e+07	43.5869	1.84613e+08	5.64033e+07	2.30266e+07	30.5522	0.99345	0.0218404	0.315675	0.00376585	C5H11NO2	Carboxylic acids and derivatives	DLAMVQGYEVKIRE-UHFFFAOYSA-N	CNC(C)(C)C(O)=O	---	75725;6951124	HMDB0002141	Organic acids and derivatives	Carboxylic acids and derivatives	NoSig
POS4088	2-Ethyl-3-hydroxy-2,4,4-trimethyloxazolidine	2.307	160.133	[M+H]+	160.133	TRUE	3.29833e+08	4.09066e+08	5.22303e+08	4.58437e+08	1.28843e+08	3.88747e+08	3.59341e+08	4.55589e+08	3.35966e+08	2.72984e+08	3.32931e+08	2.14481e+08	0.509364	1.1349	0.18257	3.28549e+08	8.15603e+07	3.32968e+07	24.8244	3.72871e+08	1.36099e+08	5.55624e+07	36.5004	0.696313	0.427267	0.803786	0.292972	C8H17NO2	Azolidines	WZZOSBRJFGEGCU-UHFFFAOYSA-N	CCC1(C)OCC(C)(C)N1O	---	125626	HMDB0245114	Organoheterocyclic compounds	Azolidines	NoSig
POS2415	4-Methylproline	13.621	130.086	[M+H]+	130.087	TRUE	4.28187e+07	5.93413e+07	4.53724e+07	5.50271e+07	3.31928e+07	4.26299e+07	4.84825e+07	4.4479e+07	4.97174e+07	9.55912e+07	4.72136e+07	3.61197e+07	0.463448	0.865607	-0.208215	5.36006e+07	2.1138e+07	8.62954e+06	39.4361	4.6397e+07	9.42792e+06	3.84893e+06	20.3201	0.660424	0.544281	0.519841	0.333999	C6H11NO2	Carboxylic acids and derivatives	KKJQZEWNZXRJFG-UHFFFAOYSA-N	CC1CNC(C1)C(O)=O	---	352051	HMDB0029435	Organic acids and derivatives	Carboxylic acids and derivatives	NoSig
POS17437	PC(16:1/16:1)	12.83	730.54	[M+H]+	730.538	TRUE	1.79572e+07	6.45074e+06	4.86925e+06	3.80626e+06	901408	5.97849e+06	7.69798e+06	1.09692e+07	2.18472e+07	1.21011e+07	8.14701e+06	1.77643e+06	0.323399	0.639015	-0.646078	1.04231e+07	6.64824e+06	2.71413e+06	63.7834	6.66055e+06	5.87615e+06	2.39893e+06	88.2232	0.562016	0.650861	0.696826	0.490262	C40H76NO8P	Phosphatidylcholines	GPWHCUUIQMGELX-VHQDNGOZSA-N	CCCCCC/C=C\CCCCCCCC(=O)OC[C@H](COP(=O)([O-])OCC[N+](C)(C)C)OC(=O)CCCCCCC/C=C\CCCCCC	---	24778764	HMDB0008002	Lipids and lipid-like molecules	Glycerophospholipids	NoSig
POS3308	Indole-3-carboxyaldehyde	6.765	146.06	[M+H]+	146.06	TRUE	6.68776e+08	7.09647e+08	5.6486e+08	6.70858e+08	7.56685e+08	6.82902e+08	6.2618e+08	3.64559e+08	5.67263e+08	6.29524e+08	7.20369e+08	5.37508e+08	0.0979755	1.17656	0.234577	5.74234e+08	1.20393e+08	4.91501e+07	20.9658	6.75621e+08	6.34346e+07	2.58971e+07	9.38907	0.35022	1.15146	1.14076	1.00888	C9H7NO	Indoles	OLNJUISKUQQNIM-UHFFFAOYSA-N	O=Cc1c[nH]c2ccccc12	C08493	10256	HMDB0029737	Organoheterocyclic compounds	Indoles and derivatives	NoSig
NEG7594	5-Oxooctadecanoic acid	13.455	297.242	[M-H]-	297.243	TRUE	3.9977e+07	2.16104e+07	3.02738e+07	2.15165e+07	1.47525e+07	2.79814e+07	2.18554e+07	4.38033e+07	3.87416e+07	4.13468e+07	2.12894e+07	1.83787e+07	0.428641	0.841957	-0.248182	3.09025e+07	1.15592e+07	4.71901e+06	37.4053	2.60186e+07	8.75698e+06	3.57502e+06	33.6566	0.629267	0.548116	0.632032	0.367906	C18H34O3	Fatty Acyls	UIROXHXJKJUFSV-UHFFFAOYSA-N	CCCCCCCCCCCCCC(=O)CCCC(O)=O	---	85548	HMDB0034074	Lipids and lipid-like molecules	Fatty Acyls	NoSig
POS9429	alpha-Eleostearic acid	11.69	279.231	[M+H]+	279.232	TRUE	9.71641e+07	1.00187e+08	6.4864e+07	9.22891e+07	7.52659e+07	7.34291e+07	5.77684e+07	5.55128e+07	8.09969e+07	6.50733e+07	1.33561e+08	7.98404e+07	0.708939	1.0644	0.0900436	7.87921e+07	2.89056e+07	1.18007e+07	36.6859	8.38665e+07	1.45473e+07	5.93891e+06	17.3458	0.836083	0.267807	0.276644	0.149391	C18H30O2	Fatty Acyls	CUXYLFPMQMFGPL-UHFFFAOYSA-N	CCCCC=CC=CC=CCCCCCCCC(O)=O	C08315	93077	HMDB0248208	Lipids and lipid-like molecules	Fatty Acyls	NoSig
POS1839	Benzeneacetonitrile	6.765	118.065	[M+H]+	118.066	TRUE	3.42009e+08	3.64298e+08	2.99049e+08	3.45365e+08	3.846e+08	3.47344e+08	3.26759e+08	2.02957e+08	3.08057e+08	3.3111e+08	3.75016e+08	2.82595e+08	0.137823	1.14025	0.189354	3.04416e+08	5.82743e+07	2.37904e+07	19.143	3.47111e+08	2.8425e+07	1.16045e+07	8.18903	0.399037	1.0441	1.04757	0.860679	C8H7N	Benzene and substituted derivatives	SUSQOBVLVYHIEX-UHFFFAOYSA-N	N#CCC1=CC=CC=C1	C16074	8794	HMDB0034171	Benzenoids	Benzene and substituted derivatives	NoSig
NEG4547	Diethyl phthalate	10.758	221.081	[M-H]-	221.082	TRUE	4.40437e+07	4.94923e+07	6.35191e+07	4.35362e+07	5.12923e+07	5.84424e+07	4.67214e+07	4.83699e+07	4.844e+07	5.21615e+07	4.61961e+07	4.85329e+07	0.345828	1.06854	0.095635	4.84036e+07	2.09014e+06	853298	4.31816	5.1721e+07	7.94298e+06	3.24271e+06	15.3574	0.57099	0.629309	0.666732	0.46114	C12H14O4	Benzoic acid esters	FLKPEMZONWLCSK-UHFFFAOYSA-N	CCOC(=O)C1=CC=CC=C1C(=O)OCC	C14175	6781	HMDB0094660	Benzenoids	Benzene and substituted derivatives	NoSig
POS3246	3-Hydroxyadipic acid 3,6-lactone	2.109	145.049	[M+H]+	145.05	TRUE	3.01891e+08	2.76412e+08	7.37464e+08	1.04182e+09	3.44297e+08	4.65453e+08	4.88477e+08	3.24644e+08	1.35334e+08	8.25374e+08	1.22334e+08	8.28639e+08	0.689983	1.16241	0.217118	4.54134e+08	3.18668e+08	1.30095e+08	70.1704	5.27889e+08	3.03304e+08	1.23823e+08	57.4559	0.819301	0.28945	0.351325	0.161162	C6H8O4	Lactones	BWEICTHJUIJQPH-UHFFFAOYSA-N	[H]OC(=O)CC1([H])CCC(=O)O1	---	194109	HMDB0029171	Organoheterocyclic compounds	Lactones	NoSig
NEG13525	Taurohyocholate	10.626	514.284	[M-H]-	514.284	TRUE	2.09155e+08	2.15217e+08	3.78647e+08	1.31411e+08	5.8851e+08	2.65701e+08	1.42283e+08	1.85502e+08	1.81627e+08	7.89214e+07	2.40935e+08	8.30849e+07	0.0692353	1.96047	0.9712	1.52059e+08	6.33935e+07	2.58803e+07	41.6901	2.98107e+08	1.63977e+08	6.69431e+07	55.0059	0.301742	1.19095	1.21967	1.15967	C26H45NO7S	Steroids and steroid derivatives	XSOLDPYUICCHJX-RBPXSRGGSA-N	[H][C@@]12C[C@H](O)CC[C@]1(C)C1CC[C@]3(C)[C@H](CCC3C1[C@@H](O)[C@H]2O)[C@H](C)CCC(=O)NCCS(O)(=O)=O	C15516	139292152	HMDB0011637	Lipids and lipid-like molecules	Steroids and steroid derivatives	NoSig
POS11554	Dodeca-2,4,6-trienoylcarnitine	9.797	338.233	[M+CH3OH+H]+	338.233	TRUE	8.23349e+06	2.95853e+06	1.226e+07	1.5961e+07	2.34181e+06	6.31105e+06	6.02551e+06	5.25211e+06	1.77697e+07	1.27018e+07	1.71746e+07	1.80662e+07	0.168465	0.624315	-0.679655	1.28316e+07	5.90652e+06	2.41133e+06	46.0309	8.01098e+06	5.3266e+06	2.17458e+06	66.4912	0.432969	0.984499	0.959597	0.77349	C19H31NO4	Fatty Acyls	NXFCHIVWXITODF-UHFFFAOYSA-N	CCCCCC=CC=CC=CC(=O)OC(CC([O-])=O)C[N+](C)(C)C	---	---	HMDB0241276	Lipids and lipid-like molecules	Fatty Acyls	NoSig
NEG6415	Arabinosylhypoxanthine	6.305	267.073	[M-H]-	267.073	TRUE	1.51695e+07	2.05756e+09	2.98754e+07	1.35249e+07	2.30605e+09	1.99885e+07	3.50402e+08	2.22456e+07	2.62225e+07	2.88983e+08	5.85992e+08	1.64816e+08	0.307353	3.08771	1.62654	2.39777e+08	2.15902e+08	8.81416e+07	90.0429	7.40361e+08	1.11931e+09	4.56958e+08	151.185	0.547534	0.723252	0.871878	0.512363	C10H12N4O5	Purine nucleosides	UGQMRVRMYYASKQ-KBNQYOMWSA-N	OC[C@H]1OC([C@@H](O)[C@@H]1O)N1C=NC2=C1NC=NC2=O	---	135992491	HMDB0003040	Nucleosides, nucleotides, and analogues	Purine nucleosides	NoSig
POS2906	Betaine	1.315	140.068	[M+Na]+	140.068	TRUE	9.99799e+08	1.0133e+09	7.24608e+08	1.05416e+09	1.87727e+08	1.15784e+09	1.07781e+09	1.58424e+09	9.58653e+08	5.8995e+08	1.12676e+09	1.48716e+09	0.206047	0.752785	-0.40969	1.13743e+09	3.6258e+08	1.48023e+08	31.8771	8.5624e+08	3.57673e+08	1.46019e+08	41.7726	0.46611	0.892473	0.963248	0.686035	C5H11NO2	Amino acids and derivatives	KWIUHFFTVRNATP-UHFFFAOYSA-N	O=C([O-])C[N+](C)(C)C	C00719	247	HMDB0000043	Organic acids and derivatives	Carboxylic acids and derivatives	NoSig
POS10452	8-HETrE	12.574	305.247	[M+H-H2O]+	305.247	TRUE	1.61192e+07	6.87512e+06	7.93852e+06	2.66664e+07	1.05869e+07	6.60092e+06	3.418e+06	1.28592e+06	4.99379e+06	5.41468e+06	3.65247e+06	1.31427e+06	0.0190821	3.72462	1.89709	3.34652e+06	1.75873e+06	717998	52.554	1.24645e+07	7.8062e+06	3.18687e+06	62.6274	0.15893	1.52195	1.49878	1.71937	C20H34O3	Fatty Acyls	SKIQVURLERJJCK-GMPUQMIZSA-N	CCCCC/C=C\C/C=C\C=C\[C@H](CCCCCCC(=O)O)O	---	35025143	HMDB0060052	Lipids and lipid-like molecules	Fatty Acyls	UP
NEG5086	Valerenic acid	12.463	233.154	[M-H]-	233.154	TRUE	9.43079e+06	1.32273e+07	1.56324e+07	1.02194e+07	1.82111e+07	1.35181e+07	1.55204e+07	2.22811e+07	1.56605e+07	1.4368e+07	1.96294e+07	1.66888e+07	0.0530952	0.770431	-0.376263	1.7358e+07	3.00143e+06	1.22533e+06	17.2913	1.33732e+07	3.28758e+06	1.34215e+06	24.5834	0.265755	1.39122	1.28088	1.27494	C15H22O2	Prenol lipids	FEBNTWHYQKGEIQ-DHZHZOJOSA-N	CC1CCC(\C=C(/C)C(O)=O)C2=C(C)CCC12	C09743	6042891	HMDB0030016	Lipids and lipid-like molecules	Prenol lipids	NoSig
NEG5482	3-Hydroxymyristic Acid	12.501	243.196	[M-H]-	243.196	TRUE	3.54216e+07	2.65176e+07	2.32969e+07	1.86172e+07	2.93405e+07	1.82109e+07	1.78591e+07	2.7684e+07	3.29217e+07	2.74411e+07	3.56458e+07	2.36677e+07	0.553255	0.916386	-0.125973	2.75366e+07	6.37827e+06	2.60392e+06	23.1629	2.52341e+07	6.62052e+06	2.70281e+06	26.2364	0.727125	0.402144	0.44893	0.257074	C14H28O3	Fatty Acyls	ATRNZOYKSNPPBF-UHFFFAOYSA-N	CCCCCCCCCCC[C@H](O)CC(O)=O	C22001	---	HMDB0010731	Lipids and lipid-like molecules	Fatty Acyls	NoSig
NEG8159	15,16-DiHODE	11.335	311.222	[M-H]-	311.222	TRUE	4.6526e+07	4.24242e+07	3.52091e+07	3.55125e+07	4.69945e+07	4.18638e+07	3.57094e+07	3.04311e+07	4.14018e+07	4.11865e+07	5.93687e+07	3.506e+07	0.850512	1.0221	0.0315298	4.05262e+07	1.01117e+07	4.12809e+06	24.951	4.14217e+07	5.13469e+06	2.09623e+06	12.3961	0.917049	0.131088	0.273345	0.0703195	C18H32O4	Fatty Acyls	LKLLJYJTYPVCID-OHPMOLHNSA-N	CCC(O)C(O)C\C=C/C\C=C/CCCCCCCC(O)=O	---	16061068	HMDB0010208	Lipids and lipid-like molecules	Fatty Acyls	NoSig
NEG6010	Tetradecanedioic acid	11.242	257.175	[M-H]-	257.176	TRUE	7.83674e+07	1.01116e+08	6.50521e+07	7.44931e+07	1.52654e+08	9.66425e+07	5.23515e+07	5.25773e+07	5.24675e+07	7.19211e+07	5.80001e+07	4.60665e+07	0.014986	1.70472	0.769533	5.5564e+07	8.86027e+06	3.61719e+06	15.9461	9.47209e+07	3.14888e+07	1.28552e+07	33.2437	0.145046	1.54078	1.53345	1.82431	C14H26O4	Long-chain fatty acids	HQHCYKULIHKCEB-UHFFFAOYSA-N	C(CCCCCCC(=O)O)CCCCCC(=O)O	---	13185	HMDB0000872	Lipids and lipid-like molecules	Fatty Acyls	UP
NEG6510	3-Oxohexadecanoic acid	11.931	269.211	[M-H]-	269.212	TRUE	4.64477e+07	6.75147e+07	4.61471e+07	5.82821e+07	6.00863e+07	5.78902e+07	7.1527e+07	2.91665e+07	5.22676e+07	3.89833e+07	6.39716e+07	3.61622e+07	0.356139	1.15164	0.203687	4.86797e+07	1.67343e+07	6.83176e+06	34.3764	5.60614e+07	8.3231e+06	3.39789e+06	14.8464	0.575556	0.648245	0.690024	0.448381	C16H30O3	Fatty Acyls	ASICPMTWQSESKX-UHFFFAOYSA-N	CCCCCCCCCCCCCC(=O)CC(O)=O	---	5282997	HMDB0010733	Lipids and lipid-like molecules	Fatty Acyls	NoSig
NEG1748	Glutamine	0.844	145.06	[M-H]-	145.062	TRUE	3.59336e+08	3.48025e+08	3.55106e+08	3.44088e+08	4.00604e+08	3.40655e+08	3.51118e+08	3.47345e+08	3.42922e+08	4.11046e+08	3.50756e+08	3.68357e+08	0.779829	0.989073	-0.0158509	3.61924e+08	2.55713e+07	1.04394e+07	7.06538	3.57969e+08	2.19961e+07	8.97988e+06	6.1447	0.877132	0.181217	0.547388	0.108	C5H10N2O3	Amino acids and derivatives	ZDXPYRJPNDTMRX-VKHMYHEASA-N	C(CC(=N)O)[C@@H](C(=O)O)N	C00064	---	HMDB0000641	Organic acids and derivatives	Carboxylic acids and derivatives	NoSig
NEG6596	5-Hydroxyhexadecanoic acid	12.284	271.227	[M-H]-	271.227	TRUE	2.2417e+07	2.68946e+07	2.08064e+07	2.14855e+07	2.78611e+07	2.2596e+07	2.09739e+07	2.49266e+07	3.12939e+07	1.75108e+07	2.53288e+07	2.31902e+07	0.932888	0.991876	-0.011769	2.38707e+07	4.63998e+06	1.89427e+06	19.438	2.36768e+07	2.95493e+06	1.20635e+06	12.4803	0.961549	0.0816141	0.199994	0.0301704	C16H32O3	Fatty Acyls	GIEJMPHHFWMLHG-UHFFFAOYSA-N	CCCCCCCCCCCC(O)CCCC(O)=O	---	5312761	HMDB0112184	Lipids and lipid-like molecules	Fatty Acyls	NoSig
POS2527	Creatine	1.405	132.077	[M+H]+	132.077	TRUE	9.04194e+09	8.75842e+09	1.06258e+10	9.22294e+09	8.47598e+09	7.08002e+09	9.65444e+09	6.07751e+09	8.04217e+09	9.83234e+09	5.91208e+09	6.28652e+09	0.188347	1.16156	0.216058	7.63418e+09	1.80471e+09	7.36769e+08	23.6399	8.86752e+09	1.14968e+09	4.69355e+08	12.9651	0.45222	0.973717	0.904717	0.725041	C4H9N3O2	Amino acids and derivatives	CVSVTCORWBXHQV-UHFFFAOYSA-N	O=C(O)CN(C(=N)N)C	C00300	586	HMDB0000064	Organic acids and derivatives	Carboxylic acids and derivatives	NoSig
POS6059	Citrulline	1.327	198.085	[M+Na]+	198.085	TRUE	4.45369e+08	6.85709e+08	5.42196e+08	4.44265e+08	4.93731e+08	6.13648e+08	4.68869e+08	7.60792e+08	4.89965e+08	4.30841e+08	5.39555e+08	7.44863e+08	0.632205	0.938872	-0.0909993	5.72481e+08	1.4413e+08	5.88407e+07	25.1764	5.37486e+08	9.68329e+07	3.95319e+07	18.0159	0.775315	0.376911	0.370537	0.199142	C6H13N3O3	Amino acids and derivatives	RHGKLRLOHDJJDR-BYPYZUCNSA-N	N=C(O)NCCC[C@H](N)C(=O)O	C00327	9750;6992098	HMDB0000904	Organic acids and derivatives	Carboxylic acids and derivatives	NoSig
NEG4237	3-Oxododecanoic acid	11.409	213.149	[M-H]-	213.149	TRUE	5.63477e+08	4.57239e+08	2.95016e+08	2.1445e+08	3.01819e+08	312243087	1.8386e+08	2.65576e+08	3.2307e+08	3.9151e+08	3.38336e+08	2.47544e+08	0.301698	1.22535	0.293199	2.91649e+08	7.40034e+07	3.02117e+07	25.3741	3.57374e+08	1.27977e+08	5.22463e+07	35.8104	0.543671	0.833216	0.721441	0.520428	C12H22O3	Keto acids and derivatives	DZHSPYMHDVROSM-UHFFFAOYSA-N	CCCCCCCCCC(=O)CC(O)=O	C02367	439717	HMDB0010727	Organic acids and derivatives	Keto acids and derivatives	NoSig
NEG6595	3-Hydroxyhexadecanoic acid	13.085	271.227	[M-H]-	271.227	TRUE	8.23135e+07	6.557e+07	5.82045e+07	6.86797e+07	1.17607e+08	7.18136e+07	5.72467e+07	9.71467e+07	9.46928e+07	8.82e+07	1.1056e+08	8.69329e+07	0.322464	0.868001	-0.204232	8.91298e+07	1.77577e+07	7.24956e+06	19.9234	7.73647e+07	2.12435e+07	8.67261e+06	27.4588	0.562016	0.748647	0.761457	0.491519	C16H32O3	Fatty Acyls	CBWALJHXHCJYTE-HNNXBMFYSA-N	CCCCCCCCCCCCC[C@H](O)CC(O)=O	---	10989404	HMDB0061658	Lipids and lipid-like molecules	Fatty Acyls	NoSig
NEG4095	2-Ethyl-1-hexanol sulfate	13.086	209.084	[M-H]-	209.085	TRUE	9.7589e+07	9.79395e+07	9.17255e+07	9.56526e+07	1.06578e+08	1.01845e+08	1.08771e+08	1.20727e+08	1.01554e+08	1.06123e+08	1.08499e+08	1.19039e+08	0.00816061	0.889601	-0.168769	1.10786e+08	7.52615e+06	3.07254e+06	6.79344	9.85549e+07	5.1298e+06	2.09423e+06	5.20501	0.111159	1.65511	1.61554	2.08828	C8H18O4S	Organic sulfuric acids and derivatives	MHGOKSLTIUHUBF-UHFFFAOYSA-N	CCCCC(CC)COS(O)(=O)=O	---	31364	HMDB0033373	Organic acids and derivatives	Organic sulfuric acids and derivatives	DOWN
POS18365	PC(16:0/20:4)	10.657	782.57	[M+H]+	782.57	TRUE	8.78588e+07	9.42755e+07	7.01946e+07	6.78536e+07	8.00549e+07	2.76166e+07	1.05257e+08	17838.5	6.06512e+06	7.07908e+06	9.4997e+07	6.01294e+07	0.263481	1.5641	0.645337	4.5591e+07	4.76125e+07	1.94377e+07	104.434	7.1309e+07	2.36646e+07	9.66101e+06	33.1859	0.514268	0.842993	0.799466	0.57925	C44H80NO8P	Phosphatidylcholines	JAVWFBAAZSHHAD-HCYAGMRRSA-N	[H][C@@](COC(=O)CCCCCCCCCCCCCCC)(COP([O-])(=O)OCC[N+](C)(C)C)OC(=O)CCCCCC\C=C/C\C=C/C\C=C/C\C=C/CC	---	138183174	HMDB0007983	Lipids and lipid-like molecules	Glycerophospholipids	NoSig
POS2271	Thymine	6.443	127.05	[M+H]+	127.05	TRUE	6.6217e+07	4.42937e+07	6.46064e+07	5.03859e+07	4.8318e+07	6.00928e+07	8.24629e+07	4.67082e+06	6.30197e+07	6.02201e+07	4.84756e+07	5.21037e+07	0.74059	1.07384	0.10278	5.18255e+07	2.59588e+07	1.05976e+07	50.0889	5.56523e+07	9.1875e+06	3.75078e+06	16.5088	0.856079	0.3216	0.327373	0.130422	C5H6N2O2	Hydroxypyrimidines	RWQNBRDOKXIBIV-ZDKSUBDRNA-N	OC1=NC=C(C(O)=N1)C	C00178	1135	HMDB0000262	Organoheterocyclic compounds	Diazines	NoSig
POS2523	indol-2-one	7.279	132.044	[M+H]+	132.044	TRUE	6.18212e+06	5.54148e+06	1.10719e+07	1.08703e+07	9.36538e+06	1.10702e+07	9.17054e+06	7.24388e+06	5.28729e+06	1.07388e+07	4.64575e+06	1.08676e+07	0.512771	1.1282	0.174021	7.99231e+06	2.69352e+06	1.09963e+06	33.7015	9.01691e+06	2.53418e+06	1.03457e+06	28.1047	0.698468	0.462065	0.469671	0.290076	C8H5NO	Indoles and derivatives	QNLOWBMKUIXCOW-UHFFFAOYSA-N	O=C1C=C2C=CC=CC2=N1	---	17904787	HMDB0253466	Organoheterocyclic compounds	Indoles and derivatives	NoSig
NEG6889	Linoleic acid	11.938	279.232	[M-H]-	279.233	TRUE	7.6258e+07	1.38637e+08	8.80337e+07	1.31862e+08	1.93322e+08	1.31206e+08	1.58001e+08	7.18753e+07	1.57097e+08	1.18752e+08	1.44303e+08	1.74892e+08	0.641643	0.920475	-0.11955	1.37487e+08	3.71668e+07	1.51733e+07	27.033	1.26553e+08	4.16347e+07	1.69973e+07	32.899	0.781861	0.352457	0.665031	0.192707	C18H32O2	Lineolic acids and derivatives	OYHQOLUKZRVURQ-HZJYTTRNSA-N	CCCCC\C=C/C\C=C/CCCCCCCC(O)=O	C01595	---	HMDB0000673	Lipids and lipid-like molecules	Fatty Acyls	NoSig
NEG9457	Gibberellin A110	9.326	347.185	[M-H]-	347.186	TRUE	8.00298e+07	5.81825e+07	3.23215e+07	9.22415e+07	3.32367e+07	6.91561e+07	6.92737e+07	2.20796e+07	3.15814e+07	2.88702e+07	3.28846e+07	2.42067e+07	0.0597727	1.74808	0.805774	3.4816e+07	1.73877e+07	7.09848e+06	49.9415	6.08614e+07	2.45184e+07	1.00096e+07	40.2857	0.284966	1.31978	1.26536	1.2235	C20H28O5	Prenol lipids	SFGDEUSMQMGAFH-MJPABCAUSA-N	[H][C@@]12CC[C@@H]3C[C@]1(CC3=C)[C@@H](C(O)=O)[C@@]1([H])[C@@]2(C)C[C@H](O)C[C@@]1(C)C(O)=O	---	25243954	HMDB0032010	Lipids and lipid-like molecules	Prenol lipids	NoSig
NEG6962	Octadec-5-enoic acid	13.088	281.248	[M-H2O-H]-	281.249	TRUE	2.54389e+07	2.52636e+07	1.99259e+07	2.95741e+07	5.00639e+07	3.89621e+07	4.35045e+07	4.46465e+07	3.3999e+07	3.03077e+07	3.45964e+07	4.74999e+07	0.188121	0.806758	-0.309791	3.90923e+07	6.99041e+06	2.85382e+06	17.8818	3.15381e+07	1.10778e+07	4.5225e+06	35.1252	0.45222	0.947461	0.990087	0.725562	C18H34O2	Fatty Acyls	AQWHMKSIVLSRNY-UHFFFAOYSA-N	CCCCCCCCCCCCC=CCCCC(O)=O	---	53435893	HMDB0246833	Lipids and lipid-like molecules	Fatty Acyls	NoSig
NEG12230	5a-Cholestane-3a,7a,12a,23,25-pentol	13.132	451.342	[M-H]-	451.342	TRUE	6.07931e+06	2.00448e+07	2.32235e+07	1.67831e+07	2.03118e+07	2.45903e+07	9.54436e+06	1.93263e+07	9.05186e+06	1.53982e+07	2.43245e+07	2.15123e+07	0.609074	1.11976	0.163194	1.65262e+07	6.31505e+06	2.57811e+06	38.2122	1.85055e+07	6.66774e+06	2.72209e+06	36.0312	0.763484	0.259122	0.386698	0.21533	C27H48O5	Steroids and steroid derivatives	OXSBBBPDYVCAKC-KHMINMIBSA-N	[H][C@@]12CC[C@H]([C@@H](C)CC(O)CC(C)(C)O)[C@@]1(C)[C@@H](O)C[C@@]1([H])[C@@]2([H])[C@H](O)C[C@@]2([H])C[C@H](O)CC[C@]12C	---	21252254	HMDB0000558	Lipids and lipid-like molecules	Steroids and steroid derivatives	NoSig
NEG12929	Ganolucidic acid E	11.755	483.311	[M-H2O-H]-	483.311	TRUE	170450	2.91039e+06	2.61072e+06	2028.86	6.05763e+06	683624	2028.86	2.40088e+06	354069	365628	1.76857e+06	418277	0.272216	2.34202	1.22775	884908	962048	392754	108.717	2.07247e+06	2.31113e+06	943515	111.516	0.519464	0.728098	0.823594	0.565086	C30H44O5	Prenol lipids	XRBLVCACUHPHDE-ZDLGFXPLSA-N	CC(CC\C=C(\C)C(O)=O)C1CC(O)C2(C)C3=C(C(=O)CC12C)C1(C)CCC(=O)C(C)(C)C1CC3	---	131752214	HMDB0037607	Lipids and lipid-like molecules	Prenol lipids	NoSig
NEG1458	Threonic acid	0.922	135.028	[M-H]-	135.03	TRUE	3.23846e+08	3.22525e+08	5.64872e+08	7.77048e+08	8.60755e+08	3.39138e+08	6.93291e+08	6.63518e+08	7.12504e+08	7.40635e+08	5.96187e+08	3.76205e+08	0.401569	0.842913	-0.246544	6.3039e+08	1.33963e+08	5.46901e+07	21.2508	5.31364e+08	2.42326e+08	9.89293e+07	45.6046	0.612075	0.690859	0.643847	0.39624	C4H8O5	Sugar acids and derivatives	JPIJQSOTBSSVTP-GBXIJSLDSA-N	C([C@@H]([C@H](C(=O)O)O)O)O	C01620	5460407	HMDB0000943	Organic oxygen compounds	Organooxygen compounds	NoSig
POS10239	Sphingosine	10.637	300.289	[M+H]+	300.29	TRUE	9.33574e+07	3.64197e+07	4.44648e+07	4.84789e+07	2.10854e+07	4.27621e+07	7.05088e+07	4.76787e+07	6.71596e+07	5.72906e+07	4.74826e+07	4.81425e+07	0.443277	0.847176	-0.239266	5.63771e+07	1.03864e+07	4.24023e+06	18.4231	4.77614e+07	2.4313e+07	9.92574e+06	50.9052	0.643325	0.441348	0.558271	0.353325	C18H37NO2	Alkanolamines	WWUZIQQURGPMPG-UHFFFAOYSA-N	CCCCCCCCCCCCC/C=C/[C@H]([C@H](CO)N)O	C00319	5280335	HMDB0000252	Organic nitrogen compounds	Organonitrogen compounds	NoSig
NEG2162	N-Isovaleroylglycine	7.249	158.081	[M-H]-	158.082	TRUE	1.27571e+08	3.67189e+08	2.23499e+08	1.96178e+08	4.21174e+08	2.11251e+08	2.47873e+08	1.3878e+08	2.05707e+08	2.74331e+08	1.78499e+08	2.00986e+08	0.338183	1.24129	0.311838	2.07696e+08	4.83845e+07	1.97529e+07	23.2959	2.5781e+08	1.12033e+08	4.57374e+07	43.4557	0.566114	0.673537	0.867886	0.470849	C7H13NO3	Amino acids and derivatives	ZRQXMKMBBMNNQC-UHFFFAOYSA-N	O=C(O)CN=C(O)CC(C)C	---	546304	HMDB0000678	Organic acids and derivatives	Carboxylic acids and derivatives	NoSig
NEG5455	Pseudouridine	0.972	243.061	[M-H]-	243.062	TRUE	4.32024e+07	3.92911e+07	6.04004e+07	3.69619e+07	4.51612e+07	3.17759e+07	3.57655e+07	4.78193e+07	3.40136e+07	4.77004e+07	2.87539e+07	5.25234e+07	0.766459	1.04143	0.0585722	4.1096e+07	9.49009e+06	3.87431e+06	23.0925	4.27988e+07	9.83299e+06	4.0143e+06	22.9749	0.869446	0.250002	0.214448	0.115511	C9H12N2O6	Nucleoside and nucleotide analogues	PTJWIQPHWPFNBW-GBNDHIKLSA-N	OC1=NC=C(C(O)=N1)C2OC(CO)C(O)C2O	C02067	15047	HMDB0000767	Nucleosides, nucleotides, and analogues	Nucleoside and nucleotide analogues	NoSig
POS7443	Prolylleucine	1.442	229.154	[M+H]+	229.155	TRUE	5.05438e+07	4.37323e+07	4.79369e+07	3.70863e+07	2.87082e+07	3.51522e+07	4.32236e+07	3.76554e+07	4.26185e+07	5.26334e+07	3.9516e+07	4.41883e+07	0.503207	0.935823	-0.0956921	4.33059e+07	5.1875e+06	2.11779e+06	11.9787	4.05266e+07	8.3178e+06	3.39573e+06	20.5243	0.691903	0.394861	0.483137	0.298253	C11H20N2O3	Peptides	ZKQOUHVVXABNDG-IUCAKERBSA-N	CC(C)CC(N=C(O)C1CCCN1)C(O)=O	---	3527720;44368932	HMDB0253028	Organic acids and derivatives	Carboxylic acids and derivatives	NoSig
POS1346	4-Vinylcyclohexene	10.916	109.102	[M+H-H2O]+	109.101	TRUE	1.05961e+08	7.80949e+07	8.27349e+07	1.70036e+08	5.46209e+07	9.69432e+07	1.40876e+08	6.23085e+07	8.86682e+07	1.11924e+08	1.23693e+08	1.32394e+08	0.56689	0.891685	-0.165393	1.09977e+08	2.95821e+07	1.20768e+07	26.8984	9.80651e+07	3.94071e+07	1.60879e+07	40.1846	0.732385	0.40097	0.439846	0.246501	C8H12	Unsaturated hydrocarbons	BBDKZWKEPDTENS-UHFFFAOYSA-N	C=CC1CCC=CC1	C19310	7499	HMDB0246592	Hydrocarbons	Unsaturated hydrocarbons	NoSig
NEG7672	2-Hydroxystearic acid	12.856	299.258	[M-H]-	299.259	TRUE	5.44793e+07	8.93433e+07	7.05816e+07	6.77675e+07	1.31557e+08	7.62333e+07	9.49638e+07	1.69569e+08	9.51503e+07	7.50623e+07	1.1636e+08	7.67666e+07	0.232721	0.780352	-0.357802	1.04645e+08	3.51813e+07	1.43627e+07	33.6195	8.16603e+07	2.69543e+07	1.10041e+07	33.0079	0.492833	0.938853	0.84438	0.633165	C18H36O3	Long-chain fatty acids	KIHBGTRZFAVZRV-KRWDZBQOSA-N	CCCCCCCCCCCCCCCC[C@H](O)C(O)=O	C03045	439887	HMDB0062549	Lipids and lipid-like molecules	Fatty Acyls	NoSig
POS9072	Octadecylamine	11.519	270.315	[M+H]+	270.315	TRUE	3.06696e+07	1.62887e+07	1.61496e+07	2.82483e+07	2.69087e+07	1.60545e+07	1.24567e+08	5.09762e+07	7.40539e+07	1.23764e+08	7.67855e+07	1.74516e+07	0.00914292	0.287254	-1.7996	7.79331e+07	4.16564e+07	1.70061e+07	53.4515	2.23866e+07	6.92238e+06	2.82605e+06	30.922	0.115467	1.6309	1.61544	2.03892	C18H39N	Primary amines	REYJJPSVUYRZGE-UHFFFAOYSA-N	CCCCCCCCCCCCCCCCCCN	---	15793	HMDB0029586	Organic nitrogen compounds	Organonitrogen compounds	DOWN
NEG7514	(Z)-13-Oxo-9-octadecenoic acid	12.769	295.227	[M-H]-	295.227	TRUE	5.12196e+07	3.11114e+07	2.79715e+07	3.65983e+07	3.17775e+07	2.87073e+07	2.14186e+07	2.76044e+07	3.45763e+07	4.33768e+07	4.21375e+07	2.98317e+07	0.783589	1.04243	0.0599445	3.31575e+07	8.5649e+06	3.4966e+06	25.8309	34564274	8.70627e+06	3.55432e+06	25.1886	0.877454	0.259448	0.218521	0.105912	C18H32O3	Fatty Acyls	LDYZTLZOFONHNA-VQHVLOKHSA-N	CCCCCC(=O)CC\C=C\CCCCCCCC(O)=O	---	44612156	HMDB0029796	Lipids and lipid-like molecules	Fatty Acyls	NoSig
POS13166	Heptadecanoyl carnitine	11.38	414.357	[M+CH3OH+H]+	414.358	TRUE	2.15676e+07	1.69069e+07	1.19096e+07	8.80656e+06	1.06848e+07	1.33441e+07	1.33545e+07	1.21611e+07	1.32354e+07	7.4936e+06	9.24041e+06	7.74991e+06	0.160649	1.31604	0.396199	1.05392e+07	2.70441e+06	1.10407e+06	25.6606	1.38699e+07	4.65573e+06	1.90069e+06	33.5671	0.424869	1.08855	0.964241	0.794123	C24H47NO4	Fatty Acyls	DWSFAVOTORHAAL-UHFFFAOYSA-N	CCCCCCCCCCCCCCCCC(=O)OC(CC([O-])=O)C[N+](C)(C)C	---	53477803	HMDB0006210	Lipids and lipid-like molecules	Fatty Acyls	NoSig
POS2532	Norleucine	3.445	132.102	[M+H]+	132.102	TRUE	1.00273e+10	4.20395e+09	1.26146e+10	2.17916e+10	6.56421e+09	1.65764e+10	2.27989e+10	1.35418e+10	1.25232e+10	1.95687e+10	4.90141e+09	9.92542e+09	0.620783	0.862101	-0.214071	1.38766e+10	6.48255e+09	2.64649e+09	46.7158	1.1963e+10	6.5024e+09	2.65459e+09	54.3542	0.769796	0.371205	0.394107	0.20706	C6H13NO2	Amino acids and derivatives	LRQKBLKVPFOOQJ-YFKPBYRVSA-N	CCCCC(C(=O)O)N	C01933	---	HMDB0001645	Organic acids and derivatives	Carboxylic acids and derivatives	NoSig
NEG7595	3-Oxooctadecanoic acid	13.229	297.242	[M-H]-	297.243	TRUE	6.49046e+07	5.02496e+07	4.39346e+07	5.33536e+07	5.88685e+07	4.77746e+07	3.16895e+07	5.7524e+07	6.89734e+07	5.82991e+07	7.4324e+07	5.77639e+07	0.484137	0.915403	-0.127521	5.80956e+07	1.46932e+07	5.99847e+06	25.2914	5.31809e+07	7.65689e+06	3.12591e+06	14.3978	0.675879	0.516233	0.495909	0.315031	C18H34O3	Fatty Acyls	YQGGUZWHNVQJMF-UHFFFAOYSA-N	CCCCCCCCCCCCCCCC(=O)CC(O)=O	---	5283005	HMDB0010736	Lipids and lipid-like molecules	Fatty Acyls	NoSig
POS5156	Hippuric acid	7.749	180.066	[M+H]+	180.065	TRUE	1.04094e+08	1.22651e+08	1.35664e+08	1.59352e+08	1.01536e+08	8.5434e+07	2.60104e+08	9.37191e+07	1.91086e+08	1.97651e+08	1.66631e+08	1.75296e+08	0.0287485	0.653517	-0.613703	1.80748e+08	5.38387e+07	2.19796e+07	29.7866	1.18122e+08	2.67153e+07	1.09065e+07	22.6167	0.192363	1.41276	1.42536	1.54138	C9H9NO3	Benzamides	QIAFMBKCNZACKA-UHFFFAOYSA-N	OC(=O)CNC(=O)C1=CC=CC=C1	C01586	---	HMDB0000714	Benzenoids	Benzene and substituted derivatives	DOWN
POS5780	5-Hydroxyindoleacetate	7.484	192.065	[M+H]+	192.065	TRUE	2.42603e+07	2.19015e+07	2.7217e+07	1.93782e+07	3.97828e+07	2.18396e+07	1.91374e+07	1.29175e+07	1.75948e+07	1.93166e+07	1.19583e+07	1.25936e+07	0.0122494	1.65079	0.723159	1.55864e+07	3.45836e+06	1.41187e+06	22.1883	2.57299e+07	7.37552e+06	3.01104e+06	28.6652	0.136606	1.60021	1.56424	1.91188	C10H9NO3	Indole-3-acetic acid derivatives	DUUGKQCEGZLZNO-UHFFFAOYSA-N	O=C(O)CC1=CNC=2C=CC(O)=CC21	C05635	1826	HMDB0000763	Organoheterocyclic compounds	Indoles and derivatives	UP
NEG2637	N-Acetylisoleucine	8.174	172.096	[M-H]-	172.097	TRUE	1.46391e+08	3.38342e+08	2.80535e+08	3.43627e+08	9.70492e+08	2.61271e+08	4.55837e+08	2.10528e+08	3.34182e+08	3.4783e+08	2.88626e+08	1.89782e+08	0.512673	1.2813	0.357607	3.04464e+08	9.78818e+07	3.99601e+07	32.1489	3.9011e+08	2.93151e+08	1.19679e+08	75.1459	0.698468	0.442173	0.732258	0.29016	C8H15NO3	Carboxylic acids and derivatives	JDTWZSUNGHMMJM-FSPLSTOPSA-N	CC[C@H](C)[C@H](NC(C)=O)C(O)=O	---	7036275	HMDB0061684	Organic acids and derivatives	Carboxylic acids and derivatives	NoSig
POS8870	Thiamine	1.37	265.111	[M]+	265.111	TRUE	9.48837e+07	7.35903e+07	6.63364e+07	5.93826e+07	5.35368e+07	7.70503e+07	7.77232e+07	4.69531e+07	6.63882e+07	5.49355e+07	8.55458e+07	1.65013e+08	0.531055	0.855448	-0.225248	8.27598e+07	4.27155e+07	1.74385e+07	51.6138	7.07967e+07	1.46641e+07	5.98659e+06	20.713	0.709686	0.370079	0.450882	0.274861	C12H17N4OS	Thiamines	JZRWCGZRTZMZEH-UHFFFAOYSA-N	CC1=C(CCO)SC=[N+]1CC1=CN=C(C)NC1=N	C00378	1130	HMDB0000235	Organoheterocyclic compounds	Diazines	NoSig
NEG4923	Isovalerylglutamic acid	7.487	230.102	[M-H]-	230.103	TRUE	1.07716e+07	7.84962e+06	8.65345e+06	9.20526e+06	1.4646e+07	1.12918e+07	1.00161e+07	7.65551e+06	1.03591e+07	1.26253e+07	1.09828e+07	1.06604e+07	0.987154	1.0019	0.00274297	1.03832e+07	1.61487e+06	659267	15.5527	1.0403e+07	2.4472e+06	999067	23.5241	0.991312	0.0301535	0.523978	0.00561526	C10H17NO5	Carboxylic acids and derivatives	HCVIJONZMYVLAW-ZETCQYMHSA-N	CC(C)CC(=O)N[C@@H](CCC(O)=O)C(O)=O	---	133383	HMDB0000726	Organic acids and derivatives	Carboxylic acids and derivatives	NoSig
POS5903	(1S,2S,6R,7R,9R)-6-methyl-10,12-dioxatricyclo[7.2.1.0<2,7>]dodec-4-en-8-one	12.129	195.102	[M+H]+	195.102	TRUE	9.81382e+06	8.59359e+06	5.65273e+06	1.15533e+07	1.13421e+07	9.30307e+06	1.04713e+07	2.87797e+06	5.9262e+06	2.92834e+06	1.29636e+07	6.42201e+06	0.222392	1.35271	0.435856	6.93158e+06	4.06554e+06	1.65975e+06	58.6525	9.37643e+06	2.15769e+06	880873	23.0118	0.48084	0.862812	0.84886	0.652882	C11H14O3	Oxepanes	AQERSWBBCICMMF-UEWQFTGXSA-N	CC1C=CCC2C3COC(O3)C(=O)C12	---	11878636	---	Organoheterocyclic compounds	Oxepanes	NoSig
POS14493	LPC(16:1)	11.658	494.324	[M+H]+	494.325	TRUE	5.62903e+08	6.92596e+08	6.34686e+08	4.93531e+08	4.36918e+08	5.38656e+08	4.0808e+08	7.12556e+08	5.5448e+08	6.06175e+08	5.52037e+08	5.51031e+08	0.94127	0.992593	-0.0107255	5.6406e+08	9.85498e+07	4.02328e+07	17.4715	5.59882e+08	9.29419e+07	3.79434e+07	16.6003	0.967135	0.0761459	0.376035	0.0262856	C24H48NO7P	Glycerophospholipids	LFUDDCMNKWEORN-ZXEGGCGDSA-N	CCCCCC\C=C/CCCCCCCC(=O)OC[C@@H](O)COP([O-])(=O)OCC[N+](C)(C)C	---	24779461	HMDB0010383	Lipids and lipid-like molecules	Glycerophospholipids	NoSig
POS11173	2-Aminoethyl oleate	13.452	326.306	[M+H]+	326.305	TRUE	7.57352e+06	7.59598e+06	5.54896e+06	9.70662e+06	6.87827e+06	6.38684e+06	8.049e+06	2.66615e+07	2.33274e+07	1.64295e+07	1.44875e+07	9.74448e+06	0.0134427	0.442659	-1.17573	1.64499e+07	7.36161e+06	3.00536e+06	44.7517	7.2817e+06	1.41634e+06	578218	19.4507	0.141014	1.61734	1.52499	1.87151	C20H39NO2	Fatty Acyls	VPHOSDZKGZRSAI-UHFFFAOYSA-N	CCCCCCCCC=CCCCCCCCC(=O)OCCN	---	91527	HMDB0245016	Lipids and lipid-like molecules	Fatty Acyls	DOWN
POS15937	Bilirubin	11.844	585.272	[M+H]+	585.271	TRUE	8.70679e+06	6.22342e+06	7.82642e+06	5.06673e+06	3.57651e+06	1.35704e+07	4.99268e+06	4.04262e+06	2.17203e+06	6.19978e+06	3.50648e+06	1.08038e+07	0.269572	1.41784	0.503698	5.28622e+06	3.02576e+06	1.23526e+06	57.2386	7.49504e+06	3.50303e+06	1.43011e+06	46.738	0.51745	0.846953	0.806984	0.569326	C33H36N4O6	Bilirubins	BPYKTIZUTYGOLE-IFADSCNNSA-N	O=C(O)CCC1=C(NC(C=C2N=C(O)C(=C2C=C)C)=C1C)CC=3NC(C=C4N=C(O)C(C=C)=C4C)=C(C3CCC(=O)O)C	C00486	5280352	HMDB0000054	Organoheterocyclic compounds	Tetrapyrroles and derivatives	NoSig
POS1727	Proline	1.408	116.071	[M+H]+	116.071	TRUE	2.97285e+09	3.34867e+09	3.77369e+09	2.81696e+09	2.63953e+09	3.33867e+09	3.02485e+09	2.50412e+09	2.45605e+09	2.27326e+09	2.9494e+09	2.40576e+09	0.0273942	1.20988	0.274862	2.60224e+09	3.08852e+08	1.26088e+08	11.8687	3.1484e+09	4.16393e+08	1.69992e+08	13.2256	0.187243	1.42446	1.42976	1.56234	C5H9NO2	Amino acids and derivatives	ONIBWKKTOPOVIA-BYPYZUCNSA-N	O=C(O)C1NCCC1	C00148	145742;6971047	HMDB0000162	Organic acids and derivatives	Carboxylic acids and derivatives	UP
POS10042	gamma-Glutamylphenylalanine	7.063	295.128	[M+H]+	295.129	TRUE	1.74726e+08	3.83624e+08	2.76552e+08	2.54132e+08	6.25965e+08	2.09858e+08	2.9822e+08	2.33394e+08	2.53448e+08	1.96474e+08	3.0849e+08	1.82292e+08	0.311934	1.30737	0.386663	2.45386e+08	5.1683e+07	2.10995e+07	21.0619	3.2081e+08	1.65602e+08	6.76069e+07	51.6202	0.551035	0.681033	0.855836	0.505938	C14H18N2O5	Peptides	XHHOHZPNYFQJKL-QWRGUYRKSA-N	O=C(O)[C@H](CC1=CC=CC=C1)NC(CC[C@H](N)C(O)=O)=O	---	111299	HMDB0000594	Organic acids and derivatives	Carboxylic acids and derivatives	NoSig
POS9044	Retinol	11.898	269.226	[M+H-H2O]+	269.226	TRUE	2.09305e+08	2.92182e+08	1.4999e+08	173130550	2.47486e+08	2.02475e+08	2.28719e+08	2.59173e+08	4.16446e+08	2.73681e+08	4.06062e+08	2.99845e+08	0.0245071	0.67655	-0.563732	3.13988e+08	7.8836e+07	3.21846e+07	25.108	2.12428e+08	5.12668e+07	2.09296e+07	24.1337	0.177026	1.48097	1.45214	1.61071	C20H30O	Retinoids	FPIPGXGPPPQFEQ-OVSJKPMPSA-N	CC1=C(C(CCC1)(C)C)/C=C/C(=C/C=C/C(=C/CO)/C)/C	C00473	445354	HMDB0000305	Lipids and lipid-like molecules	Prenol lipids	DOWN
NEG5836	Rubiadin	9.345	253.049	[M-H]-	253.051	TRUE	4.80231e+06	1.66771e+06	4.78101e+06	7.4599e+06	1.16015e+06	3.9195e+06	6.43903e+06	1.77276e+06	6.99804e+06	7.19728e+06	2.1988e+07	5.12554e+06	0.185677	0.480418	-1.05764	8.25344e+06	7.02003e+06	2.86591e+06	85.0558	3.9651e+06	2.31206e+06	943895	58.3104	0.451064	0.989203	0.908399	0.731243	C15H10O4	Hydroxyanthraquinones	IRZTUXPRIUZXMP-UHFFFAOYSA-N	O=C1C=2C=CC=CC2C(=O)C3=C(O)C(=C(O)C=C13)C	C10402	124062	HMDB0257354	Benzenoids	Anthracenes	NoSig
POS1511	1H-Imidazole-4-carboxamide	2.667	112.051	[M+H]+	112.051	TRUE	3.22341e+08	3.06056e+08	2.80215e+08	2.39325e+08	3.42015e+08	2.63075e+08	2.22214e+08	2.21929e+08	2.66288e+08	2.71951e+08	1.77536e+08	2.44171e+08	0.020521	1.24852	0.320215	2.34015e+08	3.4811e+07	1.42115e+07	14.8756	2.92171e+08	3.83921e+07	1.56735e+07	13.1403	0.163739	1.57861	1.4686	1.6878	C4H5N3O	Carboxylic acids and derivatives	ZBNZAJFNDPPMDT-UHFFFAOYSA-N	NC(=O)C1=CN=CN1	---	152917	HMDB0244880	Organic acids and derivatives	Carboxylic acids and derivatives	UP
POS3112	5-Hydroxymaltol	7.116	143.034	[M+NH4]+	143.034	TRUE	8.85256e+07	4.27547e+07	6.26359e+07	1.20384e+08	5.41618e+07	2.29252e+07	7.05951e+07	4.11842e+07	4.15088e+07	4.51015e+07	5.17039e+07	3.31307e+07	0.260314	1.3819	0.466654	4.7204e+07	1.29503e+07	5.28692e+06	27.4346	6.52313e+07	3.46663e+07	1.41525e+07	53.1437	0.510584	0.828658	0.818636	0.584502	C6H6O4	Pyrans	SSSNQLHKSUJJTE-UHFFFAOYSA-N	CC1=C(O)C(=O)C(O)=CO1	---	70627	HMDB0032988	Organoheterocyclic compounds	Pyrans	NoSig
POS17916	PC(16:0/18:2)	12.904	758.569	[M+H]+	758.569	TRUE	5.84669e+09	3.31432e+09	3.80634e+09	5.18045e+09	5.8123e+09	3.85666e+09	5.87365e+09	9.91384e+06	1.73097e+07	3.23554e+07	2.2728e+09	4.27083e+09	0.0467947	2.22947	1.1567	2.07948e+09	2.5283e+09	1.03217e+09	121.583	4.63613e+09	1.11251e+09	4.54182e+08	23.9966	0.251161	1.39452	1.29396	1.3298	C42H80NO8P	Phosphatidylcholines	JLPULHDHAOZNQI-AKMCNLDWSA-N	CCCCCCCCCCCCCCCC(=O)OC[C@H](COP(=O)([O-])OCC[N+](C)(C)C)OC(=O)CCCCCCC/C=C\C/C=C\CCCCC	---	5287971	HMDB0007973	Lipids and lipid-like molecules	Glycerophospholipids	UP
NEG6593	2-Hydroxyhexadecanoic acid	13.343	271.227	[M-H2O-H]-	271.227	TRUE	210392486	1.31326e+08	1.58922e+08	1.74948e+08	1.6328e+08	1.42867e+08	1.34288e+08	1.73162e+08	2.1949e+08	1.76409e+08	1.46375e+08	1.44023e+08	0.908768	0.987912	-0.0175457	1.65625e+08	3.1285e+07	1.27721e+07	18.8891	1.63623e+08	2.76107e+07	1.1272e+07	16.8747	0.950121	0.0339975	0.166623	0.041547	C16H32O3	Fatty Acyls	JGHSBPIZNUXPLA-HNNXBMFYSA-N	CCCCCCCCCCCCCC[C@H](O)C(O)=O	---	12575964	HMDB0031057	Lipids and lipid-like molecules	Fatty Acyls	NoSig
POS8445	(Z)-4',6-Dihydroxyaurone	9.347	255.065	[M+H]+	255.066	TRUE	6.12339e+06	2.48747e+06	7.35282e+06	9.13904e+06	1.17147e+06	5.89369e+06	9.73565e+06	3.84025e+06	9.46392e+06	9.20524e+06	2.59911e+07	7.5925e+06	0.126439	0.488661	-1.03309	1.09714e+07	7.67828e+06	3.13464e+06	69.9842	5.36131e+06	2.99717e+06	1.22359e+06	55.9037	0.388695	1.11754	1.03401	0.898119	C15H10O4	Aurone flavonoids	KEZLDSPIRVZOKZ-AUWJEWJLSA-N	OC1=CC=C(\C=C2/OC3=C(C=CC(O)=C3)C2=O)C=C1	C08644	5281254	HMDB0033153	Phenylpropanoids and polyketides	Aurone flavonoids	NoSig
NEG1048	3-(2-Furanyl)-2-propenal	8.266	121.028	[M-H]-	121.029	TRUE	1.93838e+08	1.80823e+08	2.0081e+08	1.98261e+08	2.67802e+08	2.4626e+08	2.03281e+08	2.48549e+08	2.06941e+08	1.62301e+08	2.08095e+08	1.75384e+08	0.472647	1.06911	0.0964073	2.00759e+08	3.00173e+07	1.22545e+07	14.952	2.14633e+08	3.42401e+07	1.39784e+07	15.9529	0.667163	0.450723	0.509686	0.325463	C7H6O2	Heteroaromatic compounds	VZIRCHXYMBFNFD-IWQZZHSRSA-N	O=C\C=C/C1=CC=CO1	---	1715056	HMDB0032918	Organoheterocyclic compounds	Heteroaromatic compounds	NoSig
NEG4306	N2,N5-Diacetylornithine	6.391	215.103	[M-H]-	215.103	TRUE	1.94712e+07	2.58006e+07	1.99355e+07	3.35165e+07	5.20431e+07	2.18954e+07	3.68121e+07	1.79206e+07	3.30977e+07	2.3737e+07	3.83965e+07	2.7509e+07	0.897358	0.972893	-0.0396463	2.95788e+07	7.95964e+06	3.24951e+06	26.9099	2.8777e+07	1.2528e+07	5.11455e+06	43.5348	0.943884	0.133566	0.552773	0.0470343	C9H16N2O4	Carboxylic acids and derivatives	XUYANFPPYJSBPU-QMMMGPOBSA-N	CC(=O)NCCC[C@H](NC(C)=O)C(O)=O	---	65977	HMDB0240345	Organic acids and derivatives	Carboxylic acids and derivatives	NoSig
NEG12355	Baccatin	11.875	457.332	[M-H]-	457.332	TRUE	4.56812e+06	4.85526e+06	1.61758e+06	119860	3.24879e+06	3.77535e+06	1.17357e+06	1.15883e+07	7.41107e+06	4.29004e+06	1.05092e+07	1719464	0.145896	0.495617	-1.0127	6.11526e+06	4.42751e+06	1.80752e+06	72.4009	3.03083e+06	1.8311e+06	747544	60.4159	0.408922	1.07283	0.990725	0.835956	C29H46O4	Prenol lipids	FMQSPIDOGLAJKQ-UHFFFAOYSA-N	CC1(C)CCC23OOC4(C=C2)C2(C)CCC5C(C)(C)C(O)C(O)CC5(C)C2CCC4(C)C3C1	---	124222279	HMDB0248837	Lipids and lipid-like molecules	Prenol lipids	NoSig
NEG9542	Sphingosine 1-phosphate (d16:1-P)	10.581	350.209	[M-H]-	350.21	TRUE	1.62696e+07	1.09217e+07	1.27304e+07	1.64708e+07	1.06504e+07	1.22574e+07	9.704e+06	9.94084e+06	1.20361e+07	1.04299e+07	1.1825e+07	1.07436e+07	0.0544855	1.22605	0.294019	1.07799e+07	964960	393943	8.95147	1.32167e+07	2.56588e+06	1.04752e+06	19.4139	0.268435	1.33271	1.34915	1.26372	C16H34NO5P	Organic phosphoric acids and derivatives	IQHNJQKWEMCXAD-YYZTVXDQSA-N	[H][C@](N)(COP(O)(O)=O)[C@]([H])(O)\C=C\CCCCCCCCCCC	---	52931110	HMDB0060061	Organic acids and derivatives	Organic phosphoric acids and derivatives	NoSig
NEG16092	PE(18:0/20:4)	12.923	766.536	[M-H]-	766.539	TRUE	8.32831e+06	7.14084e+06	7.6384e+06	7.63373e+06	1.24088e+07	6.30059e+06	7.7428e+06	5.74378e+06	2.75999e+06	8.27784e+06	9.8266e+06	7.10383e+06	0.338718	1.19288	0.254449	6.90914e+06	2.43685e+06	994842	35.27	8.24178e+06	2.14875e+06	877223	26.0714	0.566114	0.68162	0.755621	0.470161	C43H78NO8P	Glycerophospholipids	YEHAZLUVAZKVRO-PDWSRYNESA-N	[H][C@@](COC(=O)CCCCCCCCCCCCCCCCC)(COP(O)(=O)OCCN)OC(=O)CCCCCC\C=C/C\C=C/C\C=C/C\C=C/CC	---	53479610	HMDB0009004	Lipids and lipid-like molecules	Glycerophospholipids	NoSig
POS4072	N-Hydroxy-1-aminonaphthalene	6.346	160.076	[M+H-H2O]+	160.076	TRUE	3.1213e+09	2.64662e+09	2.88945e+09	2.67388e+09	2.39918e+09	2.61401e+09	3.07087e+09	3.29456e+09	3.00338e+09	3.53641e+09	3.22075e+09	3.56995e+09	0.00251924	0.829839	-0.269096	3.28265e+09	2.33988e+08	9.55253e+07	7.12803	2.72407e+09	2.49531e+08	1.01871e+08	9.16022	0.0579328	1.74553	1.73718	2.59873	C10H9NO	Naphthalenes	CWFINLADSFPMHF-UHFFFAOYSA-N	ONC1=CC=CC2=CC=CC=C12	C14789	11828	HMDB0062503	Benzenoids	Naphthalenes	DOWN
NEG3764	2-Ethylsuberic acid	7.982	201.112	[M-H]-	201.113	TRUE	1.0098e+08	1.28512e+08	8.13931e+07	7.54305e+07	9.05083e+07	7.75686e+07	1.03998e+08	7.10517e+07	8.21065e+07	1.0818e+08	1.27373e+08	9.61293e+07	0.629598	0.941503	-0.0869628	9.81397e+07	1.99227e+07	8.13342e+06	20.3004	9.23988e+07	2.00517e+07	8.18605e+06	21.7012	0.775063	0.317966	0.497477	0.200936	C10H18O4	Fatty Acyls	WUDDSDIHJHPJRP-UHFFFAOYSA-N	CCC(CCCCCC(O)=O)C(O)=O	---	19872	HMDB0059708	Lipids and lipid-like molecules	Fatty Acyls	NoSig
NEG3875	Zeanic acid	6.831	204.029	[M-H]-	204.03	TRUE	1.4199e+07	3.41549e+07	2.3255e+07	3.30288e+07	3.99696e+07	3.44085e+07	4.22372e+07	9.658e+06	2.51381e+07	4.22621e+07	2.49879e+07	2.18856e+07	0.745676	1.07731	0.107436	2.76948e+07	1.26224e+07	5.15308e+06	45.5768	2.9836e+07	9.38371e+06	3.83088e+06	31.451	0.859217	0.215349	0.50072	0.12745	C10H7NO4	Quinolines and derivatives	DVEVPRIOUKVFAM-UHFFFAOYSA-N	OC(=O)C1=CC(=O)NC2=C1C=CC=C2O	---	13988328	HMDB0032963	Organoheterocyclic compounds	Quinolines and derivatives	NoSig
POS6642	Tetradec-2-enal	11.47	211.206	[M+H]+	211.206	TRUE	1.16439e+07	2.94975e+06	7.53738e+06	1.85969e+07	7.60591e+06	1.18798e+07	3.2095e+07	7.94734e+06	8.50436e+06	1.47641e+07	1.40985e+07	2.87933e+07	0.136717	0.56697	-0.818657	1.77004e+07	1.03106e+07	4.20928e+06	58.2505	1.00356e+07	5.32235e+06	2.17284e+06	53.0347	0.398563	0.992941	1.02245	0.864176	C14H26O	Fatty Acyls	WHOZNOZYMBRCBL-OUKQBFOZSA-N	CCCCCCCCCCC\C=C\C=O	---	5283366	HMDB0032525	Lipids and lipid-like molecules	Fatty Acyls	NoSig
NEG11106	3,7-Dihydroxy-12-oxocholanoic acid	10.424	405.263	[M-H]-	405.264	TRUE	5.65561e+06	1.24502e+07	1.20333e+07	71302.9	4.39735e+08	9.91373e+06	1.48442e+06	4.62002e+07	5.4595e+06	756963	4.18972e+06	1.06513e+07	0.365778	6.98057	2.80335	1.1457e+07	1.73808e+07	7.09569e+06	151.705	7.99766e+07	1.76306e+08	7.19768e+07	220.448	0.583326	0.632359	0.78977	0.436782	C24H38O5	Steroids and steroid derivatives	MIHNUBCEFJLAGN-DMMBONCOSA-N	[H][C@@]12CC[C@H]([C@H](C)CCC(O)=O)[C@@]1(C)C(=O)C[C@@]1([H])[C@@]2([H])[C@H](O)C[C@]2([H])C[C@H](O)CC[C@]12C	C01292	94235	HMDB0000400	Lipids and lipid-like molecules	Steroids and steroid derivatives	NoSig
NEG5391	3-Oxotetradecanoic acid	12.29	241.18	[M-H]-	241.18	TRUE	7.24723e+08	6.31894e+08	4.19747e+08	2.73719e+08	3.55926e+08	5.11532e+08	3.36266e+08	3.60104e+08	4.83261e+08	5.81291e+08	4.09965e+08	4.12652e+08	0.49504	1.12928	0.175405	4.3059e+08	8.95518e+07	3.65594e+07	20.7975	4.86257e+08	1.70468e+08	6.95932e+07	35.0572	0.685081	0.605562	0.483972	0.305359	C14H26O3	Fatty Acyls	XLKOZYOVXNPWGT-UHFFFAOYSA-N	CCCCCCCCCCCC(=O)CC(O)=O	---	454064	HMDB0010730	Lipids and lipid-like molecules	Fatty Acyls	NoSig
POS3385	D-Lysine	1.086	147.113	[M+NH4]+	147.113	TRUE	6.02923e+08	6.28815e+08	7.17685e+08	5.41985e+08	7.03623e+08	5.96828e+08	5.99656e+08	4.10297e+08	5.63974e+08	4.73276e+08	5.42284e+08	4.4619e+08	0.0114542	1.2491	0.320888	5.05946e+08	7.38325e+07	3.0142e+07	14.593	6.31977e+08	6.73309e+07	2.74877e+07	10.654	0.131586	1.60112	1.55513	1.94103	C6H14N2O2	Carboxylic acids and derivatives	KDXKERNSBIXSRK-RXMQYKEDSA-N	NCCCC[C@@H](N)C(O)=O	C00739	57449	HMDB0003405	Organic acids and derivatives	Carboxylic acids and derivatives	UP
NEG3134	3-Oxodecanoic acid	10.554	185.117	[M-H]-	185.118	TRUE	4.57384e+07	4.60283e+07	4.83778e+07	1.17352e+08	1.95492e+07	4.6304e+07	1.31312e+08	1.55304e+07	4.16699e+07	9.31658e+07	4.89905e+07	1.10568e+08	0.407632	0.732825	-0.448459	7.35395e+07	4.4894e+07	1.83279e+07	61.0475	5.38916e+07	3.29328e+07	1.34448e+07	61.1095	0.615472	0.563476	0.5866	0.389732	C10H18O3	Keto acids and derivatives	YXTHWTPUTHTODU-UHFFFAOYSA-N	CCCCCCCC(=O)CC(O)=O	C20714	5282982	HMDB0010724	Organic acids and derivatives	Keto acids and derivatives	NoSig
NEG4017	Kynurenine	6.402	207.076	[M-H]-	207.078	TRUE	1.30737e+07	1.19589e+07	1.1133e+07	2.17195e+07	2.16946e+07	1.16743e+07	1.48623e+07	6.0238e+06	1.14707e+07	1.3347e+07	8.7378e+06	1.02828e+07	0.10075	1.40989	0.49558	1.07874e+07	3.18655e+06	1.3009e+06	29.5396	1.5209e+07	5.07307e+06	2.07107e+06	33.3557	0.350606	1.13871	1.1206	0.996753	C10H12N2O3	Ketones	YGPSJZOEDVAXAB-QMMMGPOBSA-N	C1=CC=C(C(=C1)C(=O)C[C@@H](C(=O)O)N)N	C00328	161166	HMDB0000684	Organic oxygen compounds	Organooxygen compounds	NoSig
NEG16200	FAD	6.762	784.147	[M-H]-	784.15	TRUE	4.1442e+06	2.8936e+06	4.38184e+06	4.39688e+06	4.5407e+06	4.13547e+06	4.17124e+06	5.65022e+06	3106237	3.3324e+06	3.49938e+06	4.13085e+06	0.82804	1.02521	0.0359243	3.98172e+06	923342	376953	23.1895	4.08212e+06	603073	246204	14.7736	0.903876	0.127947	0.286768	0.0819488	C27H33N9O15P2	Flavin nucleotides	VWWQXMAJTJZDQX-HOMBZVRDSA-N	O=C1N=C(O)C2=NC3=CC(=C(C=C3N(C2=N1)CC(O)C(O)C(O)COP(=O)(O)OP(=O)(O)OCC4OC(N5C=NC=6C(=NC=NC65)N)C(O)C4O)C)C	C00016	---	HMDB0001248	Nucleosides, nucleotides, and analogues	Flavin nucleotides	NoSig
POS9963	PyroGlu-Tyr	6.886	293.113	[M+H]+	293.113	TRUE	1.85397e+07	1.14395e+07	1.26507e+07	4.72827e+06	1.60819e+07	1.35583e+07	1.65752e+07	3.93104e+06	1.8377e+07	8.59479e+06	1.0025e+07	5.59673e+06	0.466825	1.22026	0.28719	1.05166e+07	5.83101e+06	2.3805e+06	55.4456	1.2833e+07	4.71825e+06	1.92622e+06	36.7664	0.661886	0.608212	0.607186	0.330846	C14H16N2O5	Peptides	ILJOYLTXYCZXTB-UHFFFAOYSA-N	C1CC(=O)NC1C(=O)NC(CC2=CC=C(C=C2)O)C(=O)O	---	23422547	---	Organic acids and derivatives	Carboxylic acids and derivatives	NoSig
POS2712	Octopamine	3.809	136.076	[M+H-H2O]+	136.075	TRUE	1.72907e+09	3.03217e+09	1.25429e+09	1.42776e+09	3.05469e+09	1.36573e+09	1.56832e+09	1.26322e+09	1.85124e+09	1.43909e+09	1.60636e+09	1.07659e+09	0.188046	1.34741	0.430189	1.46747e+09	2.7278e+08	1.11362e+08	18.5885	1.97728e+09	8.40701e+08	3.43215e+08	42.5179	0.45222	0.941237	1.0023	0.725736	C8H11NO2	1-hydroxy-2-unsubstituted benzenoids	QHGUCRYDKWKLMG-QMMMGPOBSA-N	C1=CC(=CC=C1[C@H](CN)O)O	C04227	---	HMDB0004825	Benzenoids	Phenols	NoSig
NEG9835	Haloxyfop	11.866	360.024	[M-H]-	360.026	TRUE	5.27543e+07	6.01768e+07	4.77616e+07	6.70103e+07	7.92494e+07	5.46601e+07	5.00247e+07	5.93465e+07	5.02384e+07	5.55277e+07	4.90231e+07	4.0916e+07	0.106612	1.18532	0.245274	5.0846e+07	6.27931e+06	2.56352e+06	12.3496	6.02687e+07	1.14024e+07	4.65502e+06	18.9193	0.354303	1.06615	1.09391	0.972193	C15H11ClF3NO4	Aryloxyphenoxypropionic acids	GOCUAJYOYBLQRH-UHFFFAOYSA-N	CC(OC1=CC=C(OC2=NC=C(C=C2Cl)C(F)(F)F)C=C1)C(O)=O	C04871	50895	HMDB0253047	Benzenoids	Benzene and substituted derivatives	NoSig
POS11103	Linoleoyl Ethanolamide	12.939	324.29	[M+H]+	324.29	TRUE	5.81846e+06	3.59769e+06	3.1275e+06	2.50962e+06	2.04139e+06	4.30892e+06	3.94623e+06	1.96162e+07	1.4725e+07	1.02146e+07	7.55965e+06	3.3379e+06	0.0381096	0.360332	-1.4726	9.89992e+06	6.35249e+06	2.59339e+06	64.167	3.56726e+06	1.36082e+06	555553	38.1475	0.222364	1.40828	1.34104	1.41897	C20H37NO2	Alkanolamines	KQXDGUVSAAQARU-HZJYTTRNSA-N	CCCCC/C=C\C/C=C\CCCCCCCC(=O)NCCO	---	5283446	HMDB0012252	Organic nitrogen compounds	Organonitrogen compounds	DOWN
NEG5431	N-Undecanoylglycine	10.009	242.175	[M-H]-	242.176	TRUE	7.40286e+07	8.55582e+07	9.08606e+07	9.44618e+07	5.63156e+07	7.87309e+07	5.97035e+07	1.03007e+08	9.65032e+07	7.64875e+07	6.40556e+07	6.66585e+07	0.812786	1.02903	0.0412855	7.77359e+07	1.80413e+07	7.36533e+06	23.2084	7.99926e+07	1.3829e+07	5.64568e+06	17.2879	0.892333	0.126032	0.611252	0.0900237	C13H25NO3	Carboxylic acids and derivatives	HEUQYIQQCNOXOG-UHFFFAOYSA-N	CCCCCCCCCCC(=O)NCC(O)=O	---	454092	HMDB0013286	Organic acids and derivatives	Carboxylic acids and derivatives	NoSig
NEG7596	5-Oxooctadecanoic acid	12.514	297.242	[M-H2O-H]-	297.243	TRUE	5.00412e+07	5.37667e+07	4.44668e+07	4.82617e+07	5.08965e+07	4.38664e+07	4.5072e+07	6.22008e+07	7.00604e+07	4.96005e+07	1.15056e+08	5.5922e+07	0.122038	0.732071	-0.449945	6.63186e+07	2.54766e+07	1.04008e+07	38.4155	4.85499e+07	3.83759e+06	1.56669e+06	7.90443	0.380572	1.13947	1.04412	0.913504	C18H34O3	Fatty Acyls	UIROXHXJKJUFSV-UHFFFAOYSA-N	CCCCCCCCCCCCCC(=O)CCCC(O)=O	---	85548	HMDB0034074	Lipids and lipid-like molecules	Fatty Acyls	NoSig
NEG12666	27-Hydroxyisomangiferolic acid	13.033	471.346	[M-H]-	471.347	TRUE	306842	1.35395e+06	3.38133e+06	634904	1.62498e+06	484226	1.0845e+06	7.2456e+06	2.12771e+06	850379	4.09586e+06	753133	0.2508	0.481905	-1.05318	2.69286e+06	2.55966e+06	1.04498e+06	95.0535	1.29771e+06	1.14321e+06	466713	88.0946	0.50337	0.917161	0.819161	0.600672	C30H48O4	Prenol lipids	YWPLTMNXKKXXII-ZBKNUEDVSA-N	CC(CC\C=C(\CO)C(O)=O)C1CCC2(C)C3CCC4C5(CC35CCC12C)CCC(O)C4(C)C	C17568	131751911	HMDB0036064	Lipids and lipid-like molecules	Prenol lipids	NoSig
POS10146	Methylthioadenosine	6.626	298.097	[M+H]+	298.097	TRUE	7.55763e+07	3.04717e+07	7.67186e+07	4.19002e+07	8.89112e+07	4.92043e+07	8.47962e+07	5.21908e+07	5.0198e+07	8.54258e+07	2.82848e+07	4.87346e+07	0.871158	1.03762	0.0532747	5.82717e+07	2.25088e+07	9.18917e+06	38.6273	6.04637e+07	2.31204e+07	9.43888e+06	38.2385	0.926795	0.179892	0.378807	0.0599032	C11H15N5O3S	5'-deoxy-5'-thionucleosides	WUUGFSXJNOTRMR-IOSLPCCCSA-N	OC1C(O)C(OC1N2C=NC=3C(=NC=NC32)N)CSC	C00170	439176	HMDB0001173	Nucleosides, nucleotides, and analogues	5'-deoxyribonucleosides	NoSig
POS619	2-Methylpyridine	13.475	94.0657	[M+H]+	94.0657	TRUE	6.10521e+08	6.19213e+08	6.21545e+08	5.89841e+08	6.29576e+08	5.98817e+08	5.58363e+08	7.06863e+08	6.55828e+08	5.9284e+08	6.42923e+08	5.80607e+08	0.639859	0.98183	-0.0264556	6.22904e+08	5.5484e+07	2.26512e+07	8.9073	6.11586e+08	1.49535e+07	6.10472e+06	2.44503	0.780621	0.415146	0.379424	0.193916	C6H7N	Pyridines and derivatives	BSKHPKMHTQYZBB-UHFFFAOYSA-N	CC1=NC=CC=C1	C14447	7975	HMDB0061888	Organoheterocyclic compounds	Pyridines and derivatives	NoSig
NEG4891	Dodecanedioic acid	10.336	229.144	[M-H]-	229.145	TRUE	4.23649e+07	2.90818e+07	4.01919e+07	2.7726e+07	4.30547e+07	3.06782e+07	9.08881e+07	3.0808e+07	9.44008e+07	8.97958e+07	9.57283e+07	4.67884e+07	0.00822412	0.47523	-1.0733	7.47349e+07	2.83754e+07	1.15842e+07	37.968	3.55163e+07	7.08648e+06	2.89304e+06	19.9528	0.11123	1.64275	1.64419	2.08491	C12H22O4	Medium-chain fatty acids	TVIDDXQYHWJXFK-UHFFFAOYSA-N	OC(=O)CCCCCCCCCCC(O)=O	C02678	12736	HMDB0000623	Lipids and lipid-like molecules	Fatty Acyls	DOWN
NEG9161	Canrenone	13.391	339.196	[M-H]-	339.197	TRUE	4.48114e+07	1.16247e+08	1.53581e+07	6.47785e+07	3.16589e+07	5.07434e+07	7.87634e+07	1.24924e+08	9.53779e+07	6.97507e+06	1.2292e+08	6.91378e+07	0.230618	0.649665	-0.622233	8.30165e+07	4.35761e+07	1.77899e+07	52.4909	5.39329e+07	3.4866e+07	1.4234e+07	64.6471	0.492833	0.894744	0.834545	0.637106	C22H28O3	Steroid lactones	UJVLDDZCTMKXJK-AFDHUMPMSA-N	CC12CC[C@H]3C(C=CC4=CC(=O)CCC34C)[C@@H]1CCC21CCC(=O)O1	---	---	HMDB0003033	Lipids and lipid-like molecules	Steroids and steroid derivatives	NoSig
NEG6887	5-Heptyl-3-methyl-2-furanpentanoic acid	11.911	279.196	[M-H]-	279.196	TRUE	1.15802e+08	6.06274e+07	7.90122e+07	5.60691e+07	3.35792e+07	6.79615e+07	6.32834e+07	2.6091e+07	2.33774e+07	6.45613e+07	3.11087e+07	5.08134e+07	0.0883974	1.59335	0.672061	4.32059e+07	1.87054e+07	7.63646e+06	43.2937	6.8842e+07	2.75084e+07	1.12303e+07	39.9588	0.337913	1.28261	1.1551	1.05356	C17H28O3	Fatty Acyls	DRMAOLDHZDXOST-UHFFFAOYSA-N	CCCCCCCC1=CC(C)=C(CCCCC(O)=O)O1	---	85565030	HMDB0112087	Lipids and lipid-like molecules	Fatty Acyls	NoSig
NEG10728	Hyodeoxycholic acid	12.19	391.284	[M-H]-	391.285	TRUE	1.17942e+07	2.24723e+07	1.14617e+07	6.41336e+06	4.96872e+07	2.42396e+07	6.79234e+06	1.75643e+07	1.24673e+07	1.45698e+07	1.16659e+07	8.72821e+06	0.199335	1.75613	0.812396	1.19646e+07	3.89132e+06	1.58862e+06	32.5236	2.10114e+07	1.56468e+07	6.38778e+06	74.4683	0.460208	0.878764	0.964426	0.700417	C24H40O4	Steroids and steroid derivatives	DGABKXLVXPYZII-CDONHWFASA-N	CC(CCC(O)=O)C1CCC2C3CC(O)C4CC(O)CCC4(C)C3CCC12C	C15517	227033	HMDB0000733	Lipids and lipid-like molecules	Steroids and steroid derivatives	NoSig
POS12086	Haloxyfop	11.863	362.039	[M+H]+	362.04	TRUE	2.75069e+07	3.19198e+07	2.15619e+07	2.75358e+07	2.97748e+07	2.54995e+07	2.21151e+07	2.51651e+07	2.25319e+07	2.401e+07	2.15646e+07	1.81907e+07	0.0166555	1.22625	0.29425	2.22629e+07	2.39332e+06	977070	10.7503	2.72998e+07	3.57025e+06	1.45755e+06	13.0779	0.15214	1.53779	1.48839	1.77844	C15H11ClF3NO4	Aryloxyphenoxypropionic acids	GOCUAJYOYBLQRH-UHFFFAOYSA-N	CC(C(=O)O)OC1=CC=C(C=C1)OC2=C(C=C(C=N2)C(F)(F)F)Cl	C04871	50895	HMDB0253047	Benzenoids	Benzene and substituted derivatives	UP
NEG13231	Taurodeoxycholic acid	9.337	498.288	[M-H]-	498.289	TRUE	7.46357e+07	5.10366e+07	9.52072e+06	5.07013e+07	1.76609e+07	4.84757e+07	4.55861e+07	3.76482e+07	3.21791e+06	2.58415e+07	3.17795e+07	3.73728e+07	0.332591	1.38901	0.474059	3.0241e+07	1.47863e+07	6.03648e+06	48.8948	4.20051e+07	2.41317e+07	9.85172e+06	57.4494	0.564123	0.782507	0.722554	0.478089	C26H45NO6S	Taurinated bile acids and derivatives	AWDRATDZQPNJFN-VAYUFCLWSA-N	C[C@H](CCC(=O)NCCS(=O)(=O)O)[C@H]1CC[C@@H]2[C@@]1([C@H](C[C@H]3[C@H]2CC[C@H]4[C@@]3(CC[C@H](C4)O)C)O)C	C05463	---	HMDB0000896	Lipids and lipid-like molecules	Steroids and steroid derivatives	NoSig
NEG12624	Secobryononic acid	13.092	469.332	[M-H2O-H]-	469.332	TRUE	929652	5.08139e+06	1.05655e+07	1.35458e+06	4.69233e+06	1.61987e+07	2.46272e+06	1.21112e+07	8.5685e+06	1.73547e+06	1.69248e+07	4.38859e+06	0.727624	0.840465	-0.25074	7.69856e+06	5.98801e+06	2.44459e+06	77.7809	6.47037e+06	5.88851e+06	2.40397e+06	91.0073	0.849191	0.366869	0.345754	0.138093	C30H46O4	Steroids and steroid derivatives	GVBMRRFNKPJHKN-UHFFFAOYSA-N	CC(=C)C1CCC2=C(CCC3(C)C4CC(C)(CCC4(C)CCC23C)C(O)=O)C1(C)CCC(O)=O	---	78101312	HMDB0040996	Lipids and lipid-like molecules	Steroids and steroid derivatives	NoSig
NEG9385	21-Hydroxy-5b-pregnane-3,11,20-trione	10.651	345.206	[M-H]-	345.207	TRUE	94568.7	150102	137626	20091	1.5876e+07	554220	120462	2028.86	123658	316481	119840	96044.9	0.330425	21.6214	4.43439	129752	102507	41848.4	79.0022	2.80544e+06	6.40598e+06	2.61523e+06	228.342	0.563589	0.683674	0.842188	0.480927	C21H30O4	Steroids and steroid derivatives	ZDUVZJUTJOBJHS-HNEBDTNWSA-N	[H][C@@]12CCC(C(=O)CO)[C@@]1(C)CC(=O)[C@@]1([H])[C@@]2([H])CC[C@]2([H])CC(=O)CC[C@]12C	C05477	44263345	HMDB0006756	Lipids and lipid-like molecules	Steroids and steroid derivatives	NoSig
NEG4312	(R)-3-Hydroxydodecanoic acid	11.862	215.164	[M-H]-	215.165	TRUE	2.44116e+08	1.96354e+08	1.60118e+08	1.37378e+08	1.80327e+08	1.42782e+08	1.01755e+08	1.44685e+08	1.65517e+08	1.4805e+08	1.85622e+08	1.17302e+08	0.138523	1.22962	0.298209	1.43822e+08	3.06901e+07	1.25292e+07	21.339	1.76846e+08	3.97892e+07	1.62439e+07	22.4994	0.399037	1.09047	1.00594	0.858479	C12H24O3	Hydroxy acids and derivatives	MUCMKTPAZLSKTL-LLVKDONJSA-N	[H][C@@](O)(CCCCCCCCC)CC(O)=O	---	5312804	HMDB0010728	Organic acids and derivatives	Hydroxy acids and derivatives	NoSig
NEG5805	Dihydroferuloylglycine	7.423	252.087	[M-H]-	252.087	TRUE	92469.8	4.3647e+06	3.24109e+06	1.33858e+06	4.08818e+06	1415562	1.72663e+06	1.65132e+06	1.64071e+06	1.67195e+06	2.43638e+06	2.7672e+06	0.559864	1.22249	0.289828	1.98237e+06	491970	200846	24.8173	2.42343e+06	1.72247e+06	703197	71.0758	0.730537	0.373837	0.5465	0.251918	C12H15NO5	Phenols	YCUOBBBUKFJPOD-UHFFFAOYSA-N	COC1=CC(CCC(=O)OC(=O)CN)=CC=C1O	---	131753193	HMDB0041725	Benzenoids	Phenols	NoSig
NEG3532	DOPA	3.374	196.06	[M-H]-	196.062	TRUE	1.78002e+07	3.63143e+07	1.05161e+07	1.7796e+07	3.37757e+07	1.42002e+07	1.05821e+07	1.46391e+07	2.26648e+07	1.52778e+07	1.46915e+07	1.89465e+07	0.259238	1.34711	0.429867	1.61336e+07	4.15772e+06	1.69738e+06	25.7705	2.17338e+07	1.0688e+07	4.36337e+06	49.177	0.510182	0.825762	0.858182	0.586302	C9H11NO4	Amino acids and derivatives	WTDRDQBEARUVNC-LURJTMIESA-N	O=C(O)C(N)CC1=CC=C(O)C(O)=C1	C00355	6047;6971033	HMDB0000181	Organic acids and derivatives	Carboxylic acids and derivatives	NoSig
NEG13253	Ganolucidic acid A	11.072	499.305	[2M-H]-	499.306	TRUE	808497	3.81982e+06	3.47174e+06	1.23848e+06	4.0973e+07	1.28132e+06	465273	1.76925e+06	331491	314680	3.75556e+06	844722	0.285701	6.89655	2.78587	1.24683e+06	1.34506e+06	549118	107.878	8.59881e+06	1.59099e+07	6.49519e+06	185.024	0.531628	0.739431	0.880708	0.544089	C30H44O6	Prenol lipids	XRXBNTYHQXKSAO-UHFFFAOYSA-N	CC(CC(=O)CC(C)C(O)=O)C1CC(O)C2(C)C3=C(C(=O)CC12C)C1(C)CCC(=O)C(C)(C)C1CC3	---	73657196	HMDB0035302	Lipids and lipid-like molecules	Prenol lipids	NoSig
NEG5478	2-Hydroxymyristic acid	12.669	243.195	[M-H]-	243.196	TRUE	1.26011e+07	9.97742e+06	8.99993e+06	6.72455e+06	6.98375e+06	7.48372e+06	5.90336e+06	1.48221e+07	1.48903e+07	1.25402e+07	1.14838e+07	8.82051e+06	0.156258	0.77082	-0.375535	1.141e+07	3.52323e+06	1.43835e+06	30.8784	8.79508e+06	2.24559e+06	916759	25.5324	0.418516	0.982882	0.976108	0.806159	C14H28O3	Fatty Acyls	JYZJYKOZGGEXSX-UHFFFAOYSA-N	CCCCCCCCCCCCC(O)C(O)=O	---	1563	HMDB0002261	Lipids and lipid-like molecules	Fatty Acyls	NoSig
POS18596	2-[[(2R)-2-dodeca-4,7,10-trienoyloxy-3-hexadecoxypropoxy]-hydroxyphosphoryl]oxyethyl-trimethylazanium	12.903	792.589	[M+H]+	792.59	TRUE	3.54458e+07	2.65184e+07	4.37542e+07	2.26577e+07	1.8165e+07	1.54747e+07	4.04847e+07	3.41436e+06	436336	5.38937e+06	7.28549e+06	3.1855e+07	0.167554	1.82316	0.866443	1.48109e+07	1.69207e+07	6.90786e+06	114.245	2.70026e+07	1.0789e+07	4.40459e+06	39.9554	0.431209	1.05461	0.943182	0.775844	C36H69NO7P+	1-alkyl,2-acylglycero-3-phosphocholines	PNJOPEDVLDRQKM-PGUFJCEWSA-O	CCCCCCCCCCCCCCCCOC[C@H](COP(=O)(O)OCC[N+](C)(C)C)OC(=O)CCC=CCC=CCC=CC	---	71433718	---	Lipids and lipid-like molecules	Glycerophospholipids	NoSig
POS3379	Glutamine	1.276	147.076	[M+H]+	147.076	TRUE	1.26739e+09	1.0804e+09	1.20192e+09	9.49364e+08	6.89123e+08	1.13103e+09	1.10308e+09	1446304813	1.03691e+09	1.07514e+09	1.03288e+09	1.37423e+09	0.296566	0.893992	-0.161666	1.17809e+09	1.83113e+08	7.47556e+07	15.5432	1.05321e+09	2.08868e+08	8.52699e+07	19.8316	0.541198	0.701405	0.824614	0.527878	C5H10N2O3	Amino acids and derivatives	ZDXPYRJPNDTMRX-VKHMYHEASA-N	O=C(O)C(N)CCC(=N)O	C00064	5961;6992086	HMDB0000641	Organic acids and derivatives	Carboxylic acids and derivatives	NoSig
NEG1243	Pyrroline hydroxycarboxylate	2.595	128.034	[M-H]-	128.035	TRUE	5.57037e+08	1.15535e+09	5.70483e+08	1.29459e+09	6.97145e+08	6.55347e+08	5.55171e+08	5.46158e+08	1.13483e+09	5.04616e+08	1.45617e+09	6.09983e+08	0.923541	1.02559	0.0364543	8.01155e+08	3.97594e+08	1.62317e+08	49.6275	8.21657e+08	3.19776e+08	1.30548e+08	38.9185	0.958734	0.00114577	0.142412	0.0345436	C5H7NO3	Carboxylic acids and derivatives	WFOFKRKDDKGRIK-UHFFFAOYSA-N	[H][C@@]1(O)C[C@]([H])(N=C1)C(O)=O	C04281	11966267	HMDB0001369	Organic acids and derivatives	Carboxylic acids and derivatives	NoSig
NEG6332	Aspterric acid	11.075	265.144	[M-H]-	265.145	TRUE	2.72452e+07	1.16466e+08	2.48778e+07	2.12364e+07	1.19068e+07	2.29987e+07	2.23292e+07	7.46001e+07	3.3758e+07	3.67079e+07	2.31047e+07	3.55515e+07	0.990359	0.99416	-0.00845004	3.76752e+07	1.91418e+07	7.8146e+06	50.8073	3.74552e+07	3.90639e+07	1.59478e+07	104.295	0.992962	0.00604433	0.0901571	0.00420739	C15H22O4	Alpha hydroxy acids and derivatives	IOYVXXQKVQKQIG-CTHBEMJXSA-N	O=C(O)C1(O)CCC2C(=C(C)C)CCC32COC1C3	---	23928024	---	Organic acids and derivatives	Hydroxy acids and derivatives	NoSig
POS5012	Dihydro-alpha-ionone	9.231	177.164	[M+H-H2O]+	177.164	TRUE	1.30506e+07	9.97832e+06	1.48577e+07	3.58803e+07	1.0709e+07	3.19138e+07	2.63391e+07	1.04426e+07	2.02617e+07	1.1581e+07	1.77676e+07	1.52319e+07	0.649388	1.1453	0.195726	1.69373e+07	5.89771e+06	2.40773e+06	34.8208	1.93983e+07	1.14319e+07	4.66707e+06	58.9328	0.787311	0.294173	0.448784	0.187496	C13H22O	Sesquiterpenoids	JHJCHCSUEGPIGE-UHFFFAOYSA-N	CC1=CCCC(C1CCC(=O)C)(C)C	---	35821	HMDB0038026	Lipids and lipid-like molecules	Prenol lipids	NoSig
POS3303	4-Hydroxyquinoline	8.08	146.06	[M+H]+	146.06	TRUE	1.96569e+07	3.06129e+07	4.47564e+07	1.7924e+07	3.50771e+07	1.83847e+07	3.11572e+07	2.34459e+07	1.90254e+07	2.6462e+07	2.84354e+07	2.7113e+07	0.715924	1.06922	0.0965579	2.59398e+07	4.22203e+06	1.72363e+06	16.2762	2.77353e+07	1.09623e+07	4.47532e+06	39.5245	0.841199	0.239924	0.382961	0.145133	C9H7NO	Hydroquinolones	PMZDQRJGMBOQBF-UHFFFAOYSA-N	OC1=CC=NC2=CC=CC=C12	C06343	69141	HMDB0246466	Organoheterocyclic compounds	Quinolines and derivatives	NoSig
POS5004	Serotonin	6.346	177.102	[M+H]+	177.102	TRUE	1.19986e+09	9.6357e+08	1.09271e+09	9.67303e+08	8.95749e+08	9.42368e+08	1.10756e+09	1.2426e+09	1.10926e+09	1.3485e+09	1.21224e+09	1.32223e+09	0.00654289	0.825558	-0.276559	1.22373e+09	1.02331e+08	4.17763e+07	8.36218	1.01026e+09	1.13574e+08	4.63664e+07	11.242	0.0982464	1.62929	1.62604	2.18423	C10H12N2O	Serotonins	QZAYGJVTTNCVMB-UHFFFAOYSA-N	c1cc2c(cc1O)c(CCN)c[nH]2	C00780	5202	HMDB0000259	Organoheterocyclic compounds	Indoles and derivatives	DOWN
NEG1911	Xanthine	3.28	151.025	[M-H]-	151.026	TRUE	2028.86	3.72992e+09	61045.4	179747	6.85963e+09	67512.2	7.03648e+08	1.63996e+06	1.56271e+07	1.86373e+08	1.11568e+09	2.66252e+07	0.263764	5.1668	2.36927	3.41599e+08	4.6377e+08	1.89333e+08	135.765	1.76498e+09	2.90778e+09	1.1871e+09	164.749	0.514268	0.78331	0.93694	0.578784	C5H4N4O2	Xanthines	LRFVTYWOQMYALW-JKKKRHIMNA-N	OC=1N=C(O)C=2N=CNC2N1	C00385	1188	HMDB0000292	Organoheterocyclic compounds	Imidazopyrimidines	NoSig
POS5355	4-Pyridoxate	6.351	184.061	[M+H]+	184.06	TRUE	1.75706e+07	2.6831e+07	2.36908e+07	1.92203e+07	1.39603e+07	2.09588e+07	31990980	1.27521e+07	28058822	2.09569e+07	2.49814e+07	1.79147e+07	0.496715	0.894457	-0.160916	2.27758e+07	7.00156e+06	2.85838e+06	30.7412	2.0372e+07	4.54666e+06	1.85617e+06	22.3182	0.685906	0.48991	0.503023	0.303892	C8H9NO4	Pyridinecarboxylic acids	HXACOUQIXZGNBF-UHFFFAOYSA-N	CC1=NC=C(CO)C(C(O)=O)=C1O	C00847	6723	HMDB0000017	Organoheterocyclic compounds	Pyridines and derivatives	NoSig
NEG8624	o-Dodecylbenzenesulfonic acid	13.437	325.183	[M-H]-	325.184	TRUE	6.3174e+07	6.04236e+07	4.61755e+07	4.89885e+07	6.33052e+07	7.50962e+07	1.25345e+08	9.74814e+07	5.79618e+07	8.56461e+07	9.07017e+07	1.37097e+08	0.00986367	0.601048	-0.734447	9.90389e+07	2.85625e+07	1.16606e+07	28.8397	5.95272e+07	1.0584e+07	4.32089e+06	17.7801	0.12164	1.58376	1.59567	2.00596	C18H30O3S	Benzenesulfonic acids and derivatives	WBIQQQGBSDOWNP-UHFFFAOYSA-N	CCCCCCCCCCCCC1=CC=CC=C1S(=O)(=O)O	---	25457	HMDB0031031	Benzenoids	Benzene and substituted derivatives	DOWN
POS5857	Phenylacetylglycine	8.135	194.081	[M+H]+	194.081	TRUE	2.42195e+08	5.92264e+08	5.41635e+08	3.76731e+08	7.88679e+08	3.80796e+08	2.23749e+08	5.0108e+08	2.1152e+08	4.30984e+08	1.56551e+08	4.28536e+08	0.132898	1.49676	0.581841	3.25403e+08	1.44541e+08	5.90085e+07	44.4189	4.8705e+08	1.94136e+08	7.92555e+07	39.8595	0.394146	1.01501	1.03405	0.876483	C10H11NO3	Amino acids and derivatives	UTYVDVLMYQPLQB-UHFFFAOYSA-N	O=C(O)CN=C(O)CC=1C=CC=CC1	C05598	68144	HMDB0000821	Organic acids and derivatives	Carboxylic acids and derivatives	NoSig
POS2620	Timonacic	7.909	134.027	[M+H]+	134.027	TRUE	5.15474e+07	2.12546e+07	4.55152e+07	6.242e+07	1.55491e+07	1.00471e+08	1.81501e+08	6.12291e+07	7.78153e+07	1.03336e+08	9.27272e+07	9.05629e+07	0.0350135	0.488753	-1.03282	1.01195e+08	4.191e+07	1.71097e+07	41.415	4.94595e+07	3.07749e+07	1.25638e+07	62.2224	0.216264	1.37982	1.35781	1.45576	C4H7NO2S	Amino acids and derivatives	DZLNHFMRPBPULJ-UHFFFAOYSA-N	O=C(O)C1NCSC1	---	9934	HMDB0258979	Organic acids and derivatives	Carboxylic acids and derivatives	DOWN
POS1091	GABA	1.403	104.071	[M+H]+	104.071	TRUE	1.268e+08	1.2211e+08	1.40931e+08	1.01771e+08	1.06174e+08	9.29795e+07	1.12334e+08	1.06213e+08	8.19721e+07	5.81845e+07	8.9545e+07	9.00054e+07	0.038982	1.28334	0.359907	8.9709e+07	1.91732e+07	7.82742e+06	21.3726	1.15128e+08	1.78882e+07	7.30283e+06	15.5377	0.225953	1.40311	1.34686	1.40914	C4H9NO2	Amino acids and derivatives	BTCSSZJGUNDROE-UHFFFAOYSA-N	NCCCC(O)=O	C00334	119;6992099	HMDB0000112	Organic acids and derivatives	Carboxylic acids and derivatives	UP
NEG4307	Undecanedioic acid	9.933	215.127	[M-H]-	215.129	TRUE	3.40557e+07	5.9548e+07	3.30056e+07	3.1595e+07	3.3946e+07	6.20338e+07	5.79744e+07	3.84167e+07	4.09095e+07	5.2399e+07	3.85853e+07	3.3182e+07	0.866131	0.972146	-0.0407551	4.35778e+07	9.50611e+06	3.88085e+06	21.8141	4.2364e+07	1.43223e+07	5.84703e+06	33.8076	0.924648	0.124424	0.195096	0.0624166	C11H20O4	Medium-chain fatty acids	LWBHHRRTOZQPDM-UHFFFAOYSA-N	OC(=O)CCCCCCCCCC(O)=O	---	15816	HMDB0000888	Lipids and lipid-like molecules	Fatty Acyls	NoSig
NEG7584	4-(Decan-4-yl)benzenesulfonic acid	11.07	297.152	[M-H]-	297.153	TRUE	3.5372e+07	7.85234e+07	1.36425e+07	3.09324e+07	5.73332e+07	23957449	2.17809e+07	7.30964e+07	2.26189e+07	7.58933e+07	63290214	1.31073e+07	0.749544	0.888705	-0.170224	4.49645e+07	2.87594e+07	1.1741e+07	63.9602	3.99602e+07	2.38336e+07	9.73003e+06	59.6434	0.862111	0.281417	0.276539	0.125203	C16H26O3S	Benzenesulfonic acids and derivatives	NANHIUZYPFDGJS-UHFFFAOYSA-N	OS(=O)(=O)c1ccc(cc1)C(CCC)CCCCCC	---	14921167	---	Benzenoids	Benzene and substituted derivatives	NoSig
POS11188	Tris(2-chloroisopropyl)phosphate	11.508	327.007	[M+H]+	327.008	TRUE	2.99255e+08	2.73735e+08	3.14565e+08	2.49003e+08	2.29254e+08	3.51001e+08	2.88538e+08	2.333e+08	3.13919e+08	2.73923e+08	2.6255e+08	2.63124e+08	0.538825	1.04981	0.0701298	2.72559e+08	2.71966e+07	1.1103e+07	9.97823	2.86136e+08	4.4623e+07	1.82173e+07	15.5951	0.715059	0.487278	0.487447	0.268552	C9H18Cl3O4P	Alkyl phosphates	KVMPUXDNESXNOH-UHFFFAOYSA-N	CC(CCl)OP(=O)(OC(C)CCl)OC(C)CCl	---	26176	---	Organic acids and derivatives	Organic phosphoric acids and derivatives	NoSig
NEG3721	Capryloyl glycine	10.022	200.128	[M-H]-	200.129	TRUE	3.24952e+08	3.59417e+08	2.0348e+08	1.89276e+08	1.34313e+08	3.51385e+08	2.65412e+08	2.87884e+08	1.751e+08	2.377e+08	1.84748e+08	1.92148e+08	0.421723	1.16369	0.218704	2.23832e+08	4.6755e+07	1.90877e+07	20.8885	2.60471e+08	9.63808e+07	3.93473e+07	37.0026	0.623915	0.638552	0.627529	0.374972	C10H19NO3	Amino acids and derivatives	SAVLIIGUQOSOEP-UHFFFAOYSA-N	O=C(O)CN=C(O)CCCCCCC	---	84290	HMDB0000832	Organic acids and derivatives	Carboxylic acids and derivatives	NoSig
NEG3227	3-Hydroxycapric acid	10.818	187.133	[M-H]-	187.133	TRUE	2.07362e+08	2.18041e+08	1.64665e+08	1.26983e+08	1.60953e+08	1.72126e+08	1.06973e+08	1.42509e+08	1.53684e+08	1.32924e+08	1.73074e+08	1.07535e+08	0.0475654	1.28582	0.362691	1.36117e+08	2.60451e+07	1.06329e+07	19.1344	1.75022e+08	3.322e+07	1.3562e+07	18.9805	0.251669	1.35119	1.29389	1.32271	C10H20O3	Hydroxy acids and derivatives	FYSSBMZUBSBFJL-UHFFFAOYSA-N	CCCCCCC[C@H](O)CC(O)=O	---	5312799	HMDB0002203	Organic acids and derivatives	Hydroxy acids and derivatives	UP
NEG2113	Allantoin	0.932	157.035	[M-H]-	157.037	TRUE	2.31532e+08	3.32506e+08	3.29622e+08	2.70238e+08	4.59776e+08	2.50416e+08	3.24453e+08	3.02216e+08	2.36267e+08	2.8026e+08	1.84e+08	2.33155e+08	0.220329	1.20107	0.264319	2.60059e+08	5.17819e+07	2.11399e+07	19.9116	3.12348e+08	8.31624e+07	3.39509e+07	26.6249	0.479097	0.851901	0.928025	0.656928	C4H6N4O3	Imidazoles	POJWUDADGALRAB-BANUENCFNA-N	N=C(O)NC1N=C(O)N=C1O	C01551	204	HMDB0000462	Organoheterocyclic compounds	Azoles	NoSig
NEG5474	Tridecanedioic acid	10.884	243.159	[M-H]-	243.16	TRUE	4.98958e+07	6.83179e+07	6.01878e+07	7.24582e+07	9.10701e+07	8.92504e+07	5.09848e+07	6.90784e+07	5.53005e+07	6.88938e+07	4.78013e+07	4.01886e+07	0.0698979	1.29777	0.376032	5.53746e+07	1.16431e+07	4.75327e+06	21.026	7.18634e+07	1.61433e+07	6.59046e+06	22.4638	0.302944	1.15624	1.19595	1.15554	C13H24O4	Long-chain fatty acids	DXNCZXXFRKPEPY-UHFFFAOYSA-N	C(CCCCCC(=O)O)CCCCCC(=O)O	---	10458	HMDB0002327	Lipids and lipid-like molecules	Fatty Acyls	NoSig
POS7668	Lidocaine	7.564	235.18	[M+H]+	235.18	TRUE	3.4126e+07	2.90662e+07	5.0869e+07	4.66848e+07	4.17487e+07	3.27465e+07	7.11368e+07	5.34902e+07	6.77255e+07	6.20308e+07	5.44277e+07	3.74327e+07	0.0123672	0.679409	-0.557648	5.77073e+07	1.21574e+07	4.96322e+06	21.0673	3.92068e+07	8.58802e+06	3.50604e+06	21.9044	0.137117	1.62219	1.54807	1.90773	C14H22N2O	m-Xylenes	NNJVILVZKWQKPM-UHFFFAOYSA-N	CCN(CC)CC(=NC1=C(C)C=CC=C1C)O	C07073	3676	HMDB0014426	Benzenoids	Benzene and substituted derivatives	DOWN
POS891	1-Pyrrolidinecarboxaldehyde	12.329	100.076	[M+NH4]+	100.076	TRUE	4.53937e+07	6.35056e+07	4.90425e+07	9.54991e+07	4.80557e+07	9.34878e+07	8.57195e+07	5.9627e+07	4.19837e+07	5.85339e+07	9.28563e+07	3.57088e+07	0.801632	1.0549	0.077103	6.24049e+07	2.29053e+07	9.35105e+06	36.7044	6.58307e+07	2.30911e+07	9.42691e+06	35.0765	0.886724	0.097076	0.295902	0.0960249	C5H9NO	Pyrrolidines	AGRIQBHIKABLPJ-UHFFFAOYSA-N	O=CN1CCCC1	---	77372	HMDB0034587	Organoheterocyclic compounds	Pyrrolidines	NoSig
POS12740	(5Z,8R,9S,11R,13E,15S,19R)-9,11,15,19-Tetrahydroxy-5,13-prostadienoic acid	10.006	393.225	[M+Na]+	393.225	TRUE	5.13745e+07	3.52639e+07	3.6971e+07	4.49591e+07	3.01559e+07	2.51823e+07	1.78536e+07	1.33304e+07	1.43674e+07	2.11442e+07	1.5255e+07	1.94529e+07	0.000561221	2.20808	1.14279	1.69006e+07	3.07577e+06	1.25568e+06	18.1992	3.73178e+07	9.58001e+06	3.91102e+06	25.6714	0.0242144	1.99065	1.88993	3.25087	C20H34O6	Prostaglandins and related compounds	UBWZMPMLSDJDSU-OQRQNLQMSA-N	C[C@H](CCC[C@@H](/C=C/[C@H]1[C@@H](C[C@@H]([C@@H]1C/C=C\CCCC(=O)O)O)O)O)O	---	5283047	---	Lipids and lipid-like molecules	Fatty Acyls	UP
POS9631	Guanosine	6.314	284.099	[M+H]+	284.099	TRUE	1.6745e+06	2.78007e+08	631336	1.2426e+06	1.91298e+08	640382	1.03371e+07	1.26645e+06	4.0303e+06	2.12513e+07	4.34234e+07	1.35856e+07	0.242165	5.04285	2.33424	1.5649e+07	1.53436e+07	6.264e+06	98.0483	7.89156e+07	1.23711e+08	5.05047e+07	156.763	0.497572	0.830787	0.893065	0.615888	C10H13N5O5	Purine nucleosides	NYHBQMYGNKIUIF-BUDDTFTENA-N	NC1=NC2=C(N=CN2[C@@H]2O[C@H](CO)[C@@H](O)[C@H]2O)C(=O)N1	C00387	135398635	HMDB0000133	Nucleosides, nucleotides, and analogues	Purine nucleosides	NoSig
POS9023	Inosine	6.322	269.088	[M+H]+	269.088	TRUE	1.50884e+06	2.02034e+09	4.29614e+06	1.43668e+06	1.81307e+09	1.86067e+06	2.26892e+08	1.30557e+07	8.91467e+06	1.74151e+08	4.13819e+08	1.10421e+08	0.265636	4.05648	2.02023	1.57875e+08	1.52282e+08	6.21688e+07	96.457	6.40418e+08	9.90777e+08	4.04483e+08	154.708	0.514545	0.789522	0.893507	0.575713	C10H12N4O5	Purine nucleosides	UGQMRVRMYYASKQ-KQYNXXCUSA-N	OC[C@H]1O[C@H]([C@H](O)[C@@H]1O)N1C=NC2=C(O)N=CN=C12	C00294	135398641	HMDB0000195	Nucleosides, nucleotides, and analogues	Purine nucleosides	NoSig
POS9416	Dibutyl phthalate	12.642	279.159	[M+H]+	279.159	TRUE	2.42164e+08	1.72754e+08	2.16954e+08	2.93406e+08	2.80316e+08	1.66031e+08	4.86818e+08	4.94904e+08	3.85815e+08	6.80485e+08	3.50958e+08	1.69416e+08	0.0213009	0.534039	-0.904982	4.28066e+08	1.71035e+08	6.98247e+07	39.9553	2.28604e+08	5.33435e+07	2.17774e+07	23.3345	0.167855	1.51642	1.46035	1.6716	C16H22O4	Benzoic acid esters	DOIRQSBPFJWKBE-UHFFFAOYSA-N	CCCCOC(=O)C1=CC=CC=C1C(=O)OCCCC	C14214	3026	HMDB0033244	Benzenoids	Benzene and substituted derivatives	DOWN
NEG7027	Dihydroartemisinin (DHA)	10.202	283.154	[M-H]-	283.155	TRUE	2.95167e+07	4.3204e+07	2.55875e+07	7.9172e+07	1.60192e+07	4.54495e+07	7.85569e+07	5.50156e+07	3.37829e+07	9.74791e+07	1.33495e+08	1.21264e+08	0.0272782	0.459877	-1.12068	8.65989e+07	3.83952e+07	1.56748e+07	44.3369	3.98248e+07	2.22123e+07	9.06812e+06	55.7749	0.187121	1.47029	1.40145	1.56418	C15H24O5	Artemisinins	BJDCWCLMFKKGEE-AGQWIWFJSA-N	C[C@H]1CCC2[C@H](C)[C@H](O)O[C@H]3OC4(C)CC[C@H]1[C@]23OO4	---	131770024	HMDB0061088	Lipids and lipid-like molecules	Prenol lipids	DOWN
NEG5849	4-Methylene-2-octyl-5-oxotetrahydrofuran-3-carboxylic acid	10.663	253.144	[M-H]-	253.145	TRUE	4.73046e+07	1.00105e+08	3.71742e+07	5.98705e+07	5.3591e+07	8.20905e+07	8.78113e+07	5.58497e+07	5.51238e+07	9.18587e+07	7.78095e+07	6.71356e+07	0.441944	0.872696	-0.19645	7.25981e+07	1.57814e+07	6.44275e+06	21.7381	6.3356e+07	2.34612e+07	9.578e+06	37.0308	0.642182	0.567409	0.599275	0.354633	C14H22O4	Lactones	VCWLZDVWHQVAJU-UHFFFAOYSA-N	CCCCCCCCC1OC(=O)C(=C)C1C(O)=O	---	4248455	HMDB0249518	Organoheterocyclic compounds	Lactones	NoSig
POS3463	Phthalic anhydride	12.642	149.023	[M+H]+	149.023	TRUE	156862265	1.16279e+08	1.4546e+08	2.01436e+08	1.80571e+08	1.12413e+08	3.0103e+08	2.93018e+08	2.37875e+08	4.54147e+08	2.44318e+08	1.06557e+08	0.0314996	0.55776	-0.842284	2.72824e+08	1.12925e+08	4.61015e+07	41.3912	1.5217e+08	3.51272e+07	1.43406e+07	23.0841	0.202938	1.44484	1.38728	1.5017	C8H4O3	Phthalic anhydrides	LGRFSURHDFAFJT-UHFFFAOYSA-N	C1=CC=C2C(=C1)C(=O)OC2=O	---	6811	HMDB0256501	Organoheterocyclic compounds	Benzofurans	DOWN
POS10451	2,6,10,14-Hexadecatetraenoic acid, 3,7,11,15-tetramethyl-, (Z,E,E)-	13.465	305.247	[M+NH4]+	305.248	TRUE	1.21544e+07	4.68603e+07	2.52261e+07	2.57934e+07	2.78453e+07	1.58335e+07	2.97426e+07	3.38291e+07	1.50919e+07	2.93951e+07	3.76071e+07	3.99878e+07	0.40466	0.827956	-0.272374	3.09423e+07	8.8277e+06	3.60389e+06	28.5296	2.56188e+07	1.2111e+07	4.9443e+06	47.2739	0.612936	0.64827	0.61994	0.39291	C20H32O2	Prenol lipids	SZNLKILVMCHHSD-UHFFFAOYSA-N	CC(C)=CCCC(C)=CCCC(C)=CCCC(C)=CC(O)=O	---	128570	HMDB0245522	Lipids and lipid-like molecules	Prenol lipids	NoSig
NEG1972	Patulin	8.623	153.018	[M-H]-	153.019	TRUE	4.00102e+07	3.15259e+07	6.02945e+07	8.23504e+07	2.16983e+07	4.28946e+07	1.10313e+08	3.09368e+07	8.45296e+07	3.87752e+07	9.74607e+07	7.59615e+07	0.122976	0.636503	-0.65176	7.29962e+07	3.18527e+07	1.30038e+07	43.6361	4.64623e+07	2.17715e+07	8.88819e+06	46.8585	0.382568	1.0857	1.04115	0.910181	C7H6O4	Pyrans	ZRWPUFFVAOMMNM-UHFFFAOYSA-N	C1C=C2C(=CC(=O)O2)C(O1)O	C16748	4696	HMDB0034299	Organoheterocyclic compounds	Pyrans	NoSig
NEG4397	gamma-Glutamylalanine	1.6	217.082	[M-H]-	217.082	TRUE	1.66203e+07	3.77273e+07	2.26498e+07	2.74577e+07	5.17257e+07	2.01528e+07	3.47586e+07	1.01135e+07	2.27833e+07	1.51641e+07	3.53409e+07	2.15436e+07	0.390149	1.2622	0.335935	2.3284e+07	1.01952e+07	4.16217e+06	43.7863	2.93889e+07	1.31602e+07	5.37261e+06	44.7793	0.604824	0.594383	0.783845	0.408769	C8H14N2O5	Peptides	WQXXXVRAFAKQJM-WHFBIAKZSA-N	C[C@H](NC(=O)CC[C@H](N)C(O)=O)C(O)=O	---	440103	HMDB0006248	Organic acids and derivatives	Carboxylic acids and derivatives	NoSig
NEG935	Erythronolactone	6.255	117.017	[M-H]-	117.019	TRUE	1.52447e+08	8.78227e+07	8.24742e+07	1.81167e+08	9.53386e+07	9.35588e+07	9.88471e+07	9.4987e+07	9.91315e+07	8.90344e+07	1.45314e+08	1.30393e+08	0.766153	1.05337	0.0750099	1.09618e+08	2.26697e+07	9.25485e+06	20.6806	1.15468e+08	4.10412e+07	1.6755e+07	35.5433	0.869446	0.243187	0.363377	0.115685	C4H6O4	Gamma butyrolactones	SGMJBNSHAZVGMC-PWNYCUMCSA-N	O=C1OCC(O)C1O	---	5325915	HMDB0000349	Organoheterocyclic compounds	Lactones	NoSig
NEG7503	3,8-Dihydroxy-6-methoxy-7(11)-eremophilen-12,8-olide	11.071	295.154	[M-H]-	295.155	TRUE	2.0388e+07	2.16771e+07	2.2704e+07	3.26749e+07	2.47609e+07	2.60143e+07	1.71763e+07	1.91493e+07	1.47272e+07	1.76936e+07	1.44984e+07	1.31448e+07	0.00165684	1.53771	0.620783	1.60649e+07	2.28787e+06	934021	14.2414	2.47032e+07	4.40559e+06	1.79857e+06	17.8341	0.0460438	1.7847	1.81105	2.78072	C16H24O5	Prenol lipids	PVRCOBIICILOMH-UHFFFAOYSA-N	COC1C2=C(C)C(=O)OC2(O)CC2CCC(O)C(C)C12C	---	85265509	HMDB0041551	Lipids and lipid-like molecules	Prenol lipids	UP
NEG2865	Hippuric acid	7.726	178.05	[M-H]-	178.051	TRUE	2.15289e+08	2.70502e+08	2.87471e+08	3.93216e+08	2.59615e+08	2.12713e+08	6.18195e+08	2.14661e+08	5.11252e+08	4.56602e+08	4.20213e+08	4.38867e+08	0.018479	0.616142	-0.698666	4.43298e+08	1.32824e+08	5.42252e+07	29.9627	2.73135e+08	6.60481e+07	2.6964e+07	24.1815	0.157319	1.50626	1.50763	1.73332	C9H9NO3	Benzamides	QIAFMBKCNZACKA-UHFFFAOYSA-N	O=C(O)CNC(=O)C=1C=CC=CC1	C01586	---	HMDB0000714	Benzenoids	Benzene and substituted derivatives	DOWN
NEG6504	L-Monomenthyl glutarate	11.146	269.175	[M-H]-	269.176	TRUE	1.99917e+07	2.04168e+07	1.34188e+07	1.91888e+07	1.69253e+07	4.03453e+07	2.81436e+07	1.59715e+07	1.64178e+07	2.87083e+07	2.19276e+07	2.07743e+07	0.952062	0.987447	-0.0182252	2.19905e+07	5.5092e+06	2.24912e+06	25.0526	2.17145e+07	9.48569e+06	3.87252e+06	43.6838	0.971419	0.0406228	0.0525125	0.0213348	C15H26O4	Prenol lipids	CTMTYSVTTGVYAW-FRRDWIJNSA-N	[H][C@@]1(C)CC[C@@]([H])(C(C)C)[C@@]([H])(C1)OC(=O)CCCC(O)=O	---	24752885	HMDB0303264	Lipids and lipid-like molecules	Prenol lipids	NoSig
NEG498	2-Methyl-3-oxopropanoic acid	1.235	101.023	[M-H]-	101.024	TRUE	1.10619e+08	1.4139e+08	9.8039e+07	6.0032e+07	9.24102e+07	1.33861e+08	9.60932e+07	3.41729e+07	1.55944e+07	4.39165e+07	1.31404e+08	9.97675e+07	0.135578	1.51171	0.596181	7.0158e+07	4.53014e+07	1.84942e+07	64.5706	1.06058e+08	2.97022e+07	1.21259e+07	28.0055	0.397486	1.06458	1.01184	0.867812	C4H6O3	Organooxygen compounds	VOKUMXABRRXHAR-UHFFFAOYSA-N	CC(C=O)C(O)=O	C00349	296	HMDB0001172	Organic oxygen compounds	Organooxygen compounds	NoSig
NEG2197	5-Dihydroxyhept-6-enoic acid	7.521	159.065	[M-H]-	159.066	TRUE	2.91335e+07	4.56271e+07	2.93178e+07	2.98184e+07	2.8124e+07	3.88996e+07	6.01023e+07	3.15493e+07	4.3388e+07	4.07201e+07	4.41842e+07	4.06582e+07	0.0648304	0.770986	-0.375224	4.34337e+07	9.32432e+06	3.80664e+06	21.4679	3.34867e+07	7.14472e+06	2.91682e+06	21.336	0.292966	1.23413	1.26122	1.18822	C7H12O4	Fatty Acyls	VDXAJPMEBTVBFW-UHFFFAOYSA-N	OC(=O)CCCC(O)(O)C=C	---	57016125	HMDB0246781	Lipids and lipid-like molecules	Fatty Acyls	NoSig
POS1936	m-Aminobenzoic acid	8.567	120.045	[M+H-H2O]+	120.045	TRUE	3.65516e+07	4.27283e+07	4.63337e+07	4.37993e+07	5.73788e+07	2.94343e+07	3.34903e+07	4.18622e+07	4.31248e+07	2.96711e+07	3.9519e+07	4.20375e+07	0.343447	1.11546	0.157635	3.82842e+07	5.45917e+06	2.2287e+06	14.2596	4.27043e+07	9.41977e+06	3.84561e+06	22.0581	0.569476	0.648153	0.687701	0.46414	C7H7NO2	Aminobenzoic acids and derivatives	XFDUHJPVQKIXHO-UHFFFAOYSA-N	C1=CC(=CC(=C1)N)C(=O)O	---	7419	HMDB0001891	Benzenoids	Benzene and substituted derivatives	NoSig
POS5588	Indole-3-acrylic acid	9.491	188.07	[M+H]+	188.071	TRUE	1.03217e+07	2.15683e+07	1.35348e+07	1.60375e+07	1.30745e+07	1.21794e+07	1.27269e+07	1.55904e+07	2.14236e+07	2.07116e+07	1.89258e+07	1.48831e+07	0.20423	0.83172	-0.265831	1.73769e+07	3.49081e+06	1.42512e+06	20.0888	1.44527e+07	3.95268e+06	1.61367e+06	27.349	0.464758	0.954385	0.879807	0.68988	C11H9NO2	Indoles	PLVPPLCLBIEYEA-AATRIKPKSA-N	C1=CC=C2C(=C1)C(=CN2)/C=C/C(=O)O	C21283	5375048	HMDB0000734	Organoheterocyclic compounds	Indoles and derivatives	NoSig
NEG8384	12-HEPE	12.268	317.211	[M-H]-	317.212	TRUE	3.02844e+08	2.03983e+08	2.6802e+08	3.73911e+08	3.07978e+08	1.69318e+08	1.38615e+08	9.13022e+07	1.9901e+08	2.25879e+08	1.28028e+08	1.18181e+08	0.00847198	1.80469	0.851751	1.50169e+08	5.14388e+07	2.09998e+07	34.2539	2.71009e+08	7.45807e+07	3.04474e+07	27.5196	0.112932	1.66105	1.59485	2.07202	C20H30O3	Very long-chain fatty acids	MCRJLMXYVFDXLS-QGQBRVLBSA-N	C(\CC)=C\C/C=C\C[C@@H](/C=C/C=C\C/C=C\CCCC(=O)O)O	---	5283191	HMDB0010202	Lipids and lipid-like molecules	Fatty Acyls	UP
NEG5850	4-Methylene-2-octyl-5-oxotetrahydrofuran-3-carboxylic acid	11.093	253.144	[M-H2O-H]-	253.145	TRUE	5.4148e+07	6.98611e+07	5.49987e+07	9.83919e+07	4.06127e+07	1.11533e+08	4.59388e+07	5.74082e+07	5.00265e+07	4.09097e+07	8.31351e+07	1.39743e+08	0.915814	1.02969	0.0422045	6.95269e+07	3.74645e+07	1.52948e+07	53.8849	7.15908e+07	2.77699e+07	1.1337e+07	38.7897	0.953827	0.0691378	0.298238	0.0381929	C14H22O4	Lactones	VCWLZDVWHQVAJU-UHFFFAOYSA-N	CCCCCCCCC1OC(=O)C(=C)C1C(O)=O	---	4248455	HMDB0249518	Organoheterocyclic compounds	Lactones	NoSig
POS10807	1-Phenanthrenecarboxylic acid, 1,2,3,4,4a,9,10,10a-octahydro-1,4a-dimethyl-7-(1-methylethyl)-9-oxo-	12.319	315.195	[M+H]+	315.195	TRUE	7.08073e+07	6.33091e+07	4.65359e+07	2.24917e+08	3.68499e+07	6.38548e+07	1.1913e+08	5.40284e+07	5.63651e+07	5.56166e+07	1.54631e+08	4.0138e+07	0.900198	1.05494	0.0771589	7.99848e+07	4.58642e+07	1.8724e+07	57.3412	8.43791e+07	6.99879e+07	2.85724e+07	82.9446	0.945124	0.0385957	0.298106	0.045662	C20H26O3	Diterpenoids	MSWJSDLNPCSSNW-UHFFFAOYSA-N	O=C(O)C1(C)CCCC2(C3=CC=C(C=C3C(=O)CC12)C(C)C)C	---	10018535	---	Lipids and lipid-like molecules	Prenol lipids	NoSig
NEG3977	2-(3-phenylpropanamido)acetic acid	8.783	206.081	[M-H]-	206.082	TRUE	1.24822e+08	5.60261e+07	7.25239e+07	7.74453e+07	6.90928e+07	8.85546e+07	2.87609e+08	1.16575e+08	2.96627e+08	2.2477e+08	1.13095e+08	2.23378e+08	0.00359123	0.387039	-1.36945	2.10342e+08	8.00531e+07	3.26816e+07	38.0585	8.14108e+07	2.37755e+07	9.70629e+06	29.2043	0.0713384	1.68966	1.72952	2.44476	C11H13NO3	Amino acids and derivatives	YEIQSAXUPKPPBN-UHFFFAOYSA-N	O=C(O)CN=C(O)CCC=1C=CC=CC1	---	152323	HMDB0000860	Organic acids and derivatives	Carboxylic acids and derivatives	DOWN
NEG1704	Quinolinol	9.128	144.044	[M-H]-	144.046	TRUE	7.10918e+07	7.10693e+07	6.94949e+07	7.22143e+07	1.17944e+08	8.50898e+07	7.38638e+07	3.65443e+07	7.81985e+07	6.09013e+07	7.50554e+07	5.54543e+07	0.107344	1.28127	0.35757	6.33363e+07	1.58424e+07	6.46765e+06	25.0132	8.11506e+07	1.89091e+07	7.71961e+06	23.3012	0.355888	1.10521	1.15245	0.96922	C9H7NO	Hydroquinolones	LISFMEBWQUVKPJ-UHFFFAOYSA-N	OC=1N=C2C=CC=CC2=CC1	C06338	6038	---	Organoheterocyclic compounds	Quinolines and derivatives	NoSig
NEG7224	Ophthalmic acid	2.717	288.12	[M-H]-	288.12	TRUE	4.74852e+06	5.97022e+07	2.84879e+07	5.59155e+06	2.27472e+07	9.04268e+06	1.56139e+07	6.73399e+06	1.90181e+07	6.51338e+06	1.44834e+07	3.46754e+06	0.256345	1.97964	0.985235	1.09717e+07	6.20925e+06	2.53491e+06	56.5932	2.172e+07	2.09685e+07	8.56034e+06	96.5398	0.506581	0.796264	0.804882	0.591175	C11H19N3O6	Peptides	JCMUOFQHZLPHQP-BQBZGAKWSA-N	CC[C@H](N=C(O)CC[C@H](N)C(=O)O)C(O)=NCC(=O)O	C21016	---	HMDB0005765	Organic acids and derivatives	Carboxylic acids and derivatives	NoSig
NEG3245	3-Indoleglyoxylic acid	7.123	188.034	[M-H]-	188.035	TRUE	1.79958e+07	3.76847e+07	2.58632e+07	3.20073e+07	5.03478e+07	2.26992e+07	5.44801e+07	1.38495e+07	43620481	2.38321e+07	2.96042e+07	2.41098e+07	0.95134	0.984705	-0.0222362	3.15827e+07	1.48559e+07	6.06491e+06	47.0382	3.10996e+07	1.16994e+07	4.77625e+06	37.619	0.971419	0.049146	0.553713	0.0216643	C10H7NO3	Indoles and derivatives	DWLVFWDCSFTDOD-UHFFFAOYSA-N	OC(=O)C(=O)C1=CNC2=CC=CC=C12	---	73863	HMDB0242143	Organoheterocyclic compounds	Indoles and derivatives	NoSig
POS11986	Monoolein	12.045	357.299	[M+H]+	357.3	TRUE	988264	5.54749e+06	9.46525e+06	2.21118e+06	2.80307e+07	2.50303e+06	564532	6.8293e+06	1.26996e+07	1.2313e+07	4.72363e+06	1.72482e+07	0.85075	0.896422	-0.157749	9.06305e+06	6.11275e+06	2.49552e+06	67.447	8.12432e+06	1.02195e+07	4.17209e+06	125.789	0.917049	0.1513	0.518483	0.0701981	C21H40O4	Monoacylglycerols	RZRNAYUHWVFMIP-QJRAZLAKSA-N	O=C(OCC(O)CO)CCCCCCCC=CCCCCCCCC	---	5283468	HMDB0011567	Lipids and lipid-like molecules	Glycerolipids	NoSig
POS6015	Arginine	1.236	197.101	[M+Na]+	197.101	TRUE	2.86355e+08	2.84736e+08	3.41368e+08	2.41975e+08	2.26306e+08	3.10224e+08	2.72382e+08	3.43033e+08	3.15607e+08	2.75987e+08	3.16314e+08	2.54906e+08	0.526078	0.950926	-0.0725957	2.96372e+08	3.36318e+07	1.37301e+07	11.3479	2.81827e+08	4.25471e+07	1.73698e+07	15.0969	0.708177	0.513918	0.605168	0.27895	C6H14N4O2	Amino acids and derivatives	ODKSFYDXXFIFQN-UHFFFAOYSA-N	N=C(N)NCCC[C@H](N)C(=O)O	C00062	6322;28782	HMDB0000517	Organic acids and derivatives	Carboxylic acids and derivatives	NoSig
NEG1121	Taurine	0.831	124.006	[M-H]-	124.007	TRUE	6.80067e+08	5.42126e+08	6.95878e+08	6.39054e+08	8.44942e+08	5.51701e+08	5.27142e+08	3.36579e+08	5.74439e+08	7.32698e+08	5.73653e+08	3.82853e+08	0.0933912	1.26425	0.338281	5.21227e+08	1.43929e+08	5.87586e+07	27.6134	6.58961e+08	1.11309e+08	4.54418e+07	16.8916	0.344773	1.15985	1.14683	1.02969	C2H7NO3S	Organosulfonic acids	XOAAWQZATWQOTB-JLSKMEETNA-N	O=S(=O)(O)CCN	C00245	1123	HMDB0000251	Organic acids and derivatives	Organic sulfonic acids and derivatives	NoSig
NEG4780	Deoxyuridine	6.295	227.066	[M-H]-	227.067	TRUE	2.39296e+07	1.52808e+07	2.52049e+07	2.54919e+07	1.4921e+07	2.56974e+07	3.56786e+07	2.71308e+07	2.91495e+07	2.40504e+07	2.35619e+07	2.46024e+07	0.0756279	0.795045	-0.330891	2.73623e+07	4.59208e+06	1.87471e+06	16.7825	2.17542e+07	5.19145e+06	2.1194e+06	23.8641	0.314574	1.20104	1.18682	1.12132	C9H12N2O5	Pyrimidine 2'-deoxyribonucleosides	MXHRCPNRJAMMIM-SHYZEUOFSA-N	O=C1N=C(O)C=CN1C2OC(CO)C(O)C2	C00526	13712	HMDB0000012	Nucleosides, nucleotides, and analogues	Pyrimidine nucleosides	NoSig
POS4220	4-Methylphthalic anhydride	10.47	163.039	[M+H]+	163.039	TRUE	1.01066e+08	1.10573e+08	112415003	9.80205e+07	1.00865e+08	9.81837e+07	8.70032e+07	9.3144e+07	8.35609e+07	8.78259e+07	8.35672e+07	9.14379e+07	0.000419327	1.17963	0.23834	8.77565e+07	3.95739e+06	1.6156e+06	4.50951	1.03521e+08	6.33489e+06	2.58621e+06	6.11945	0.0221444	1.96007	1.90313	3.37745	C9H6O3	Phthalic anhydrides	ZOXBWJMCXHTKNU-UHFFFAOYSA-N	CC1=CC2=C(C=C1)C(=O)OC2=O	---	88069	---	Organoheterocyclic compounds	Benzofurans	UP
NEG3492	Gluconic acid	0.86	195.049	[M-H]-	195.051	TRUE	3.50061e+08	3.68781e+08	2.6385e+08	4.46419e+08	5.82789e+08	4.14002e+08	8.65875e+08	3.72409e+08	3.0907e+08	4.27403e+08	4.51674e+08	3.36081e+08	0.566928	0.87815	-0.18746	4.60419e+08	2.05754e+08	8.39987e+07	44.6884	4.04317e+08	1.07384e+08	4.38392e+07	26.5593	0.732385	0.418288	0.601919	0.246472	C6H12O7	Medium-chain hydroxy acids and derivatives	RGHNJXZEOKUKBD-IBOZAKBINA-N	O=C(O)[C@H](O)[C@@H](O)[C@H](O)[C@H](O)CO	C00257	604	HMDB0000625	Organic oxygen compounds	Organooxygen compounds	NoSig
POS206	4-Methylimidazole	12.224	83.0611	[M+H]+	83.0604	TRUE	5.18791e+08	4.47527e+08	5.28976e+08	4.61034e+08	4.50248e+08	3.76453e+08	4.68205e+08	4.97047e+08	4.00512e+08	4.68609e+08	3.75691e+08	6.58196e+08	0.766222	0.970285	-0.0435201	4.78043e+08	9.94877e+07	4.06157e+07	20.8114	4.63838e+08	5.54211e+07	2.26256e+07	11.9484	0.869446	0.133618	0.213	0.115646	C4H6N2	Azoles	XLSZMDLNRCVEIJ-UHFFFAOYSA-N	CC1=CN=CN1	C19262	13195	HMDB0246511	Organoheterocyclic compounds	Azoles	NoSig
NEG3248	Pyroglutamic acid	2.631	188.055	[M+CH3COO]-	188.056	TRUE	2.70242e+06	1.14575e+07	8.31205e+06	7.07764e+06	3.17461e+07	1.12768e+07	1.30798e+07	1.28178e+07	8.02782e+06	8.37985e+06	5.65336e+06	5.99136e+06	0.491874	1.34518	0.427801	8.99166e+06	3.24966e+06	1.32667e+06	36.1408	1.20954e+07	1.01484e+07	4.14305e+06	83.9025	0.681689	0.456691	0.685714	0.308146	C5H7NO3	Amino acids and derivatives	ODHCTXKNWHHXJC-VKHMYHEASA-N	O=C(O)C1CCC(O)=N1	C01879	7405	HMDB0000267	Organic acids and derivatives	Carboxylic acids and derivatives	NoSig
NEG11820	3alpha,7alpha-Dihydroxycoprostanic acid	13.374	433.331	[M-H]-	433.332	TRUE	3.33993e+06	7.34002e+06	6.12768e+06	7.39256e+06	6.83784e+06	7.13549e+06	2.48454e+06	3.31181e+06	3.73333e+06	3.34395e+06	2.90029e+06	2.60339e+06	0.000557367	2.07721	1.05465	3.06288e+06	482185	196851	15.7428	6.36226e+06	1.5512e+06	633274	24.3813	0.0242144	1.86596	1.87938	3.25386	C27H46O4	Steroids and steroid derivatives	ITZYGDKGRKKBSN-HKFUITGCSA-N	[H][C@@]1(CC[C@@]2([H])[C@]3([H])[C@H](O)C[C@]4([H])C[C@H](O)CC[C@]4(C)[C@@]3([H])CC[C@]12C)[C@H](C)CCCC(C)C(O)=O	C04554	5284239	HMDB0000359	Lipids and lipid-like molecules	Steroids and steroid derivatives	UP
NEG8862	(9Z,11S,16S)-1-Acetoxy-9,17-octadecadiene-12,14-diyne-11,16-diol	11.003	331.191	[M-H]-	331.191	TRUE	1.38464e+07	9.32713e+06	6.84826e+06	2.05553e+07	6.72959e+06	1.32611e+07	7.02957e+06	3.78739e+06	5.37113e+06	6.32257e+06	8.13213e+06	3.02748e+06	0.0231891	2.09585	1.06753	5.61171e+06	1.94589e+06	794406	34.6755	1.17613e+07	5.2785e+06	2.15494e+06	44.8803	0.176887	1.47444	1.49222	1.63472	C20H28O4	Fatty Acyls	VVURZXYIXNNJCG-XNTDXEJSSA-N	CC(=O)OCCCCCCCC\C=C\C(O)C#CC#CC(O)C=C	---	71307305	HMDB0038966	Lipids and lipid-like molecules	Fatty Acyls	UP
NEG2688	3-Methylpimelic acid	8.295	173.081	[M-H]-	173.081	TRUE	1.17491e+08	1.09476e+08	9.50683e+07	7.7393e+07	7.9945e+07	1.23478e+08	1.24112e+08	7.44352e+07	1.10831e+08	1.22539e+08	9.03898e+07	8.97467e+07	0.895877	0.984964	-0.0218575	1.02009e+08	2.0167e+07	8.23313e+06	19.7698	1.00475e+08	1.94071e+07	7.92291e+06	19.3153	0.943132	0.0112349	0.177417	0.0477518	C8H14O4	Fatty Acyls	NXDCNRPLRGMKHU-UHFFFAOYSA-N	CC(CCCC(O)=O)CC(O)=O	---	21510350	HMDB0059757	Lipids and lipid-like molecules	Fatty Acyls	NoSig
POS12288	3-(Tetradecanoylamino)propyl(carboxymethyl)dimethylammonium	11.241	371.327	[M]+	371.327	TRUE	794609	1.08474e+07	652384	2.53065e+06	1.81388e+06	990400	1.36142e+06	2.92927e+06	3.3839e+07	540531	915795	2028.86	0.534929	0.445319	-1.16709	6.59801e+06	1.33824e+07	5.46333e+06	202.825	2.93822e+06	3.93953e+06	1.60831e+06	134.079	0.712865	0.451237	0.446131	0.271704	C21H43N2O3	Amino acids and derivatives	QGCUAFIULMNFPJ-UHFFFAOYSA-O	CCCCCCCCCCCCCC(=O)NCCC[N+](C)(C)CC(O)=O	---	100998	---	Organic acids and derivatives	Carboxylic acids and derivatives	NoSig
NEG694	2-Furancarboximidamide	10.988	109.039	[M-H]-	109.041	TRUE	8.28621e+07	6.64047e+07	4.02974e+07	6.50164e+07	3.58708e+07	4.7723e+07	8.933e+07	5.35556e+07	6.42447e+07	5.90647e+07	1.11371e+08	5.2453e+07	0.236394	0.786417	-0.346633	7.16698e+07	2.36622e+07	9.66005e+06	33.0155	5.63624e+07	1.80588e+07	7.37248e+06	32.0405	0.49376	0.822912	0.819654	0.626364	C5H6N2O	Heteroaromatic compounds	FUVVSNUVSKUJAS-UHFFFAOYSA-N	NC(=N)C1=CC=CO1	---	3028399	HMDB0245134	Organoheterocyclic compounds	Heteroaromatic compounds	NoSig
NEG9103	14,15-Dihydroxyicosa-5,8,11-Trienoic Acid	11.904	337.238	[M-H]-	337.238	TRUE	9.05681e+06	1.74085e+07	1.03391e+07	1.63526e+07	5.04421e+07	1.66214e+07	1.54791e+07	7.43548e+06	1.33931e+07	1.13454e+07	1.94333e+07	1.18091e+07	0.311768	1.52379	0.607667	1.31493e+07	4.06631e+06	1.66006e+06	30.9243	2.00368e+07	1.53051e+07	6.24829e+06	76.3853	0.551035	0.69107	0.867734	0.506169	C20H34O4	Fatty Acyls	SYAWGTIVOGUZMM-UHFFFAOYSA-N	CCCCCC(O)C(O)CC=CCC=CCC=CCCCC(O)=O	---	133224	HMDB0244588	Lipids and lipid-like molecules	Fatty Acyls	NoSig
NEG5970	N-Lauroylglycine	12.078	256.191	[M-H]-	256.191	TRUE	2.3225e+07	1.10168e+07	6.59211e+06	5.98214e+06	3.73798e+06	1.82144e+07	1.05004e+07	4.91811e+06	1.63933e+07	6.49203e+06	1.64126e+07	5.96601e+06	0.7305	1.13325	0.180465	1.01137e+07	5.22634e+06	2.13364e+06	51.6756	1.14614e+07	7.71447e+06	3.14942e+06	67.3083	0.852027	0.323603	0.292423	0.13638	C14H27NO3	Carboxylic acids and derivatives	JWGGSJFIGIGFSQ-UHFFFAOYSA-N	CCCCCCCCCCCC(=O)NCC(O)=O	---	346152	HMDB0013272	Organic acids and derivatives	Carboxylic acids and derivatives	NoSig
NEG12507	LPE(P-18:0)	11.76	464.314	[M-H]-	464.314	TRUE	1.06648e+07	8.51213e+06	1.43812e+07	6.87555e+06	1.20861e+07	1.13461e+07	1.18973e+07	2.5486e+07	1.51423e+07	8.26251e+06	7.97345e+06	7.66343e+06	0.503379	0.835669	-0.258997	1.27375e+07	6.89174e+06	2.81354e+06	54.106	1.06443e+07	2.65654e+06	1.08453e+06	24.9573	0.691903	0.528638	0.500944	0.298105	C23H48NO6P	Glycerophospholipids	KACDZDULGKPXHT-HIVNOOBXSA-N	CCCCCCCCCCCCCCCC\C=C/OC[C@@H](O)COP(O)(=O)OCCN	---	42607470;136212488	HMDB0240598	Lipids and lipid-like molecules	Glycerophospholipids	NoSig
POS4611	3-Methylhistidine	1.266	170.092	[M+H]+	170.092	TRUE	1.11082e+08	1.15697e+08	1.35639e+08	8.09079e+07	1.00023e+08	1.20114e+08	8.64753e+07	1.0987e+08	7.4108e+07	1.03117e+08	5.09567e+07	1.0648e+08	0.0966967	1.24945	0.321289	8.8501e+07	2.28662e+07	9.3351e+06	25.8372	1.10577e+08	1.86396e+07	7.60959e+06	16.8566	0.349811	1.18794	1.12475	1.01459	C7H11N3O2	Amino acids and derivatives	JDHILDINMRGULE-LURJTMIESA-N	CN1C=NC=C1C[C@@H](C(=O)O)N	C01152	64969;6971061	HMDB0000479	Organic acids and derivatives	Carboxylic acids and derivatives	NoSig
NEG6015	3-hydroxypentadecanoic acid	12.987	257.212	[M-H]-	257.212	TRUE	5.20895e+06	8.72045e+06	5.87221e+06	4.43995e+06	5.74085e+06	6.15381e+06	6.55264e+06	6785387	2.30569e+07	8.83656e+06	8.95272e+06	6.2432e+06	0.165606	0.59801	-0.741758	1.00712e+07	6.46892e+06	2.64093e+06	64.2317	6.0227e+06	1.45358e+06	593420	24.1349	0.430744	0.980835	0.957961	0.780925	C15H30O3	Fatty Acyls	ATMSEJBABXCWDW-UHFFFAOYSA-N	CCCCCCCCCCCCC(O)CC(O)=O	---	182089	HMDB0061657	Lipids and lipid-like molecules	Fatty Acyls	NoSig
NEG2335	p-Coumaric acid	8.379	163.038	[M-H]-	163.04	TRUE	5.45706e+07	3.84954e+07	4.78669e+07	4.44777e+07	2.4176e+07	5.76953e+07	3.78464e+07	1.95533e+07	2.02969e+07	3.92088e+07	5.54183e+07	3.22998e+07	0.187682	1.30621	0.38539	3.41039e+07	1.34163e+07	5.47716e+06	39.3394	4.4547e+07	1.21324e+07	4.95304e+06	27.2351	0.45222	0.942935	0.961045	0.726578	C9H8O3	Cinnamic acids and derivatives	NGSWKAQJJWESNS-ZZXKWVIFSA-N	OC(=O)\C=C/C1=CC=C(O)C=C1	C00811	637542	HMDB0002035	Phenylpropanoids and polyketides	Cinnamic acids and derivatives	NoSig
NEG691	2-Acetylfuran	7.213	109.028	[M-H]-	109.029	TRUE	1.01087e+07	1.00507e+07	1.19605e+07	3.14507e+07	1.05947e+07	1.12596e+07	2.81066e+07	9.71389e+06	1.80182e+07	1.58415e+07	2.40721e+07	2.87196e+07	0.189235	0.686299	-0.543091	2.07453e+07	7.51029e+06	3.06606e+06	36.2023	1.42375e+07	8.46394e+06	3.45539e+06	59.4482	0.45222	0.938607	0.901536	0.722999	C6H6O2	Organooxygen compounds	IEMMBWWQXVXBEU-UHFFFAOYSA-N	CC(=O)C1=CC=CO1	---	14505	HMDB0033127	Organic oxygen compounds	Organooxygen compounds	NoSig
POS1849	3-Amino-2,2-dimethylpropanoic acid	12.314	118.087	[M+CH3OH+H]+	118.086	TRUE	1.9972e+07	2.47011e+07	3.52524e+07	1.98151e+07	4.22698e+07	4.94733e+07	1.54064e+07	2.39089e+07	1.81799e+07	3.06263e+07	3.53895e+07	1.58536e+07	0.184091	1.37398	0.458358	2.32274e+07	8.29628e+06	3.38694e+06	35.7176	3.1914e+07	1.23914e+07	5.05877e+06	38.8276	0.449504	0.851685	0.910846	0.734966	C5H11NO2	Carboxylic acids and derivatives	DGNHGRLDBKAPEH-UHFFFAOYSA-N	CC(C)(CN)C(O)=O	---	95739;36689718	HMDB0245805	Organic acids and derivatives	Carboxylic acids and derivatives	NoSig
NEG2086	Paramethadione	7.101	156.065	[M-H]-	156.067	TRUE	6.96906e+07	7.08592e+07	6.88309e+07	3.57828e+07	4.3406e+07	7.06774e+07	8.49455e+07	3.50907e+07	5.7494e+07	6.70349e+07	3.2842e+07	5.844e+07	0.7139	1.06967	0.097171	5.59745e+07	1.97042e+07	8.04422e+06	35.2022	5.98745e+07	1.59095e+07	6.49502e+06	26.5714	0.839339	0.372853	0.309845	0.146363	C7H11NO3	Azolidines	VQASKUSHBVDKGU-UHFFFAOYSA-N	CCC1(C)OC(=O)N(C)C1=O	C07411	8280	HMDB0014755	Organoheterocyclic compounds	Azolidines	NoSig
POS2187	3h-Taurine	1.292	126.022	[M+H]+	126.022	TRUE	1.39605e+08	1.04864e+08	1.47225e+08	1.12074e+08	1.05002e+08	1.15249e+08	9.91209e+07	6.54485e+07	1.18578e+08	8.74236e+07	7.79981e+07	7.71735e+07	0.0115767	1.37714	0.461673	8.76237e+07	1.88891e+07	7.71144e+06	21.557	1.2067e+08	1.82335e+07	7.44381e+06	15.1102	0.132196	1.64784	1.55937	1.93641	C2H7NO3S	Thiocarbonyl compounds	VGCNMTSJZXBQKI-UHFFFAOYSA-N	NCC=S(O)(O)=O	---	129664824	HMDB0246277	Organosulfur compounds	Thiocarbonyl compounds	UP
POS1031	Di-N-propylamine	0.481	102.128	[M+H]+	102.128	TRUE	1.69828e+08	8.32938e+06	3.39291e+07	6.45315e+07	8.43849e+07	3.81807e+07	6.86591e+07	8.14333e+06	2.52345e+07	1.3708e+07	4.59693e+07	1.30851e+08	0.565519	1.36443	0.448295	4.87609e+07	4.59881e+07	1.87746e+07	94.3134	6.65307e+07	5.70038e+07	2.32717e+07	85.6805	0.732142	0.547102	0.418651	0.247553	C6H15N	Organonitrogen compounds	WEHWNAOGRSTTBQ-UHFFFAOYSA-N	CCCNCCC	---	8902	HMDB0302261	Organic nitrogen compounds	Organonitrogen compounds	NoSig
NEG738	3-Hydroxy-2H-pyran-2-one	1.771	111.007	[M-H]-	111.008	TRUE	1.44313e+08	1.76136e+08	1.43458e+08	1.05855e+08	2.01838e+08	1.58447e+08	1.3495e+08	9.15573e+07	1.26633e+08	1.57026e+08	1.19532e+08	1.07207e+08	0.0750711	1.2621	0.335828	1.22817e+08	2.26436e+07	9.24419e+06	18.4368	1.55008e+08	3.26037e+07	1.33104e+07	21.0336	0.313949	1.23813	1.25884	1.12453	C5H4O3	Pyrans	LIPRKYKMVQPYPG-UHFFFAOYSA-N	OC1=CC=COC1=O	---	68130	HMDB0032994	Organoheterocyclic compounds	Pyrans	NoSig
POS5445	N-(3-acetamidopropyl)pyrrolidin-2-one	6.653	185.129	[M+H]+	185.129	TRUE	1.2068e+07	1.10184e+07	1.78005e+07	9.5111e+06	1.06477e+07	1.17915e+07	1.05623e+07	1.18063e+07	1.08269e+07	8.44163e+06	9.97423e+06	9.7591e+06	0.165697	1.18684	0.247128	1.02284e+07	1.13464e+06	463213	11.093	1.21395e+07	2.91766e+06	1.19113e+06	24.0344	0.430744	0.96418	0.996554	0.780684	C9H16N2O2	Pyrrolidines	OAUYENAPBFTAQT-UHFFFAOYSA-N	CC(=O)NCCCN1CCCC1=O	---	129397	HMDB0061384	Organoheterocyclic compounds	Pyrrolidines	NoSig
NEG7441	Myrsinone	9.797	293.175	[M-H2O-H]-	293.175	TRUE	4.64904e+06	4.18012e+06	2.27398e+06	6.94191e+06	1.61509e+06	4.8463e+06	6.30114e+06	1.34673e+06	1.78963e+06	2.40444e+06	1.73688e+06	1.35226e+06	0.179313	1.6413	0.714842	2.48851e+06	1.90742e+06	778703	76.6492	4.08441e+06	1.92088e+06	784197	47.0297	0.446992	0.981047	0.947666	0.746389	C17H26O4	Prenol lipids	JPFXYNDBKFIYLX-UHFFFAOYSA-N	CCCCCCCCCCCC1=CC(=O)C(O)=C(O)C1=O	---	137177207	HMDB0040646	Lipids and lipid-like molecules	Prenol lipids	NoSig
NEG4233	5-Hexyltetrahydro-2-oxo-3-furancarboxylic acid	9.545	213.112	[M-H]-	213.113	TRUE	1.12432e+08	1.83777e+08	7.2178e+07	1.36902e+08	8.24218e+07	1.71978e+08	2.53619e+08	8.6494e+07	1.27728e+08	1.82762e+08	1.29859e+08	1.51392e+08	0.362459	0.815244	-0.294696	1.55309e+08	5.7581e+07	2.35073e+07	37.0751	1.26615e+08	4.59318e+07	1.87516e+07	36.2768	0.581826	0.618282	0.683061	0.440741	C11H18O4	Lactones	ZHNHBUOFMLNZNN-UHFFFAOYSA-N	CCCCCCC1CC(C(O)=O)C(=O)O1	---	10375946	HMDB0030984	Organoheterocyclic compounds	Lactones	NoSig
NEG1463	Hypoxanthine	2.585	135.029	[M-H]-	135.031	TRUE	137367	3.5719e+08	538347	503312	6.67018e+08	720379	5.50122e+07	503225	496596	1.34729e+07	8.24647e+07	2.0421e+06	0.238371	6.6634	2.73626	2.56653e+07	3.48158e+07	1.42135e+07	135.653	1.71018e+08	2.81786e+08	1.15039e+08	164.77	0.493977	0.82591	0.965725	0.622746	C5H4N4O	Purinones	FDGQSTZJBFJUBT-UHFFFAOYSA-N	C1=NC2=C(N1)C(=O)NC=N2	C00262	135398638	HMDB0000157	Organoheterocyclic compounds	Imidazopyrimidines	NoSig
POS9896	Inosine	6.315	291.07	[M+Na]+	291.07	TRUE	2028.86	4.83369e+07	388447	19609.6	3.90368e+07	2028.86	1.21604e+07	282014	145892	6.91076e+06	1.77125e+07	5.31969e+06	0.454021	2.06403	1.04547	7.08854e+06	6.87432e+06	2.80643e+06	96.978	1.4631e+07	2.26984e+07	9.26659e+06	155.139	0.652093	0.536143	0.715562	0.342924	C10H12N4O5	Purine nucleosides	UGQMRVRMYYASKQ-KQYNXXCUSA-N	OC[C@H]1O[C@@H](n2cnc3c(O)ncnc32)[C@H](O)[C@@H]1O	C00294	135398641	HMDB0000195	Nucleosides, nucleotides, and analogues	Purine nucleosides	NoSig
NEG7582	Auraptene	13.438	297.152	[M-H]-	297.15	TRUE	1.40201e+07	8.70156e+06	1.80027e+07	2.37729e+07	1.71928e+07	2.30109e+07	1.27115e+07	1.02715e+07	3.45229e+07	2.86009e+07	3.34016e+07	3.75915e+07	0.132283	0.666461	-0.585407	2.61833e+07	1.17671e+07	4.80388e+06	44.9411	1.74502e+07	5.64932e+06	2.30633e+06	32.374	0.394146	1.06934	1.02101	0.878496	C19H22O3	Terpene lactones	RSDDHGSKLOSQFK-RVDMUPIBSA-N	O=C1OC=2C=C(OCC=C(C)CCC=C(C)C)C=CC2C=C1	---	1550607	HMDB0034054	Lipids and lipid-like molecules	Prenol lipids	NoSig
NEG5234	3,4-Dimethyl-5-pentyl-2-furanpropanoic acid	11.781	237.148	[M-H]-	237.149	TRUE	9.49288e+06	7.52383e+06	5.69454e+06	1.10378e+07	6.4609e+06	5.85963e+06	5.51577e+06	7.5107e+06	8.82695e+06	7.35733e+06	2.21453e+07	8.31385e+06	0.40984	0.772074	-0.373189	9.94498e+06	6.08272e+06	2.48326e+06	61.1637	7.67826e+06	2.15999e+06	881812	28.1312	0.616376	0.650527	0.589406	0.387385	C14H22O3	Fatty Acyls	OSCJFAHVJDDMFL-UHFFFAOYSA-N	CCCCCC1=C(C)C(C)=C(CCC(O)=O)O1	---	23425504	HMDB0112083	Lipids and lipid-like molecules	Fatty Acyls	NoSig
POS2430	Dibutylamine	7.062	130.159	[M+H]+	130.159	TRUE	4.80575e+07	5.2515e+07	42657986	5.32509e+07	3.27286e+07	1.24842e+08	5.10683e+07	4.26118e+07	6.34938e+07	41003602	4.4396e+07	7.18265e+07	0.657582	1.12612	0.171359	5.24e+07	1.25856e+07	5.13804e+06	24.0183	5.90086e+07	3.31276e+07	1.35243e+07	56.1404	0.795186	0.32653	0.398744	0.18205	C8H19N	Organonitrogen compounds	JQVDAXLFBXTEQA-UHFFFAOYSA-N	CCCCNCCCC	---	8148	HMDB0251174	Organic nitrogen compounds	Organonitrogen compounds	NoSig
POS3729	6-Methoxy-pyridine-3-carboxylic acid	6.315	154.05	[M+H]+	154.05	TRUE	5.93976e+07	6.18653e+07	9.95458e+07	5.755e+07	4.94696e+07	5.43343e+07	5.92202e+07	9.8255e+07	6.17665e+07	7.38398e+07	6.77655e+07	8.03375e+07	0.321544	0.86622	-0.207195	7.35308e+07	1.43815e+07	5.87123e+06	19.5585	6.36938e+07	1.80823e+07	7.38205e+06	28.3894	0.561404	0.752231	0.755264	0.49276	C7H7NO3	Pyridinecarboxylic acids	NVDJVEQITUWZDT-UHFFFAOYSA-N	COC1=CC=C(C=N1)C(O)=O	---	592499	HMDB0059749	Organoheterocyclic compounds	Pyridines and derivatives	NoSig
POS1626	Creatine	1.368	114.067	[M+H-H2O]+	114.066	TRUE	3.70223e+08	4.28883e+08	4.08115e+08	3.42866e+08	4.11676e+08	4.31663e+08	4.08933e+08	2.71971e+08	3.40414e+08	3.96945e+08	4.16295e+08	2.92346e+08	0.159605	1.12531	0.170322	3.54484e+08	6.2379e+07	2.54661e+07	17.5971	3.98904e+08	3.51644e+07	1.43558e+07	8.81525	0.422883	0.971531	0.985535	0.796954	C4H9N3O2	Amino acids and derivatives	CVSVTCORWBXHQV-UHFFFAOYSA-N	CN(CC(=O)O)C(=N)N	C00300	586	HMDB0000064	Organic acids and derivatives	Carboxylic acids and derivatives	NoSig
NEG7395	N-Fructosyl isoleucine	4.958	292.14	[M-H]-	292.14	TRUE	4.81509e+07	8.26835e+07	1.0646e+08	3.95533e+07	2.97072e+07	1.45744e+08	9.25241e+07	2.15417e+08	4.52941e+07	8.2953e+07	1.68364e+08	1.56598e+08	0.136307	0.59423	-0.750907	1.26858e+08	6.35754e+07	2.59545e+07	50.1152	7.53831e+07	4.49029e+07	1.83316e+07	59.5663	0.398067	1.10254	1.03625	0.865482	C12H23NO7	N-Fructosyl amino acids	VYGRYVGDPYFVCA-UHFFFAOYSA-N	O=C(O)C(NCC1(O)(OC(CO)C(O)C1(O)))C(C)CC	---	139292115	---	Organic acids and derivatives	Carboxylic acids and derivatives	NoSig
NEG6340	Dodecyl sulfate	9.816	265.147	[M-H]-	265.148	TRUE	2.34801e+08	1.90375e+07	2.56029e+07	3.51034e+07	2.20633e+07	2.22797e+07	4.43127e+07	2.79594e+07	3.86068e+07	4.77586e+07	1.58754e+08	7.09865e+08	0.355506	0.349366	-1.51719	1.71209e+08	2.68236e+08	1.09507e+08	156.671	5.98147e+07	8.59049e+07	3.50705e+07	143.618	0.575021	0.586209	0.653382	0.449153	C12H26O4S	Sulfuric acid monoesters	MOTZDAYCYVMXPC-UHFFFAOYSA-N	CCCCCCCCCCCCOS(O)(=O)=O	---	8778	---	Organic acids and derivatives	Organic sulfuric acids and derivatives	NoSig
NEG3220	Azelaic acid	8.936	187.096	[M-H]-	187.098	TRUE	2.58064e+08	3.65701e+08	2.72133e+08	3.41955e+08	2.12368e+08	4.36442e+08	3.71289e+08	2.36583e+08	3.19013e+08	3.53071e+08	3.49909e+08	3.14659e+08	0.808742	0.970244	-0.0435803	3.24087e+08	4.79719e+07	1.95845e+07	14.8022	3.14444e+08	8.20438e+07	3.34943e+07	26.0917	0.890971	0.199985	0.201712	0.0921901	C9H16O4	Medium-chain fatty acids	BDJRBEYXGGNYIS-UHFFFAOYSA-N	C(CCCC(=O)O)CCCC(=O)O	C08261	2266	HMDB0000784	Lipids and lipid-like molecules	Fatty Acyls	NoSig
POS1395	Carbapenem	14.794	110.06	[M+CH3OH+H]+	110.06	TRUE	2.61897e+07	6.06797e+07	3.09265e+07	4.47055e+07	9.87952e+07	2.85499e+07	2.92917e+07	3.33057e+07	5.03248e+07	2.30908e+07	2.42936e+07	2.90511e+07	0.196216	1.53068	0.614175	3.15596e+07	9.91093e+06	4.04612e+06	31.4038	4.83077e+07	2.79167e+07	1.1397e+07	57.7893	0.456313	0.892828	0.971018	0.707266	C6H7NO	Lactams	YZBQHRLRFGPBSL-UHFFFAOYSA-N	O=C1CC2CC=CN12	---	13293130	HMDB0249611	Organoheterocyclic compounds	Lactams	NoSig
POS19260	SM(d18:2/24:0)	13.431	835.664	[M+Na]+	835.666	TRUE	2028.86	2028.86	2028.86	2028.86	2028.86	2028.86	934941	1.20019e+07	6.09084e+06	3.82623e+06	2.58492e+06	2.01803e+06	0.019765	0.000443356	-11.1392	4.57614e+06	4.04389e+06	1.65091e+06	88.3691	2028.86	0	0	0	0.161077	1.55069	1.46301	1.7041	C47H93N2O6P	Sphingomyelins	DACOGJMBYLZYDH-GXJPFUDISA-N	[H][C@@](COP([O-])(=O)OCC[N+](C)(C)C)(NC(=O)CCCCCCCCCCCCCCCCCCCCCCC)[C@H](O)\C=C\CCCCCCCC\C=C/CCC	---	---	HMDB0240635	Lipids and lipid-like molecules	Sphingolipids	DOWN
NEG11915	LPA(18:0)	11.278	437.265	[M-H]-	437.267	TRUE	1.46649e+07	9.57954e+06	8.12408e+06	1.72597e+07	9.53905e+06	6.60801e+06	6.34978e+06	6.32678e+06	1.10966e+07	6.30808e+06	1.2405e+07	1.00343e+07	0.299793	1.25237	0.324666	8.75341e+06	2.76081e+06	1.1271e+06	31.5398	1.09625e+07	4.10657e+06	1.6765e+06	37.46	0.543671	0.773458	0.768747	0.523178	C21H43O7P	Glycerophospholipids	LAYXSTYJRSVXIH-UHFFFAOYSA-N	CCCCCCCCCCCCCCCCCC(=O)OCC(O)COP(O)(O)=O	---	89567	HMDB0007854	Lipids and lipid-like molecules	Glycerophospholipids	NoSig
POS10819	12,13-DiHOME	11.691	315.253	[M+H]+	315.253	TRUE	6.02904e+07	6.66876e+07	4.20954e+07	5.35504e+07	4.4011e+07	4.83242e+07	3.47868e+07	3.11748e+07	4.89403e+07	4.32676e+07	8.97103e+07	5.0885e+07	0.780666	1.0542	0.0761535	4.97941e+07	2.10224e+07	8.58237e+06	42.2187	5.24932e+07	9.60038e+06	3.91934e+06	18.2888	0.877132	0.196783	0.206821	0.107535	C18H34O4	Long-chain fatty acids	CQSLTKIXAJTQGA-FLIBITNWSA-N	CCCCCC(C(C/C=C\CCCCCCCC(=O)O)O)O	C14829	10236635	HMDB0004705	Lipids and lipid-like molecules	Fatty Acyls	NoSig
NEG5373	Thymidine	6.413	241.082	[M-H]-	241.083	TRUE	7.95964e+07	3.33741e+07	6.7792e+07	6.02255e+07	6.61722e+07	6.48601e+07	8.61113e+07	5.09759e+07	4.92707e+07	7.57416e+07	5.52326e+07	5.54928e+07	0.988167	0.997842	-0.00311673	6.21375e+07	1.51115e+07	6.16923e+06	24.3194	6.20034e+07	1.5436e+07	6.30174e+06	24.8955	0.991808	0.0499164	0.146655	0.00516949	C10H14N2O5	Pyrimidine 2'-deoxyribonucleosides	IQFYYKKMVGJFEH-UHFFFAOYSA-N	Cc1cn(C2CC(O)C(CO)O2)c(=O)nc1O	C00214	5789	HMDB0000273	Nucleosides, nucleotides, and analogues	Pyrimidine nucleosides	NoSig
NEG8070	Lauryl Ether Sulphate	10.443	309.173	[M-H]-	309.174	TRUE	1.58387e+06	536057	7.30705e+06	3.73287e+06	1.38397e+06	3.27921e+06	4.4192e+06	2.76394e+06	3.52194e+06	4.67614e+06	2.13682e+06	1.52944e+06	0.859231	0.935716	-0.0958569	3.17458e+06	1.25511e+06	512396	39.5362	2.97051e+06	2.4433e+06	997472	82.252	0.920805	0.180969	0.260476	0.0658898	C14H30O5S	Sulfuric acid monoesters	QTDIEDOANJISNP-UHFFFAOYSA-N	O=S(O)(=O)OCCOCCCCCCCCCCCC	---	24761	---	Organic acids and derivatives	Organic sulfuric acids and derivatives	NoSig
POS2312	1-Piperideine-2-carboxylic acid	7.095	128.071	[M+Na]+	128.071	TRUE	6.63408e+07	6.55672e+07	2.3364e+07	3.96878e+07	2.74658e+07	2.4858e+07	4.70659e+07	2.33104e+07	3.11867e+07	4.91779e+07	3.00844e+07	3.097e+07	0.534779	1.16756	0.223496	3.52992e+07	1.03697e+07	4.23341e+06	29.3765	4.12139e+07	2.00096e+07	8.16889e+06	48.5506	0.712865	0.57132	0.451306	0.271826	C6H9NO2	Pyridines and derivatives	GEJXSVNGWOSZPC-UHFFFAOYSA-N	OC(=O)C1=NCCCC1	C04092	1194	HMDB0001084	Organoheterocyclic compounds	Pyridines and derivatives	NoSig
NEG8303	9,10-Dihydroxystearic acid	12.159	315.252	[M-H]-	315.254	TRUE	2.79113e+07	2.73008e+07	2.13261e+07	2.76447e+07	2.80776e+07	2.51847e+07	2.31189e+07	1.93023e+07	2.83069e+07	1.85143e+07	3.81641e+07	2.44829e+07	0.774365	1.03658	0.0518293	2.53149e+07	7.23836e+06	2.95505e+06	28.5933	2.62409e+07	2.62786e+06	1.07282e+06	10.0144	0.874831	0.190759	0.214916	0.111054	C18H36O4	Fatty Acyls	VACHUYIREGFMSP-UHFFFAOYSA-N	CCCCCCCCC(O)C(O)CCCCCCCC(O)=O	C08314	89377	HMDB0302281	Lipids and lipid-like molecules	Fatty Acyls	NoSig
NEG2666	Phenylsulfate	7.579	172.99	[M-H]-	172.991	TRUE	2.07649e+09	5.53757e+09	3.35344e+09	2.86675e+09	8.05022e+09	4.36305e+09	3.01785e+09	3.55093e+09	3.13606e+09	4.51967e+09	2.16275e+09	2.91603e+09	0.246478	1.35974	0.443335	3.21721e+09	7.81884e+08	3.19203e+08	24.3031	4.37459e+09	2.16613e+09	8.84317e+08	49.5161	0.501256	0.795072	0.91718	0.608222	C6H6O4S	Phenylsulfates	CTYRPMDGLDAWRQ-UHFFFAOYSA-N	O=S(=O)(O)OC=1C=CC=CC1	C00850	74426	HMDB0060015	Organic acids and derivatives	Organic sulfuric acids and derivatives	NoSig
NEG5931	5-Nonyltetrahydro-2-oxo-3-furancarboxylic acid	10.388	255.159	[M-H]-	255.16	TRUE	1.48959e+07	2.28885e+07	1.56622e+07	5.07502e+07	9.22879e+06	2.36538e+07	3.242e+07	2.36935e+07	1.90762e+07	5.4984e+07	5.03403e+07	8.08654e+07	0.0941949	0.524446	-0.931133	4.35632e+07	2.31793e+07	9.46291e+06	53.2084	2.28466e+07	1.46938e+07	5.99872e+06	64.3152	0.346199	1.15339	1.11779	1.02597	C14H24O4	Lactones	DKQLZKCYTLXNBN-UHFFFAOYSA-N	CCCCCCCCCC1CC(C(O)=O)C(=O)O1	---	131751119	HMDB0030993	Organoheterocyclic compounds	Lactones	NoSig
NEG1335	2-Acetolactate	6.69	131.033	[M-H2O-H]-	131.034	TRUE	1.09309e+08	1.68258e+08	9.77892e+07	7.62084e+07	9.48972e+07	1.39574e+08	1.09646e+08	8.74426e+07	1.03782e+08	1.27456e+08	7.8124e+07	8.80554e+07	0.351497	1.15396	0.206592	9.90844e+07	1.80837e+07	7.38263e+06	18.2508	1.14339e+08	3.36904e+07	1.37541e+07	29.4653	0.574092	0.718434	0.663029	0.454079	C5H8O4	Keto acids and derivatives	NMDWGEGFJUBKLB-UHFFFAOYSA-N	CC(=O)C(C)(O)C(O)=O	C00900	22	HMDB0006833	Organic acids and derivatives	Keto acids and derivatives	NoSig
POS1060	Acetoacetic acid	0.983	103.039	[M+H]+	103.039	TRUE	3.28803e+07	5.32781e+07	3.46583e+07	5.68136e+07	3.42265e+07	3.43071e+07	5.054e+07	4.96311e+07	6.27012e+07	5.26461e+07	6.07252e+07	9.89719e+07	0.0350252	0.65606	-0.6081	6.25359e+07	1.86501e+07	7.61387e+06	29.823	4.10273e+07	1.09329e+07	4.46334e+06	26.6478	0.216264	1.3794	1.35563	1.45562	C4H6O3	Short-chain keto acids and derivatives	WDJHALXBUFZDSR-UHFFFAOYSA-N	CC(=O)CC(O)=O	C00164	---	HMDB0000060	Organic acids and derivatives	Keto acids and derivatives	DOWN
NEG5480	3-(L-Menthoxy)-2-methylpropane-1,2-diol	11.506	243.196	[M-H]-	243.196	TRUE	1.54929e+07	1.70182e+07	9.11847e+06	1.25478e+07	1.17199e+07	1.29048e+07	1.7414e+07	6.78104e+06	1.40061e+07	1.29137e+07	1.57272e+07	8.6243e+06	0.789952	1.0442	0.062401	1.25777e+07	4.11566e+06	1.68021e+06	32.7218	1.31337e+07	2.79898e+06	1.14268e+06	21.3114	0.882032	0.246848	0.30846	0.102399	C14H28O3	Prenol lipids	XCNCWOPROFTLGU-UHFFFAOYSA-N	CC(C)C1CCC(C)CC1OCC(C)(O)CO	---	16734862	HMDB0032417	Lipids and lipid-like molecules	Prenol lipids	NoSig
POS18069	PC(O-16:0/20:5)	12.877	766.573	[M+H]+	766.572	TRUE	2.77073e+07	1.6733e+07	2.21544e+07	2.2579e+07	1.98521e+07	1.32978e+07	1.86841e+07	3.78276e+06	1.7737e+06	5.9716e+06	4.90757e+06	2.10269e+07	0.0190798	2.17864	1.12343	9.35778e+06	8.28275e+06	3.38142e+06	88.5119	2.03873e+07	5.00819e+06	2.04459e+06	24.5653	0.15893	1.59939	1.46649	1.71943	C44H81NO7P+	1-alkyl,2-acylglycero-3-phosphocholines	YHSSHPWVFALMBA-VZUYHUTRSA-O	CCCCCCCCCCCCCCCCOC[C@H](COP(=O)(O)OCC[N+](C)(C)C)OC(=O)CCCC=CCC=CCC=CCC=CCC=CCC	---	57369989	---	Lipids and lipid-like molecules	Glycerophospholipids	UP
POS14878	Taurohyocholate	9.615	516.3	[M+H]+	516.299	TRUE	9.78372e+06	1.38823e+07	9.91502e+06	6.08775e+06	1.14324e+07	1.12474e+07	5.30146e+06	1.18492e+07	7.96006e+06	6.26059e+06	1.16649e+07	4.75182e+06	0.173405	1.30469	0.383709	7.96466e+06	3.13369e+06	1.27932e+06	39.3449	1.03914e+07	2.57373e+06	1.05072e+06	24.7678	0.439154	0.907309	0.936793	0.760938	C26H45NO7S	Taurinated bile acids and derivatives	XSOLDPYUICCHJX-RBPXSRGGSA-N	O=S(=O)(O)CCN=C(O)CCC(C)C1CCC2C3C(O)C(O)C4CC(O)CCC4(C)C3CCC12C	C15516	139292152	HMDB0011637	Lipids and lipid-like molecules	Steroids and steroid derivatives	NoSig
NEG3444	Aminohippuric acid	6.93	193.061	[M-H]-	193.062	TRUE	2.18929e+06	6.59479e+06	6.12725e+06	5.88389e+06	1.26351e+07	3.69166e+06	5.29813e+06	5.03097e+06	4.56742e+06	5.78266e+06	4.08144e+06	6.99782e+06	0.569355	1.16888	0.225132	5.29308e+06	1.02071e+06	416701	19.2838	6.18699e+06	3.57904e+06	1.46114e+06	57.8479	0.733612	0.379496	0.634845	0.244617	C9H10N2O3	Benzamides	HSMNQINEKMPTIC-UHFFFAOYSA-N	C1=CC(=CC=C1C(=O)NCC(=O)O)N	---	2148	HMDB0001867	Benzenoids	Benzene and substituted derivatives	NoSig
NEG7444	1-Tetradecanol hydrogen sulfate	10.949	293.178	[M-H]-	293.179	TRUE	2.22805e+06	452674	2.811e+06	1.17652e+07	1.44268e+06	3.26778e+06	6.32544e+07	5.95409e+06	90684.6	5.99926e+06	2.41549e+06	2.61238e+06	0.360741	0.273477	-1.87051	1.33877e+07	2.4535e+07	1.00164e+07	183.265	3.66123e+06	4.09446e+06	1.67155e+06	111.833	0.580535	0.638708	0.678055	0.442804	C14H30O4S	Sulfuric acid monoesters	URLJMZWTXZTZRR-UHFFFAOYSA-N	CCCCCCCCCCCCCCOS(O)(=O)=O	---	5248;88769738	HMDB0014607	Organic acids and derivatives	Organic sulfuric acids and derivatives	NoSig
NEG13298	Medicagenic acid	10.967	501.322	[M-H]-	501.322	TRUE	3.88787e+06	1.18885e+07	1.1606e+07	4.26558e+06	5.25554e+07	1.00004e+07	3.58612e+06	6.59796e+06	5.33809e+06	2.67295e+06	2.70441e+07	2.79244e+06	0.383565	1.96128	0.971798	8.00528e+06	9.45206e+06	3.85879e+06	118.073	1.57006e+07	1.83977e+07	7.51081e+06	117.178	0.600047	0.571559	0.736253	0.416161	C30H46O6	Triterpenoids	IDGXIXSKISLYAC-WNTKNEGGSA-N	CC1(C)CC[C@@]2(CC[C@]3(C)C(=CC[C@@H]4[C@@]5(C)C[C@H](O)[C@H](O)[C@](C)([C@@H]5CC[C@@]34C)C(O)=O)[C@@H]2C1)C(O)=O	---	65048	HMDB0034551	Lipids and lipid-like molecules	Prenol lipids	NoSig
POS6489	alpha-Irone	11.667	207.174	[M+H]+	207.175	TRUE	4.4649e+07	5.1342e+07	2.20557e+07	2.64088e+07	2.46037e+07	2.6623e+07	1.7994e+07	2.76177e+07	3.04803e+07	3.77043e+07	4.63906e+07	3.28669e+07	0.946222	1.01362	0.0195099	3.21756e+07	9.56949e+06	3.90673e+06	29.7414	3.26137e+07	1.22116e+07	4.98537e+06	37.4432	0.96805	0.0939366	0.0500898	0.024007	C14H22O	Prenol lipids	JZQOJFLIJNRDHK-CMDGGOBGSA-N	[H]\C(=C(/[H])[C@]1([H])C(C)=CCC([H])(C)C1(C)C)C(C)=O	C09690	5371002	HMDB0035631	Lipids and lipid-like molecules	Prenol lipids	NoSig
POS8045	Pseudouridine	2.386	245.077	[M+H]+	245.077	TRUE	8.14133e+07	8.90364e+07	1.50505e+08	5.49902e+07	7.92821e+07	6.89173e+07	5.93294e+07	1.05859e+08	5.50435e+07	7.57641e+07	4.4499e+07	1.08167e+08	0.48677	1.16824	0.224334	7.47771e+07	2.69324e+07	1.09951e+07	36.0169	8.73574e+07	3.31019e+07	1.35138e+07	37.8924	0.678606	0.52179	0.52202	0.312676	C9H12N2O6	Nucleoside and nucleotide analogues	PTJWIQPHWPFNBW-GBNDHIKLSA-N	c1c(c(nc(n1)O)O)[C@H]2[C@@H]([C@@H]([C@H](O2)CO)O)O	C02067	15047	HMDB0000767	Nucleosides, nucleotides, and analogues	Nucleoside and nucleotide analogues	NoSig
NEG1565	4-Nitrophenol	9.587	138.018	[M-H]-	138.02	TRUE	2.21028e+07	1.91723e+07	2.14185e+07	2.064e+07	1.92494e+07	2.20304e+07	2.0785e+07	2.54198e+07	2.2497e+07	2.00835e+07	2.09945e+07	2.25467e+07	0.205623	0.941713	-0.0866413	2.20544e+07	1.91749e+06	782810	8.69435	2.07689e+07	1.31664e+06	537516	6.33948	0.465704	0.900763	0.958153	0.686929	C6H5NO3	Nitrophenols	BTJIUGUIPKRLHP-UHFFFAOYSA-N	O=N(=O)C1=CC=C(O)C=C1	C00870	980	HMDB0001232	Benzenoids	Phenols	NoSig
NEG4924	Suberylglycine	7.342	230.102	[M-H]-	230.103	TRUE	4.47251e+06	4.15051e+07	6.06269e+06	4.60739e+06	1.36351e+07	2.00392e+07	9.91355e+06	7.12954e+06	3.96271e+06	8.20389e+06	2.89662e+06	2.72896e+06	0.153267	2.59283	1.37453	5.80588e+06	3.02338e+06	1.23429e+06	52.0744	1.50537e+07	1.4342e+07	5.85511e+06	95.2727	0.416712	0.999692	0.978117	0.814551	C10H17NO5	Amino acids and derivatives	HXATVKDSYDWTCX-UHFFFAOYSA-N	O=C(O)CN=C(O)CCCCCCC(=O)O	---	6453952	HMDB0000953	Organic acids and derivatives	Carboxylic acids and derivatives	NoSig
NEG2720	N-Acetylaspartic acid	1.905	174.039	[M-H]-	174.041	TRUE	3.6521e+07	3.19195e+07	5.32857e+07	3.99557e+07	4.08154e+07	4.98888e+07	3.36974e+07	1.68697e+07	2.30131e+07	4.33218e+07	3.25258e+07	3.80618e+07	0.0628132	1.34613	0.428823	3.12483e+07	9.7405e+06	3.97654e+06	31.1713	4.20644e+07	8.08449e+06	3.30048e+06	19.2193	0.290316	1.25889	1.22348	1.20195	C6H9NO5	Amino acids and derivatives	OTCCIMWXFLJLIA-BYPYZUCNSA-N	CC(=O)N[C@@H](CC(O)=O)C(O)=O	C01042	---	HMDB0000812	Organic acids and derivatives	Carboxylic acids and derivatives	NoSig
NEG10407	Sphinganine 1-phosphate	11.636	380.256	[M-H]-	380.257	TRUE	1.40048e+08	9.20316e+07	1.10185e+08	1.58913e+08	1.06433e+08	9.08697e+07	1.0019e+08	1.10629e+08	1.01924e+08	6.90928e+07	9.04717e+07	8.32496e+07	0.0909029	1.25726	0.330284	9.25928e+07	1.49273e+07	6.09406e+06	16.1215	1.16413e+08	2.73865e+07	1.11805e+07	23.5252	0.342593	1.17854	1.20339	1.04142	C18H40NO5P	Sphingolipids	YHEDRJPUIRMZMP-UHFFFAOYSA-N	CCCCCCCCCCCCCCCC(O)C(N)COP(O)(O)=O	C01120	520	HMDB0001383	Lipids and lipid-like molecules	Sphingolipids	NoSig
NEG12530	Cholesteryl sulfate	13.435	465.303	[M-H]-	465.304	TRUE	9.94342e+07	1.03002e+08	1.01962e+08	1.26818e+08	5.36153e+07	7.564e+07	1.51245e+08	1.48259e+08	1.31569e+08	1.018e+08	1.14659e+08	1.08685e+08	0.0352778	0.741151	-0.432161	1.26036e+08	2.08705e+07	8.52036e+06	16.5592	9.34118e+07	2.53649e+07	1.03552e+07	27.1539	0.216264	1.39937	1.3675	1.4525	C27H45O4S-	Cholesterols and derivatives	BHYOQNUELFTYRT-DPAQBDIFSA-M	C[C@H](CCCC(C)C)[C@H]1CC[C@@H]2[C@@]1(CC[C@H]3[C@H]2CC=C4[C@@]3(CC[C@@H](C4)OS(=O)(=O)[O-])C)C	C18043	5200198	HMDB0000653	Lipids and lipid-like molecules	Steroids and steroid derivatives	DOWN
NEG13004	Antcin K	10.278	487.306	[M-H]-	487.307	TRUE	1.92771e+06	1.00998e+07	7.9041e+06	1.66474e+06	4.52677e+07	1.97472e+06	2.32335e+06	1.19003e+07	3.48986e+06	4.90176e+06	1.22849e+07	4.2087e+06	0.503741	1.76019	0.815729	6.51813e+06	4.40307e+06	1.79755e+06	67.5511	1.14731e+07	1.69366e+07	6.91432e+06	147.619	0.691903	0.443082	0.66008	0.297793	C29H44O6	Steroids and steroid derivatives	RWTLLOHEXIZDCG-UHFFFAOYSA-N	CC(CCC(=C)C(C)C(O)=O)C1CCC2C3=C(C(=O)CC12C)C1(C)CCC(O)C(C)(O)C1CC3O	---	76008041	HMDB0249891	Lipids and lipid-like molecules	Steroids and steroid derivatives	NoSig
NEG9515	Oryzalic acid A	10.801	349.202	[M-H]-	349.202	TRUE	1.24832e+07	8.66574e+06	9.76763e+06	2.08233e+07	1.8052e+07	1.0576e+07	8.92548e+06	7.24893e+06	7.64807e+06	9.66242e+06	9.08252e+06	5.5877e+06	0.0286182	1.66894	0.738931	8.02585e+06	1.50301e+06	613601	18.7271	1.33947e+07	4.92279e+06	2.00972e+06	36.7519	0.192363	1.40643	1.39316	1.54336	C20H30O5	Oxanes	QGTMYAPGXJWNQR-UHFFFAOYSA-N	CC(C)(C1CCC23CC(CCC2C1(C)CC(O)=O)C1(C)OC31)C(O)=O	---	131752211	HMDB0037593	Organoheterocyclic compounds	Oxanes	UP
NEG12974	Ceanothic acid	12.645	485.325	[M-H]-	485.327	TRUE	527794	1.88882e+06	4.04985e+06	578995	2.65214e+06	1.85838e+06	844510	5.01464e+06	3.76999e+06	521243	8.44692e+06	594454	0.387329	0.602133	-0.731847	3.19863e+06	3.18311e+06	1.2995e+06	99.5149	1.926e+06	1.32766e+06	542014	68.9336	0.602477	0.736535	0.614054	0.41192	C30H46O5	Triterpenoids	WLCHQSHZHFLMJH-UHFFFAOYSA-N	O=C(O)C1C(O)C(C)(C)C2CCC3(C)C(CCC4C5C(C(=C)C)CCC5(C(=O)O)CCC43C)C12C	---	10096940	HMDB0036851	Lipids and lipid-like molecules	Prenol lipids	NoSig
POS4075	N-Isovaleroylglycine	7.282	160.097	[M+H]+	160.097	TRUE	6.99458e+07	1.55675e+08	1.09378e+08	9.58525e+07	2.03512e+08	9.4472e+07	1.37189e+08	6.14045e+07	8.89068e+07	1.16818e+08	7.54572e+07	7.72425e+07	0.245719	1.30846	0.387871	9.28363e+07	2.86038e+07	1.16774e+07	30.811	1.21473e+08	4.9167e+07	2.00724e+07	40.4758	0.500626	0.819692	0.975626	0.609562	C7H13NO3	Amino acids and derivatives	ZRQXMKMBBMNNQC-UHFFFAOYSA-N	O=C(O)CN=C(O)CC(C)C	---	546304	HMDB0000678	Organic acids and derivatives	Carboxylic acids and derivatives	NoSig
POS1128	4-Hydroxybenzaldehyde	7.749	105.034	[M+H-H2O]+	105.033	TRUE	5.51278e+07	6.35441e+07	7.85687e+07	9.17701e+07	5.38178e+07	4.82459e+07	1.59829e+08	4.97728e+07	1.18648e+08	1.18593e+08	9.63405e+07	9.87639e+07	0.0277554	0.6092	-0.715012	1.06991e+08	3.61037e+07	1.47393e+07	33.7445	6.51791e+07	1.67683e+07	6.84563e+06	25.7265	0.189034	1.42375	1.42902	1.55665	C7H6O2	Aldehydes	RGHHSNMVTDWUBI-UHFFFAOYSA-N	O=Cc1ccc(O)cc1	C00633	---	HMDB0011718	Organic oxygen compounds	Organooxygen compounds	DOWN
NEG976	Hydroxyethyl glycine	0.836	118.049	[M-H]-	118.05	TRUE	1.93648e+07	2.06208e+07	2.44555e+07	2.40615e+07	3.94449e+07	2.30184e+07	1.81602e+07	1.08383e+07	2.64942e+07	1.89938e+07	2.47064e+07	1.47187e+07	0.137474	1.32529	0.406308	1.89853e+07	5.90545e+06	2.41089e+06	31.1054	2.5161e+07	7.27374e+06	2.96949e+06	28.9088	0.399031	0.995893	1.05763	0.861779	C4H9NO3	Carboxylic acids and derivatives	XSISQURPIRTMAY-UHFFFAOYSA-N	NCC(=O)OCCO	---	12603040	HMDB0061148	Organic acids and derivatives	Carboxylic acids and derivatives	NoSig
NEG1350	2-Hydroxy-3-Methylvaleric Acid	8.04	131.07	[M-H]-	131.071	TRUE	4.6923e+08	4.06456e+08	3.77364e+08	2.2487e+08	2.91247e+08	2.91386e+08	3.36263e+08	2.22759e+08	2.14736e+08	2.5898e+08	2.44429e+08	3.36731e+08	0.113706	1.27676	0.352482	2.68983e+08	5.4587e+07	2.2285e+07	20.2938	3.43425e+08	8.99306e+07	3.6714e+07	26.1864	0.361999	1.22261	1.06493	0.944216	C6H12O3	Fatty Acyls	RILPIWOPNGRASR-RFZPGFLSSA-N	O=C(O)C(O)C(C)CC	---	10796774	HMDB0000317	Lipids and lipid-like molecules	Fatty Acyls	NoSig
POS2713	m-Toluamide	3.389	136.076	[M+NH4]+	136.076	TRUE	8.428e+08	1.32014e+09	4.96685e+08	4.83175e+08	1.66611e+09	6.15898e+08	4.75418e+08	5.04809e+08	9.401e+08	4.34642e+08	6.77258e+08	397051701	0.153836	1.58191	0.661668	5.71546e+08	2.04887e+08	8.36447e+07	35.8478	9.04135e+08	4.86567e+08	1.9864e+08	53.8157	0.416712	1.01226	1.05248	0.812943	C8H9NO	Benzene and substituted derivatives	WGRPQCFFBRDZFV-UHFFFAOYSA-N	CC1=CC=CC(=C1)C(N)=O	---	69253	HMDB0245928	Benzenoids	Benzene and substituted derivatives	NoSig
NEG2674	cis-Aconitate	3.231	173.008	[M-H]-	173.009	TRUE	6.14275e+07	1.40014e+08	6.83038e+07	5.71294e+07	1.78524e+08	5.8054e+07	1.65745e+08	1.3843e+08	6.51718e+07	6.06748e+07	5.00651e+07	5.24794e+07	0.865157	1.058	0.0813339	8.8761e+07	5.0105e+07	2.04553e+07	56.4494	9.39088e+07	5.22194e+07	2.13185e+07	55.6066	0.924648	0.119498	0.450953	0.0629051	C6H6O6	Tricarboxylic acids and derivatives	GTZCVFVGUGFEME-IWQZZHSRSA-N	O=C(O)C=C(C(=O)O)CC(=O)O	C00417	643757	HMDB0000072	Organic acids and derivatives	Carboxylic acids and derivatives	NoSig
POS11206	11-Hdohe	12.41	327.232	[M+H-H2O]+	327.231	TRUE	1.09721e+07	7.13885e+06	6.14619e+06	2.17598e+07	7.6e+06	3.73567e+06	1.04586e+06	2028.86	5.57421e+06	1.20075e+06	1.1268e+06	1.05741e+06	0.0164218	5.73123	2.51884	1.66784e+06	1.96494e+06	802185	117.814	9.55878e+06	6.42044e+06	2.62113e+06	67.168	0.15155	1.54447	1.52534	1.78458	C22H32O3	Very long-chain fatty acids	LTERDCBCHFKFRI-BGKMTWLOSA-N	CC/C=C\C/C=C\C/C=C\CC(/C=C/C=C\C/C=C\CCC(=O)O)O	---	11631564	HMDB0060040	Lipids and lipid-like molecules	Fatty Acyls	UP
NEG5611	5-Methoxysalicylic acid sulfate	8.724	246.991	[M-H]-	246.992	TRUE	2.92866e+06	1.83756e+06	1.96216e+06	1.44149e+07	2.48336e+06	3.15226e+06	1.61086e+06	2.99862e+06	2.6637e+06	8.626e+06	586837	1.02031e+07	0.995479	1.00336	0.0048442	4.44818e+06	3.97037e+06	1.6209e+06	89.2582	4.46314e+06	4.90261e+06	2.00148e+06	109.847	0.995799	0.00753076	0.208433	0.00196772	C8H8O7S	---	USGMFIFZEBFKML-UHFFFAOYSA-N	O=C(O)C1=CC(OC)=CC=C1OS(=O)(=O)O	---	154701247	---	---	---	NoSig
NEG217	Methoxyacetic acid	6.287	89.0226	[M-H]-	89.0239	TRUE	7.26509e+09	5.02583e+09	4.8174e+09	6.1915e+09	5.32848e+09	5.54409e+09	7.0479e+09	2.70985e+09	7.59191e+09	6.21544e+09	8.31688e+09	6.51902e+09	0.442153	0.889883	-0.168312	6.40017e+09	1.95859e+09	7.9959e+08	30.6021	5.6954e+09	9.04076e+08	3.69088e+08	15.8738	0.642182	0.504923	0.58488	0.354428	C3H6O3	Carboxylic acids and derivatives	RMIODHQZRUFFFF-UHFFFAOYSA-N	COCC(O)=O	---	12251	HMDB0041929	Organic acids and derivatives	Carboxylic acids and derivatives	NoSig
NEG11984	N-Docosahexaenoyl Leucine	13.26	440.316	[M-H]-	440.317	TRUE	901474	681285	889686	691807	8.34056e+06	920322	530554	1.50174e+06	1.6705e+06	1.1527e+06	1.14936e+06	586667	0.461266	1.88502	0.914578	1.09859e+06	464725	189723	42.3021	2.07086e+06	3.07338e+06	1.2547e+06	148.411	0.658409	0.510363	0.705344	0.336049	C28H43NO3	Carboxylic acids and derivatives	VWFVMRLYMAHHNE-UHFFFAOYSA-N	CCC=CCC=CCC=CCC=CCC=CCC=CCCC(=O)NC(CC(C)C)C(O)=O	---	72539730	HMDB0242017	Organic acids and derivatives	Carboxylic acids and derivatives	NoSig
POS3317	Deoxycarnitine	1.405	146.117	[M+H]+	146.118	TRUE	1.87954e+08	1.86324e+08	1.9674e+08	1.66535e+08	1.34233e+08	2.31396e+08	2.80138e+08	2.04844e+08	2.70709e+08	2.28859e+08	1.67709e+08	2.11285e+08	0.0740747	0.809056	-0.305689	2.27257e+08	4.24037e+07	1.73112e+07	18.6589	1.83864e+08	3.22842e+07	1.318e+07	17.5588	0.311481	1.17682	1.18275	1.13033	C7H15NO2	Straight chain fatty acids	JHPNVNIEXXLNTR-UHFFFAOYSA-N	C[N+](C)(C)CCCC([O-])=O	C01181	725	HMDB0001161	Lipids and lipid-like molecules	Fatty Acyls	NoSig
NEG3667	alpha-Carboxy-delta-nonalactone	9.211	199.097	[M-H]-	199.097	TRUE	1.00893e+08	2.11813e+08	8.48741e+07	1.42222e+08	1.32742e+08	1.71441e+08	2.52006e+08	9.9928e+07	1.38054e+08	1.77981e+08	1.50732e+08	1.78004e+08	0.38773	0.846775	-0.239949	1.66117e+08	5.11158e+07	2.08679e+07	30.7709	1.40664e+08	4.64085e+07	1.89462e+07	32.9924	0.602609	0.602428	0.722247	0.41147	C10H16O4	Lactones	AVHURGYCHVYRHG-UHFFFAOYSA-N	CCCCC1CCC(C(O)=O)C(=O)O1	---	131751116	HMDB0030990	Organoheterocyclic compounds	Lactones	NoSig
NEG3228	xi-5-Hydroxydecanoic acid	11.191	187.133	[M-H]-	187.133	TRUE	1.28992e+08	1.15828e+08	1.06053e+08	1.13326e+08	7.2497e+07	9.25923e+07	8.17941e+07	1.05444e+08	9.57715e+07	9.58103e+07	1.78508e+08	1.28128e+08	0.581629	0.918059	-0.123341	1.14243e+08	3.50259e+07	1.42993e+07	30.6592	1.04881e+08	1.98677e+07	8.11095e+06	18.943	0.740106	0.41359	0.47161	0.235354	C10H20O3	Fatty Acyls	LMHJFKYQYDSOQO-UHFFFAOYSA-N	CCCCCC(O)CCCC(O)=O	---	1825	HMDB0040329	Lipids and lipid-like molecules	Fatty Acyls	NoSig
NEG3136	3-Hydroxy-5Z-octenyl acetate	10.077	185.117	[M-H]-	185.118	TRUE	2.48678e+07	1.99148e+07	1.87356e+07	5.66783e+07	1.39292e+07	3.94883e+07	4.10156e+07	1.10709e+07	3.17543e+07	3.3667e+07	2.97993e+07	42508703	0.744269	0.914644	-0.128717	3.1636e+07	1.12839e+07	4.60662e+06	35.6679	2.89357e+07	1.61751e+07	6.60346e+06	55.9002	0.859091	0.231343	0.279884	0.12827	C10H18O3	Fatty Acyls	WWZCBOHSNDHUER-PLNGDYQASA-N	CC\C=C/CC(O)CCOC(C)=O	---	92034372	HMDB0030369	Lipids and lipid-like molecules	Fatty Acyls	NoSig
POS11332	Clupanodonic acid	11.143	331.263	[M+H]+	331.263	TRUE	6.87962e+06	2.39094e+07	3.22155e+07	1.85336e+07	1.40193e+07	3.59779e+07	3.08338e+07	7.68413e+07	1.52424e+07	2.76532e+07	6.82106e+07	2.60501e+07	0.124362	0.537249	-0.896337	4.08052e+07	2.52714e+07	1.0317e+07	61.9319	2.19226e+07	1.10244e+07	4.50068e+06	50.2877	0.385082	1.17733	1.05849	0.905314	C22H34O2	Very long-chain fatty acids	YUFFSWGQGVEMMI-JLNKQSITSA-N	CC/C=C\C/C=C\C/C=C\C/C=C\C/C=C\CCCCCC(=O)O	C16513	5497182	HMDB0006528	Lipids and lipid-like molecules	Fatty Acyls	NoSig
POS4070	Indole-3-acetaldehyde	8.724	160.076	[M+H]+	160.076	TRUE	2.39721e+07	2.92443e+07	1.84137e+07	2.15016e+07	3.85725e+07	2.59581e+07	2.84302e+07	1.39876e+07	1.89521e+07	2.00176e+07	2.01394e+07	2.68239e+07	0.207024	1.22837	0.296746	2.13918e+07	5.35309e+06	2.18539e+06	25.024	2.62771e+07	7.07158e+06	2.88696e+06	26.9116	0.466708	0.942938	1.02607	0.683978	C10H9NO	3-alkylindoles	WHOOUMGHGSPMGR-UHFFFAOYSA-N	O=CCc1c[nH]c2ccccc12	C00637	800	HMDB0001190	Organoheterocyclic compounds	Indoles and derivatives	NoSig
POS2839	5-Methylpyrazine-2-carboxylic Acid	1.426	139.05	[M+H-H2O]+	139.05	TRUE	3.62028e+07	7.68964e+07	7.7142e+07	8.07792e+07	7.86666e+07	5.40486e+07	1.21538e+08	1.3735e+08	3.57329e+07	4.64846e+07	1.10588e+08	3.61969e+07	0.509013	0.827513	-0.273145	8.1315e+07	4.67787e+07	1.90973e+07	57.5278	6.72893e+07	1.81245e+07	7.39928e+06	26.9351	0.696313	0.578006	0.470028	0.293271	C6H6N2O2	Diazines	RBYJWCRKFLGNDB-UHFFFAOYSA-N	CC1=NC=C(N=C1)C(O)=O	---	122831	HMDB0246827	Organoheterocyclic compounds	Diazines	NoSig
NEG788	Trifluoroacetic acid	1.415	112.984	[M-H]-	112.986	TRUE	3.93667e+09	3.88091e+09	5.69624e+09	4.45499e+09	4.06636e+09	5.40689e+09	3.45823e+09	4.77312e+09	3.56524e+09	3.85418e+09	4.06567e+09	4.35189e+09	0.170129	1.14017	0.189252	4.01139e+09	4.95756e+08	2.02391e+08	12.3587	4.57368e+09	7.88869e+08	3.22054e+08	17.248	0.434901	0.894612	1.06696	0.769222	C2HF3O2	Alpha-halocarboxylic acids	DTQVDTLACAAQTR-UHFFFAOYSA-N	C(=O)(C(F)(F)F)O	---	6422;23138861	HMDB0014118	Organic acids and derivatives	Carboxylic acids and derivatives	NoSig
POS6507	methyl 3-oxo-2-[(3,4,5-trimethoxyphenyl)methylene]benzo[b]furan-5-carboxylate	13.494	208.039	[M+2Na]+	208.042	TRUE	3.13468e+08	3.68341e+08	5.15781e+08	3.30833e+08	4.95148e+08	3.46784e+08	4.2057e+08	5.04923e+08	4.30142e+08	3.50373e+08	3.1179e+08	4.41803e+08	0.750571	0.963715	-0.0533218	4.09934e+08	6.89053e+07	2.81305e+07	16.8089	3.95059e+08	8.76563e+07	3.57855e+07	22.1881	0.862253	0.267547	0.282416	0.124608	C20H18O7	Aurone flavonoids	BYNBJNABVGIMKZ-VIZOYTHASA-N	COC(=O)c1ccc2c(c1)C(=O)C(=Cc1cc(OC)c(OC)c(OC)c1)O2	---	16433765	---	Phenylpropanoids and polyketides	Aurone flavonoids	NoSig
POS4085	DL-2-amino-octanoic acid	7.488	160.133	[M+H]+	160.133	TRUE	9.6014e+07	1.28365e+08	1.16925e+08	1.16523e+08	5.38281e+07	9.08226e+07	1.15813e+08	9.63017e+07	1.58133e+08	1.12023e+08	1.748e+08	1.51291e+08	0.0670596	0.745308	-0.424092	1.34727e+08	3.09121e+07	1.26198e+07	22.9442	1.00413e+08	2.68141e+07	1.09468e+07	26.7038	0.296498	1.25612	1.20954	1.17354	C8H17NO2	Amino acids and derivatives	AKVBCGQVQXPRLD-UHFFFAOYSA-N	O=C(O)C(N)CCCCCC	---	69522	HMDB0000991	Organic acids and derivatives	Carboxylic acids and derivatives	NoSig
POS12694	Cholic acid	10.929	391.284	[M+H-H2O]+	391.284	TRUE	5.45534e+07	6.5238e+07	5.26995e+07	1.24312e+07	1.58639e+08	4.88616e+07	3.18024e+07	5.35002e+07	4.20185e+07	3.63886e+07	3.19282e+07	3.08344e+07	0.204187	1.73276	0.793074	3.77454e+07	8.77764e+06	3.58346e+06	23.2549	6.54038e+07	4.90952e+07	2.0043e+07	75.0647	0.464758	0.898652	0.979037	0.689973	C24H40O5	Hydroxy bile acids, alcohols and derivatives	BHQCQFFYRZLCQQ-OELDTZBJSA-N	CC(CCC(=O)O)C1CCC2C3C(O)CC4CC(O)CCC4(C)C3CC(O)C12C	C00695	221493	HMDB0000619	Lipids and lipid-like molecules	Steroids and steroid derivatives	NoSig
NEG1541	3-Hydroxybenzoate	9.539	137.023	[M-H]-	137.024	TRUE	6.57391e+07	5.01197e+07	7.09393e+07	7.75469e+07	5.97191e+07	6.87759e+07	7.14614e+07	7.07982e+07	8.3409e+07	5.85392e+07	7.59048e+07	7.35485e+07	0.213249	0.905869	-0.142626	7.22768e+07	8.12745e+06	3.31802e+06	11.2449	6.54733e+07	9.54432e+06	3.89645e+06	14.5774	0.473161	0.920495	0.901648	0.671113	C7H6O3	Hydroxybenzoic acid derivatives	IJFXRHURBJZNAO-UHFFFAOYSA-N	O=C(O)C=1C=CC=C(O)C1	C00587	---	HMDB0002466	Benzenoids	Benzene and substituted derivatives	NoSig
NEG12710	Ganoderiol A	13.058	473.362	[M-H]-	473.363	TRUE	1.16457e+07	1.86493e+07	1.34012e+07	1.38425e+07	2.46282e+07	2.05577e+07	4.18713e+06	6.84927e+06	5.82769e+06	5.90775e+06	2.74638e+06	4.19202e+06	0.000196259	3.45755	1.78975	4.95171e+06	1.50381e+06	613929	30.3696	1.71208e+07	5.00136e+06	2.0418e+06	29.2122	0.0146815	1.97942	1.93704	3.70717	C30H50O4	Prenol lipids	VMEFPSOTFFVAQJ-UHFFFAOYSA-N	CC(CCC(O)C(C)(O)CO)C1CCC2(C)C3=CCC4C(C)(C)C(O)CCC4(C)C3=CCC12C	---	14395297	HMDB0035326	Lipids and lipid-like molecules	Prenol lipids	UP
POS8602	Myristamine Oxide	10.486	258.279	[M+H]+	258.279	TRUE	2.02662e+07	1.97314e+07	1.38523e+07	1.05623e+07	1.32674e+07	1.34499e+07	20218458	2.18912e+07	1.9029e+07	1.93219e+07	2.29468e+07	2.25001e+07	0.00751765	0.723783	-0.466372	2.09846e+07	1.68197e+06	686659	8.01525	1.51883e+07	3.90696e+06	1.59501e+06	25.7235	0.106986	1.60115	1.61958	2.12392	C16H35NO	Long-chain alkyl amine oxides	ONHFWHCMZAJCFB-UHFFFAOYSA-N	CCCCCCCCCCCCCC[N+](C)(C)[O-]	---	18739	---	Organic nitrogen compounds	Organonitrogen compounds	DOWN
NEG11692	Chrysin-7-O-glucuronide	7.756	429.081	[M-H]-	429.083	TRUE	769717	117612	961122	2.12674e+06	545794	1.2489e+06	2.3076e+06	245142	1.69548e+06	1.82223e+06	6.69446e+06	470656	0.240179	0.435937	-1.19781	2.20593e+06	2.34183e+06	956049	106.161	961647	687330	280601	71.4743	0.495158	0.907879	0.81353	0.619465	C21H18O10	Flavonoid O-glycosides	IDRSJGHHZXBATQ-ZFORQUDYSA-N	C1=CC=C(C=C1)C2=CC(=O)C3=C(C=C(C=C3O2)O[C@H]4[C@@H]([C@H]([C@@H]([C@H](O4)C(=O)O)O)O)O)O	---	14135335	---	Phenylpropanoids and polyketides	Flavonoids	NoSig
NEG3442	5-Ketogluconic acid	0.875	193.034	[M-H]-	193.035	TRUE	7.43046e+07	7.23933e+07	7.24827e+07	1.05788e+08	4.71822e+07	8.29488e+07	1.00402e+08	9.14076e+07	8.1881e+07	6.82152e+07	9.57618e+07	9.64596e+07	0.180761	0.852044	-0.231001	8.90212e+07	1.19988e+07	4.89848e+06	13.4786	7.585e+07	1.89431e+07	7.73347e+06	24.9744	0.448383	0.968574	0.988119	0.742894	C6H10O7	Medium-chain hydroxy acids and derivatives	IZSRJDGCGRAUAR-UHFFFAOYSA-N	O=C(O)C(O)C(O)C(O)C(=O)CO	C01062	157	HMDB0011731	Organic acids and derivatives	Hydroxy acids and derivatives	NoSig
POS384	Morpholine	12.973	88.0763	[M+H]+	88.0757	TRUE	4.28956e+08	4.45597e+08	5.25787e+08	2.91595e+08	3.14402e+08	3.96621e+08	2.15333e+08	6.91294e+08	4.40349e+08	2.60153e+08	1.68759e+08	3.94079e+08	0.66179	1.10737	0.147138	3.61661e+08	1.92264e+08	7.84916e+07	53.1614	4.00493e+08	8.69809e+07	3.55098e+07	21.7185	0.797737	0.325007	0.486874	0.17928	C4H9NO	Morpholines	YNAVUWVOSKDBBP-UHFFFAOYSA-N	C1COCCN1	C14452	8083	HMDB0031581	Organoheterocyclic compounds	Oxazinanes	NoSig
POS13176	Gelomulide N	11.667	415.211	[M-H2O+H]+	415.211	TRUE	3.39022e+08	2.68693e+08	4.72364e+08	2.21833e+08	6.18541e+08	4.58077e+08	2.71641e+08	2.4066e+08	3.79846e+08	2.4227e+08	4.95081e+08	2.97558e+08	0.324814	1.23428	0.303672	3.21176e+08	9.94038e+07	4.05814e+07	30.9499	3.96422e+08	1.47645e+08	6.0276e+07	37.2446	0.562016	0.666067	0.732094	0.488365	C24H32O7	Naphthofurans	YOELDOOOBJSHSZ-SRFZOMHBSA-N	O=C1OC2C(=C1C)C3OC43CCC5C(C)(C)C(OC(=O)C)CC(OC(=O)C)C5(C)C4C2	---	24775138	---	Organoheterocyclic compounds	Naphthofurans	NoSig
NEG14618	Bilirubin	11.847	583.254	[M-H]-	583.256	TRUE	3.08325e+06	2.58348e+06	1.87882e+06	1.29283e+06	1.30879e+06	5.33302e+06	2.04324e+06	583394	451572	1.85935e+06	1.62787e+06	3.57467e+06	0.278104	1.52663	0.61035	1.69002e+06	1.13733e+06	464313	67.297	2.58003e+06	1.52295e+06	621740	59.0283	0.525613	0.836316	0.762424	0.555793	C33H36N4O6	Bilirubins	BPYKTIZUTYGOLE-IFADSCNNSA-N	O=C(O)CCC1=C(NC(C=C2N=C(O)C(=C2C=C)C)=C1C)CC=3NC(C=C4N=C(O)C(C=C)=C4C)=C(C3CCC(=O)O)C	C00486	5280352	HMDB0000054	Organoheterocyclic compounds	Tetrapyrroles and derivatives	NoSig
NEG2207	(R)-2-Hydroxycaprylic acid	9.982	159.101	[M-H]-	159.102	TRUE	6.51144e+07	8.18086e+07	6.08822e+07	8.06749e+07	38888765	5.9121e+07	7.42109e+07	4.26218e+07	6.8829e+07	6.46349e+07	9.13974e+07	7.55958e+07	0.589547	0.92619	-0.110619	6.95483e+07	1.60336e+07	6.5457e+06	23.054	6.4415e+07	1.58714e+07	6.47947e+06	24.6393	0.74603	0.385759	0.39823	0.229481	C8H16O3	Medium-chain fatty acids	JKRDADVRIYVCCY-SSDOTTSWSA-N	CCCCCC[C@@H](O)C(O)=O	---	5312860	HMDB0002264	Lipids and lipid-like molecules	Fatty Acyls	NoSig
POS10176	Enterolactone	8.929	299.127	[M+H]+	299.128	TRUE	2.92682e+06	5.76704e+06	2.58985e+06	3.21886e+06	3.32104e+06	3.11465e+06	4.78065e+06	6.82781e+06	1.70725e+06	3.45575e+06	6.31146e+06	1.43342e+06	0.579903	0.854053	-0.227603	4.08606e+06	2.2823e+06	931747	55.8559	3.48971e+06	1.14501e+06	467450	32.8111	0.739868	0.477806	0.396237	0.236645	C18H18O4	9,9'-epoxylignans	HVDGDHBAMCBBLR-PBHICJAKSA-N	O=C1OCC(CC=2C=CC=C(O)C2)C1CC=3C=CC=C(O)C3	C18165	10685477	HMDB0006101	Lignans, neolignans and related compounds	Furanoid lignans	NoSig
NEG4807	Myristic acid	10.721	227.2	[M-H]-	227.202	TRUE	1.7405e+07	1.96344e+07	9.64409e+06	8.18305e+06	1.38123e+07	1.39968e+07	1.24022e+07	1.04906e+07	1.1666e+07	1.06204e+07	8.745e+06	1.02891e+07	0.12903	1.28751	0.364585	1.07022e+07	1.25472e+06	512239	11.7239	1.37793e+07	4.37935e+06	1.78786e+06	31.7822	0.389776	1.15605	1.0415	0.88931	C14H28O2	Long-chain fatty acids	TUNFSRHWOTWDNC-UHFFFAOYSA-N	CCCCCCCCCCCCCC(O)=O	C06424	11005	HMDB0000806	Lipids and lipid-like molecules	Fatty Acyls	NoSig
NEG2225	Aminoadipic acid	0.963	160.06	[M-H]-	160.062	TRUE	1.34898e+07	9.77812e+06	2.70719e+07	1.03233e+07	1.81463e+07	1.4292e+07	1.90544e+07	1.25519e+07	2.27995e+07	1.19055e+07	1.85023e+07	1.22906e+07	0.839755	0.958779	-0.0607299	1.6184e+07	4.56147e+06	1.86221e+06	28.185	1.55169e+07	6.41792e+06	2.6201e+06	41.3608	0.912486	0.181088	0.183582	0.0758472	C6H11NO4	Amino acids and derivatives	OYIFNHCXNCRBQI-BYPYZUCNSA-N	OC(=O)CCC[C@H](N)C(O)=O	C00956	92136;59066632	HMDB0000510	Organic acids and derivatives	Carboxylic acids and derivatives	NoSig
NEG14345	LPC(18:2)	11.967	564.329	[M+HCOO]-	564.329	TRUE	7.55271e+08	7.2351e+08	7.96052e+08	1.04624e+09	6.86711e+08	9.37917e+08	8.4321e+08	1.1215e+09	1.15948e+09	1.01051e+09	1.30793e+09	1.14361e+09	0.00959169	0.750913	-0.413282	1.09771e+09	1.56879e+08	6.40458e+07	14.2916	8.24283e+08	1.39153e+08	5.68091e+07	16.8817	0.120338	1.69007	1.58522	2.0181	C26H50NO7P	Lysophosphatidylcholines	SPJFYYJXNPEZDW-FTJOPAKQSA-N	C([C@H](COP(=O)([O-])OCC[N+](C)(C)C)O)OC(CCCCCCC/C=C\C/C=C\CCCCC)=O	---	11005824	HMDB0010386	Lipids and lipid-like molecules	Glycerophospholipids	DOWN
NEG8302	Lambertianic Acid	11.436	315.195	[M-H]-	315.197	TRUE	1.03305e+07	5.10709e+06	2.53696e+06	1.56706e+07	1.71775e+06	6.76957e+06	3.11948e+06	976738	2.15962e+06	3.13897e+06	4.23842e+06	1.17528e+06	0.0656938	2.84515	1.50851	2.46809e+06	1.26484e+06	516368	51.2477	7.02208e+06	5.24835e+06	2.14263e+06	74.7406	0.293099	1.26567	1.29103	1.18248	C20H28O3	Colensane and clerodane diterpenoids	ZQHJXKYYELWEOK-NGWLPYQTSA-N	O=C(O)C1(C)CCCC2(C)C(C(=C)CCC12)CCC3=COC=C3	---	24094148	---	Lipids and lipid-like molecules	Prenol lipids	NoSig
NEG4165	Coniferan	11.193	211.169	[M-H]-	211.17	TRUE	7.25636e+06	7.32424e+06	6.57387e+06	5.92386e+06	1.01995e+07	1.11981e+07	3.04072e+06	3.64287e+06	1.49748e+06	2.73969e+06	1.83982e+06	3.8512e+06	0.000224136	2.91817	1.54506	2.76863e+06	947591	386852	34.226	8.07933e+06	2.11575e+06	863749	26.1871	0.0147389	1.99575	1.93055	3.64949	C13H24O2	Carboxylic acids and derivatives	YEVACTAGDANHRH-UHFFFAOYSA-N	CCC(C)(C)C1CCCCC1OC(C)=O	---	62240	HMDB0031741	Organic acids and derivatives	Carboxylic acids and derivatives	UP
POS12688	Nutriacholic acid	10.45	391.283	[M+H]+	391.284	TRUE	1.10638e+08	2.68058e+08	7.31073e+07	3.20962e+07	4.18361e+08	1.40597e+08	4.1425e+07	2.18063e+08	1.26352e+08	5.94689e+07	1.39269e+08	8.00919e+07	0.351773	1.56899	0.649834	1.10778e+08	6.47278e+07	2.6425e+07	58.4301	1.7381e+08	1.44226e+08	5.88799e+07	82.9792	0.574092	0.644575	0.740094	0.453738	C24H38O4	Hydroxy bile acids, alcohols and derivatives	DXOCDBGWDZAYRQ-QPVZPPSOSA-N	C[C@H](CCC(O)=O)[C@H]1CC[C@H]2[C@H]3[C@H](CC[C@]12C)[C@@]1(C)CC[C@@H](O)C[C@H]1CC3=O	---	444262	HMDB0000467	Lipids and lipid-like molecules	Steroids and steroid derivatives	NoSig
NEG2698	Arginine	0.831	173.103	[M-H]-	173.104	TRUE	4.45839e+07	4.45536e+07	4.3233e+07	3.98519e+07	4.89908e+07	4.55213e+07	4.40886e+07	3.62989e+07	3.47237e+07	4.04136e+07	4.0359e+07	4.67988e+07	0.101254	1.09911	0.136333	4.04471e+07	4.55142e+06	1.85811e+06	11.2528	4.44557e+07	2.98053e+06	1.2168e+06	6.70449	0.350606	1.19171	1.14377	0.994588	C6H14N4O2	Amino acids and derivatives	ODKSFYDXXFIFQN-UHFFFAOYSA-N	N[C@@H](CCCNC(N)=N)C(O)=O	C00062	6322;28782	HMDB0000517	Organic acids and derivatives	Carboxylic acids and derivatives	NoSig
NEG3567	DNOC	11.228	197.019	[M-H]-	197.02	TRUE	8.33722e+06	8.75017e+06	9.54557e+06	9.3626e+06	5.45303e+06	7.53132e+06	1.08787e+07	1.21803e+07	1.36495e+07	1.24491e+07	1.29028e+07	1.07817e+07	0.000428888	0.672411	-0.572584	1.21404e+07	1.13081e+06	461652	9.31448	8.16332e+06	1.5145e+06	618294	18.5526	0.0221444	1.97376	1.88899	3.36766	C7H6N2O5	Dinitrophenols	ZXVONLUNISGICL-UHFFFAOYSA-N	CC1=C(O)C(=CC(=C1)[N+]([O-])=O)[N+]([O-])=O	C18653	10800	HMDB0245221	Benzenoids	Phenols	DOWN
NEG15967	PG(16:0/18:2)	13.406	745.503	[M-H]-	745.502	TRUE	43745.8	311968	69639.3	140655	195115	165304	617984	5.06777e+06	2.24901e+06	1.8319e+06	1.77252e+06	1.01666e+06	0.013078	0.0737846	-3.76054	2.09264e+06	1.57344e+06	642356	75.1894	154405	96147.9	39252.2	62.27	0.140903	1.63028	1.52966	1.88346	C40H75O10P	Phosphatidylglycerols	ATBOMIWRCZXYSZ-WLGRLVTESA-N	[H][C@](O)(CO)COP(O)(=O)OC[C@@]([H])(COC(=O)CCCCCCCCCCCCCCC)OC(=O)CCCCCCC\C=C/C\C=C/CCCCC	---	138121875	HMDB0010575	Lipids and lipid-like molecules	Glycerophospholipids	DOWN
NEG943	2-Hydroxyisovaleric acid	6.891	117.054	[M-H]-	117.056	TRUE	1625432900	2.06835e+09	1.44859e+09	1.4789e+09	1.62073e+09	1.49741e+09	1.6571e+09	1.09315e+09	1.1645e+09	1.60234e+09	1.18565e+09	1.23742e+09	0.0527418	1.2266	0.294665	1.32336e+09	2.42401e+08	9.89597e+07	18.3171	1.62323e+09	2.30352e+08	9.40406e+07	14.1909	0.265755	1.36103	1.28105	1.27784	C5H10O3	Fatty Acyls	NGEWQZIDQIYUNV-UHFFFAOYSA-N	CC(C)C(C(=O)O)O	---	99823	HMDB0000407	Lipids and lipid-like molecules	Fatty Acyls	NoSig
NEG4704	5-Tetradecenoic acid	10.45	225.184	[M-H]-	225.185	TRUE	2.74101e+07	2.99697e+07	1.93352e+07	1.47742e+07	1.68448e+07	2.04073e+07	1.4044e+07	2.1128e+07	1.78487e+07	1.65151e+07	1.20795e+07	1.69404e+07	0.0982527	1.30628	0.385463	1.6426e+07	3.12958e+06	1.27765e+06	19.0526	2.14569e+07	5.9907e+06	2.44569e+06	27.9197	0.35022	1.22238	1.12071	1.00766	C14H26O2	Fatty Acyls	AFGUVBVUFZMJMX-MDZDMXLPSA-N	CCCCCCCC\C=C\CCCC(O)=O	---	5282740	HMDB0000499	Lipids and lipid-like molecules	Fatty Acyls	NoSig
POS4600	Indole-3-acrylic acid	6.765	170.06	[M+H-H2O]+	170.06	TRUE	1.30709e+08	1.6083e+08	1.12464e+08	1.32359e+08	1.56233e+08	1.30897e+08	1.25189e+08	7.82507e+07	1.1957e+08	1.31167e+08	1.45383e+08	1.12499e+08	0.148555	1.15649	0.209758	1.18677e+08	2.27372e+07	9.28242e+06	19.1589	1.37249e+08	1.80987e+07	7.38878e+06	13.1868	0.412899	1.02319	1.04421	0.828112	C11H9NO2	Indoles	PLVPPLCLBIEYEA-AATRIKPKSA-N	O=C(O)C=Cc1c[nH]c2ccccc12	C21283	5375048	HMDB0000734	Organoheterocyclic compounds	Indoles and derivatives	NoSig
POS6526	Benzoylcholine	6.404	208.134	[M]+	208.133	TRUE	4.54452e+07	4.24498e+07	5.0045e+07	4.4426e+07	4.14281e+07	4.23703e+07	4.03966e+07	4.47259e+07	4.26249e+07	4.0037e+07	3.97485e+07	4.55481e+07	0.215072	1.0517	0.0727185	4.21802e+07	2.51829e+06	1.02809e+06	5.97032	4.43607e+07	3.15293e+06	1.28718e+06	7.10747	0.474702	0.905786	0.973965	0.667416	C12H18NO2	Benzoic acid esters	HOPVGFKDVOOCHD-UHFFFAOYSA-N	C[N+](C)(C)CCOC(=O)C1=CC=CC=C1	---	16632	---	Benzenoids	Benzene and substituted derivatives	NoSig
POS13178	Niranthin	11.343	415.211	[M-H2O+H]+	415.211	TRUE	2.24374e+07	1.58324e+07	2.97569e+07	1.23569e+07	3.37865e+07	3.02283e+07	1.61359e+07	1.9259e+07	1.69928e+07	1.32455e+07	2.47702e+07	1.41679e+07	0.120776	1.38086	0.46557	1.74285e+07	4.17711e+06	1.7053e+06	23.9671	2.40664e+07	8.63014e+06	3.52324e+06	35.8597	0.378192	1.03664	1.0484	0.918021	C24H32O7	Dibenzylbutane lignans	RCFGIEPQSDGMJJ-UHFFFAOYSA-N	COCC(CC1=CC=C(OC)C(OC)=C1)C(COC)CC2=CC3=C(OCO3)C(OC)=C2	---	13989914	HMDB0255621	Lignans, neolignans and related compounds	Dibenzylbutane lignans	NoSig
NEG3062	3,4-Methylenepimelic acid	8.19	183.065	[M-H]-	183.066	TRUE	2.35692e+07	2.89102e+07	1.87715e+07	1.76941e+07	1.12571e+07	2.36791e+07	2.28315e+07	1.78037e+07	1.98565e+07	3.28676e+07	1.36e+07	2.71631e+07	0.659464	0.923643	-0.114593	2.23537e+07	6.89153e+06	2.81345e+06	30.8294	2.06469e+07	6.10609e+06	2.4928e+06	29.5739	0.796452	0.237523	0.315405	0.180809	C9H12O4	Fatty Acyls	CSNVGEOLHZRUFI-UHFFFAOYSA-N	OC(=O)CCC(=C)C(=C)CC(O)=O	---	124202121	HMDB0059730	Lipids and lipid-like molecules	Fatty Acyls	NoSig
NEG8145	Triptophenolide	13.441	311.168	[M-H]-	311.165	TRUE	4.49407e+07	4.99472e+07	4.1917e+07	4.25919e+07	5.32601e+07	3.66188e+07	7.83761e+07	5.47657e+07	5.00508e+07	9.33303e+07	7.1633e+07	9.89634e+07	0.00564951	0.602246	-0.731575	7.45199e+07	1.98166e+07	8.09009e+06	26.5924	4.48793e+07	5.96939e+06	2.43699e+06	13.301	0.0929646	1.66206	1.69951	2.24799	C20H24O3	Oxosteroids	KPXIBWGPZSPABK-FXAWDEMLSA-N	O=C1OCC2=C1CCC3(C4=CC=C(C(O)=C4CCC23)C(C)C)C	---	173273	---	Lipids and lipid-like molecules	Steroids and steroid derivatives	DOWN
POS2469	Cinnamic acid	8.936	131.049	[M+H-H2O]+	131.049	TRUE	7.95542e+07	8.34416e+07	6.80338e+07	1.06901e+08	5.22156e+07	6.43832e+07	2.50171e+08	7.06597e+07	1.63148e+08	1.36072e+08	1.32086e+08	1.26131e+08	0.0192916	0.517529	-0.950289	1.46378e+08	5.91741e+07	2.41577e+07	40.4255	7.57549e+07	1.8903e+07	7.71712e+06	24.9529	0.15893	1.47707	1.49337	1.71463	C9H8O2	Cinnamic acids	WBYWAXJHAXSJNI-SREVYHEPSA-N	O=C(O)C=Cc1ccccc1	C10438	5372954	HMDB0000567	Phenylpropanoids and polyketides	Cinnamic acids and derivatives	DOWN
POS11673	Lauramidopropylbetaine	10.432	343.295	[M]+	343.296	TRUE	4.4877e+06	1.48972e+07	5.9857e+06	1.76134e+07	1.1199e+07	7.4335e+06	8.88625e+06	7.16734e+06	1.64423e+08	6.3078e+06	8.61784e+06	6.3651e+06	0.394441	0.305385	-1.7113	3.36278e+07	6.40854e+07	2.61628e+07	190.573	1.02694e+07	5.21606e+06	2.12945e+06	50.7921	0.607878	0.617333	0.603656	0.404018	C19H39N2O3	Amino acids and derivatives	MRUAUOIMASANKQ-UHFFFAOYSA-O	CCCCCCCCCCCC(=O)NCCC[N+](C)(C)CC(O)=O	---	20281	---	Organic acids and derivatives	Carboxylic acids and derivatives	NoSig
POS15468	1-O-Hexadecyl-2-O-(2E-butenoyl)-sn-glyceryl-3-phosphocholine	11.037	550.386	[M+H]+	550.387	TRUE	3.3665e+07	2.7431e+07	3.60623e+07	3.40506e+07	1.81766e+07	2.49968e+07	4.84487e+07	160274	3.80018e+07	2.03199e+07	6.70181e+07	6.43248e+07	0.354183	0.731857	-0.450366	3.97123e+07	2.59656e+07	1.06004e+07	65.3843	2.90637e+07	6.82285e+06	2.78542e+06	23.4755	0.575021	0.641113	0.660865	0.450773	C28H56NO7P	1-alkyl,2-acylglycero-3-phosphocholines	SRZBVCCSIMMDOV-QPSGOUHRSA-N	CCCCCCCCCCCCCCCCOCC(COP(=O)([O-])OCC[N+](C)(C)C)OC(=O)/C=C/C	---	45138381	---	Lipids and lipid-like molecules	Glycerophospholipids	NoSig
NEG5539	3-(3-Sulfooxyphenyl)propanoic acid	7.876	245.012	[M-H]-	245.013	TRUE	1.21225e+07	3.50911e+07	5.43223e+07	4.21402e+07	3.20091e+07	4.53376e+07	1.6529e+08	2.49409e+07	1.58775e+08	1.04684e+08	1.41087e+08	9.68867e+07	0.0053399	0.319552	-1.64588	1.15277e+08	5.22888e+07	2.13468e+07	45.3592	3.68371e+07	1.4445e+07	5.89713e+06	39.2131	0.0925745	1.71372	1.68499	2.27247	C9H10O6S	Phenylsulfates	IQWLPDPKVFZEOK-UHFFFAOYSA-N	O=C(O)CCC=1C=CC=C(OS(=O)(=O)O)C1	---	187488	HMDB0094710	Organic acids and derivatives	Organic sulfuric acids and derivatives	DOWN
NEG4900	3-hydroxytridecanoic acid	12.436	229.18	[M-H2O-H]-	229.18	TRUE	1.7585e+07	1.84956e+07	1.0762e+07	1.25137e+07	2.6807e+06	1.10285e+07	8.72275e+06	1.2521e+07	1.34891e+07	1.49705e+07	2.17914e+07	2.05245e+07	0.330836	0.794023	-0.332747	1.53365e+07	4.97588e+06	2.03139e+06	32.4446	1.21776e+07	5.70588e+06	2.32942e+06	46.8557	0.563589	0.663283	0.715082	0.480387	C13H26O3	Fatty Acyls	CWSNHZHHWHLJIM-UHFFFAOYSA-N	CCCCCCCCCCC(O)CC(O)=O	---	5312749	HMDB0061655	Lipids and lipid-like molecules	Fatty Acyls	NoSig
NEG1738	Oxoglutaric acid	1.681	145.012	[M-H]-	145.014	TRUE	7.91407e+08	1.0868e+09	4.46539e+08	7.27701e+07	5.64994e+08	9.52232e+08	3.48458e+08	5.26233e+07	4.89131e+07	9.78681e+07	6.75911e+08	6.35623e+08	0.104553	2.10539	1.07408	3.09899e+08	2.90107e+08	1.18436e+08	93.6132	6.52458e+08	3.69843e+08	1.50988e+08	56.6846	0.353897	1.17004	1.09033	0.980662	C5H6O5	Gamma-keto acids and derivatives	KPGXRSRHYNQIFN-UHFFFAOYSA-N	C(CC(=O)O)C(=O)C(=O)O	C00026	51;156274072	HMDB0000208	Organic acids and derivatives	Keto acids and derivatives	NoSig
NEG4159	Cucurbic acid	10.884	211.132	[M-H]-	211.133	TRUE	2.15697e+07	1.76835e+07	1.35446e+07	1.18182e+07	1.13687e+07	1.42074e+07	9.55333e+06	1.37224e+07	1.63253e+07	1.63764e+07	1.58155e+07	1.35908e+07	0.685038	1.05631	0.0790396	1.42306e+07	2.60955e+06	1.06534e+06	18.3375	1.5032e+07	3.90931e+06	1.59597e+06	26.0065	0.81546	0.383036	0.337647	0.164285	C12H20O3	Fatty Acyls	LYSGIJUGUGJIPS-ONEGZZNKSA-N	CC\C=C\CC1C(O)CCC1CC(O)=O	C08482	6123064	HMDB0029388	Lipids and lipid-like molecules	Fatty Acyls	NoSig
NEG9934	11b,21-Dihydroxy-3,20-oxo-5b-pregnan-18-al	10.202	363.216	[M-H2O-H]-	363.217	TRUE	2.77003e+06	4.45763e+06	5.39904e+06	4.05708e+06	8.28279e+07	4.06715e+06	2.60177e+06	2.00299e+06	1.22599e+06	2.91986e+06	1.75157e+06	2.08902e+06	0.274609	8.22629	3.04024	2.09853e+06	603119	246222	28.74	1.72631e+07	3.21312e+07	1.31175e+07	186.126	0.521593	0.763888	0.897717	0.561286	C21H32O5	Glycerolipids	YWTDWORQGPLRLL-SXWUTGHTSA-N	[H][C@@]12CCC(C(=O)CO)C1(CC(O)[C@@]1([H])[C@@]2([H])CC[C@]2([H])C[C@H](O)CC[C@]12C)C=O	C05473	53477896	HMDB0006754	Lipids and lipid-like molecules	Glycerolipids	NoSig
POS6443	Cinnamoylglycine	8.936	206.081	[M+H]+	206.081	TRUE	6.58162e+07	6.54813e+07	5.42838e+07	8.52253e+07	4.5781e+07	5.30513e+07	1.82095e+08	5.41805e+07	1.19675e+08	1.02384e+08	1.01066e+08	9.68346e+07	0.0239553	0.563272	-0.828095	1.09372e+08	4.17513e+07	1.70449e+07	38.1735	6.16065e+07	1.39129e+07	5.67992e+06	22.5835	0.177026	1.43511	1.45604	1.6206	C11H11NO3	Amino acids and derivatives	YAADMLWHGMUGQL-UHFFFAOYSA-N	c1ccc(cc1)/C=C/C(=NCC(=O)O)O	---	709625	HMDB0011621	Organic acids and derivatives	Carboxylic acids and derivatives	DOWN
POS5826	S-Adenosylhomocysteine	6.257	193.068	[M+2H]+	193.068	TRUE	3.29472e+07	3.92938e+07	2.6209e+07	2.00487e+07	2.95081e+07	1.85207e+07	5.17681e+07	2.42714e+07	2.38456e+07	7.74799e+07	2.48985e+07	2.60377e+07	0.30848	0.72942	-0.455178	3.80502e+07	2.2144e+07	9.04023e+06	58.1967	2.77546e+07	7.87688e+06	3.21572e+06	28.3804	0.548255	0.686052	0.811446	0.510774	C14H20N6O5S	Gamma butyrolactones	ZJUKTBDSGOFHSH-UHFFFAOYSA-N	C1=NC(=C2C(=N1)N(C=N2)[C@H]3[C@@H]([C@@H]([C@H](O3)CSCC[C@@H](C(=O)O)N)O)O)N	C00021	439155	HMDB0000939	Organoheterocyclic compounds	Lactones	NoSig
NEG6422	(+)-Lysergic acid	11.336	267.113	[M-H]-	267.114	TRUE	3.01626e+06	1.63397e+06	1.23917e+07	4.70747e+06	1.34141e+07	4.02702e+06	5.68122e+06	1.71811e+06	1.36064e+07	5.07752e+06	8.47171e+06	633759	0.818191	1.11372	0.155391	5.86478e+06	4.7316e+06	1.93167e+06	80.6782	6.53175e+06	5.0528e+06	2.0628e+06	77.3575	0.897234	0.114515	0.297513	0.0871454	C16H16N2O2	Ergoline and derivatives	ZAGRKAFMISFKIO-UHFFFAOYSA-N	CN1CC(C=C2C1CC1=CNC3=CC=CC2=C13)C(O)=O	---	622688	HMDB0242256	Alkaloids and derivatives	Ergoline and derivatives	NoSig
NEG10349	N-palmitoyl-phosphoethanolamine	11.425	378.24	[M-H]-	378.241	TRUE	6.32265e+08	3.97833e+08	4.61032e+08	5.90656e+08	4.20992e+08	4.19711e+08	4.36485e+08	3.62612e+08	4.06562e+08	3.12766e+08	3.91829e+08	3.67517e+08	0.035086	1.28305	0.359575	3.79628e+08	4.24589e+07	1.73338e+07	11.1843	4.87081e+08	9.93542e+07	4.05612e+07	20.3979	0.216264	1.45681	1.3964	1.45487	C18H38NO5P	Organic phosphonic acids and derivatives	REFUVLFHSVMCAO-UHFFFAOYSA-N	CCCCCCCCCCCCCCCC(O)=NC(O)CP(O)(O)=O	---	131769777	HMDB0059630	Organic acids and derivatives	Organic phosphonic acids and derivatives	UP
POS14293	LPE(18:0)	10.934	482.325	[M+H]+	482.325	TRUE	6.95285e+07	2.15186e+08	1.87371e+08	1.05222e+08	2.26383e+08	2.0845e+08	2.27795e+08	3.96627e+08	1.46385e+08	2.95085e+08	1.7843e+08	7.34923e+07	0.365867	0.768045	-0.380737	2.19636e+08	1.14461e+08	4.67285e+07	52.114	1.6869e+08	6.524e+07	2.66341e+07	38.6745	0.583326	0.740159	0.641158	0.436677	C23H48NO7P	Glycerophospholipids	KIHAGWUUUHJRMS-JOCHJYFZSA-N	[H][C@@](CO)(COP(O)(=O)OCCN)OC(=O)CCCCCCCCCCCCCCCCC	---	53480667;90658453	HMDB0011129	Lipids and lipid-like molecules	Glycerophospholipids	NoSig
POS12540	Succinoadenosine	6.474	384.115	[M+H]+	384.115	TRUE	3.8677e+07	2.28584e+07	3.32052e+07	1.94748e+07	4.95563e+07	3.81432e+07	3.1648e+07	1.39512e+07	2.74244e+07	3.789e+07	2.63759e+07	1.68387e+07	0.201909	1.31004	0.389616	2.56881e+07	8.98846e+06	3.66952e+06	34.9908	3.36525e+07	1.11001e+07	4.5316e+06	32.9845	0.46262	0.93775	0.955609	0.694845	C14H17N5O8	Purine nucleosides	VKGZCEJTCKHMRL-MDBUBQOGSA-N	O=C(O)CC(NC1=NC=NC2=C1N=CN2C3OC(CO)C(O)C3O)C(=O)O	---	165243	HMDB0000912	Nucleosides, nucleotides, and analogues	Purine nucleosides	NoSig
POS12162	C17 Sphingosine-1-phosphate	10.987	366.24	[M+H]+	366.24	TRUE	1.66495e+07	9.4949e+06	1.37921e+07	1.49644e+07	1.09267e+07	1.32228e+07	9.77583e+06	7.70674e+06	1.23522e+07	9.44825e+06	8.88428e+06	8.33985e+06	0.0135724	1.39894	0.484339	9.41786e+06	1.61952e+06	661165	17.1962	1.31751e+07	2.61743e+06	1.06856e+06	19.8665	0.141014	1.61958	1.56472	1.86734	C17H36NO5P	Phosphoethanolamines	VITGNIYTXHNNNE-LHMZYYNSSA-N	CCCCCCCCCCCC/C=C/[C@H]([C@H](COP(=O)(O)O)N)O	---	46891769	---	Organic acids and derivatives	Organic phosphoric acids and derivatives	UP
POS7481	Lauramine oxide	9.921	230.248	[M+H]+	230.248	TRUE	8.19795e+07	6.54629e+07	4.99444e+07	3.68468e+07	4.98218e+07	4.30018e+07	1.83588e+08	9.25355e+07	1.00418e+08	9.77606e+07	6.09672e+07	6.21344e+07	0.0431476	0.547464	-0.869163	9.95673e+07	4.47305e+07	1.82612e+07	44.925	5.45095e+07	1.65033e+07	6.73744e+06	30.276	0.242007	1.29039	1.34931	1.36504	C14H31NO	Long-chain alkyl amine oxides	SYELZBGXAIXKHU-UHFFFAOYSA-N	CCCCCCCCCCCCN(C)(C)=O	---	15433	---	Organic nitrogen compounds	Organonitrogen compounds	DOWN
NEG6673	3-Hydroxytetradecanedioic acid	9.385	273.17	[M-H]-	273.17	TRUE	2.97876e+07	1.77432e+07	3.94608e+07	2.89264e+07	1.99697e+07	3.53115e+07	4.56603e+07	2.08565e+07	5.88758e+07	4.9867e+07	7.99674e+07	4.78869e+07	0.0281481	0.564801	-0.824184	5.0519e+07	1.92243e+07	7.84829e+06	38.0536	2.85332e+07	8.44798e+06	3.44887e+06	29.6076	0.191026	1.4638	1.39899	1.55055	C14H26O5	Fatty Acyls	CEDZIURHISELSQ-UHFFFAOYSA-N	OC(CCCCCCCCCCC(O)=O)CC(O)=O	---	20848956	HMDB0000394	Lipids and lipid-like molecules	Fatty Acyls	DOWN
NEG4803	11-Hydroxy-9-tridecenoic acid	12.247	227.164	[M-H]-	227.165	TRUE	2.07011e+07	1.073e+07	1.19338e+07	8.49092e+06	3.96961e+06	9.20555e+06	1.19921e+07	6.43725e+06	1.28464e+07	1.29696e+07	1.43841e+07	1.40261e+07	0.629967	0.89506	-0.159943	1.21092e+07	2.90923e+06	1.18769e+06	24.0249	1.08385e+07	5.54692e+06	2.26452e+06	51.1779	0.775063	0.236653	0.35641	0.200682	C13H24O3	Fatty Acyls	NSVPCFNUUARRKL-CSKARUKUSA-N	CCC(O)\C=C\CCCCCCCC(O)=O	---	5318367	HMDB0035881	Lipids and lipid-like molecules	Fatty Acyls	NoSig
POS8469	16-Hydroxypalmitic acid	12.265	255.232	[M+H-H2O]+	255.232	TRUE	2.73781e+07	3.18459e+07	2.01593e+07	2.94581e+07	2.79305e+07	2.3265e+07	3.73519e+07	1.80682e+07	2.82713e+07	2.14111e+07	4.08439e+07	1.65745e+07	0.928706	0.984716	-0.02222	2.70868e+07	1.01989e+07	4.16369e+06	37.6527	2.66728e+07	4.25763e+06	1.73817e+06	15.9624	0.96064	0.0833524	0.226816	0.0321219	C16H32O3	Long-chain fatty acids	UGAGPNKCDRTDHP-GPQMBLKYNA-N	O=C(O)CCCCCCCCCCCCCCCO	C18218	---	HMDB0006294	Lipids and lipid-like molecules	Fatty Acyls	NoSig
POS2306	1-Piperideine-2-carboxylic acid	13.626	128.071	[M+H]+	128.071	TRUE	2.15676e+07	1.68183e+07	2.45926e+07	4.61301e+07	2.6585e+07	4.9122e+07	2.19089e+07	3.65603e+07	4.19724e+07	4.26441e+07	4.43921e+07	2.1389e+07	0.578489	0.884849	-0.176497	3.48111e+07	1.05272e+07	4.29773e+06	30.241	3.08026e+07	1.34739e+07	5.5007e+06	43.7428	0.739396	0.513671	0.491659	0.237705	C6H9NO2	Pyridines and derivatives	GEJXSVNGWOSZPC-UHFFFAOYSA-N	OC(=O)C1=NCCCC1	C04092	1194	HMDB0001084	Organoheterocyclic compounds	Pyridines and derivatives	NoSig
NEG8508	3,4-Dimethyl-5-pentyl-2-furannonanoic acid	13.102	321.242	[M-H]-	321.243	TRUE	3.36535e+07	4.52365e+07	3.50355e+07	3.90636e+07	1.67181e+07	4.49153e+07	3.83043e+07	7.32225e+07	4.65887e+07	5.55945e+07	6.88099e+07	1.00739e+08	0.0191131	0.559993	-0.83652	6.38766e+07	2.23247e+07	9.11403e+06	34.9498	3.57704e+07	1.0508e+07	4.28988e+06	29.3763	0.15893	1.51655	1.46892	1.71867	C20H34O3	Fatty Acyls	GGNZKBPHAMNUOU-UHFFFAOYSA-N	CCCCCC1=C(C)C(C)=C(CCCCCCCCC(O)=O)O1	---	13963865	HMDB0061645	Lipids and lipid-like molecules	Fatty Acyls	DOWN
POS7941	Dimethyl myristamine	11.06	242.284	[M+H]+	242.284	TRUE	2.17533e+07	1.1287e+07	9.65731e+06	1.89568e+07	1.51563e+07	1.28084e+07	6.59623e+07	4.97599e+07	4.79329e+07	7.39211e+07	5.11905e+07	1.26794e+07	0.00250659	0.297297	-1.75002	5.0241e+07	2.10962e+07	8.61247e+06	41.9899	1.49365e+07	4.65611e+06	1.90085e+06	31.1727	0.0579328	1.80747	1.75341	2.60092	C16H35N	Tertiary amines	SFBHPFQSSDCYSL-UHFFFAOYSA-N	CCCCCCCCCCCCCCN(C)C	---	8211	---	Organic nitrogen compounds	Organonitrogen compounds	DOWN
NEG4487	5-Hydroxytryptophan	6.727	219.076	[M-H]-	219.078	TRUE	3.66997e+07	3.39787e+07	3.23193e+07	4.55737e+07	4.82554e+07	3.90182e+07	3.75718e+07	2.4469e+07	4.10579e+07	38977030	3.93262e+07	3.61152e+07	0.413216	1.08426	0.116709	3.62529e+07	6.00956e+06	2.45339e+06	16.5768	3.93075e+07	6.37881e+06	2.60414e+06	16.228	0.6195	0.589738	0.658566	0.383822	C11H12N2O3	Serotonins	LDCYZAJDBXYCGN-VIFPVBQESA-N	O=C(O)C(N)CC1=CNC=2C=CC(O)=CC21	C01017	144	HMDB0000472	Organoheterocyclic compounds	Indoles and derivatives	NoSig
POS3472	Tropic acid	6.464	149.06	[M+H-H2O]+	149.06	TRUE	1.0426e+08	1.34674e+08	1.5659e+08	1.18118e+08	1.63428e+08	1.53364e+08	1.31035e+08	1.067e+08	1.20785e+08	1.21973e+08	1.3861e+08	1.12243e+08	0.155131	1.13549	0.183312	1.21891e+08	1.17324e+07	4.78975e+06	9.62535	1.38406e+08	2.35455e+07	9.61241e+06	17.0119	0.417145	0.919141	0.994382	0.809302	C9H10O3	Beta hydroxy acids and derivatives	JACRWUWPXAESPB-UHFFFAOYSA-N	C1=CC=C(C=C1)C(CO)C(=O)O	C01456	10726	HMDB0062590	Organic acids and derivatives	Hydroxy acids and derivatives	NoSig
NEG14592	Biliverdin	10.664	581.239	[M-H]-	581.241	TRUE	3.05406e+06	2.56752e+06	5.57107e+06	7.27608e+06	3.73453e+06	4390214	5.75718e+06	9.23908e+06	9.77522e+06	6405600	5.94908e+06	4.52842e+06	0.0474821	0.638428	-0.647403	6.94243e+06	2.08837e+06	852574	30.0813	4.43224e+06	1.7464e+06	712963	39.4021	0.251669	1.40468	1.30364	1.32347	C33H34N4O6	Bilirubins	RCNSAJSGRJSBKK-NSQVQWHSSA-N	O=C1N=C(C=C2NC(=CC=3NC(C=C4N=C(O)C(=C4C=C)C)=C(C3CCC(=O)O)C)C(=C2C)CCC(=O)O)C(=C1C=C)C	C00500	5280353	HMDB0001008	Organoheterocyclic compounds	Tetrapyrroles and derivatives	DOWN
NEG10627	5,6-Dihydroxyprostaglandin F1a	9.02	387.238	[M-H]-	387.238	TRUE	4.71862e+06	3.46864e+06	4.01181e+06	4.99424e+06	4.82845e+06	4.12852e+06	1.90898e+06	1.3172e+06	2.13642e+06	2.0195e+06	2.73525e+06	2.16295e+06	1.81625e-05	2.12945	1.09048	2.04672e+06	457723	186864	22.3637	4.35838e+06	586452	239418	13.4557	0.00393617	2.11927	2.05258	4.74082	C20H36O7	Fatty Acyls	SAAOVBGAFHJPIF-NYNACFBQSA-N	CCCCC[C@H](O)\C=C\[C@H]1[C@H](O)C[C@H](O)[C@@H]1CC(O)C(O)CCCC(O)=O	---	6439819	HMDB0012109	Lipids and lipid-like molecules	Fatty Acyls	UP
NEG6958	(6E,8R,10Z)-8-hydroxy-3-oxohexadecadienoic acid	11.392	281.175	[M-H]-	281.175	TRUE	1.35571e+07	1.86284e+07	1.46187e+07	1.66747e+07	2.28675e+07	1.81887e+07	1.60653e+07	5.28351e+06	1.43922e+07	1.79502e+07	1.56576e+07	1.19147e+07	0.120745	1.28637	0.363306	1.35439e+07	4.51328e+06	1.84254e+06	33.3233	1.74225e+07	3.31818e+06	1.35464e+06	19.0453	0.378192	1.07035	1.11998	0.91813	C16H26O4	Fatty Acyls	NWVJXHCRPZDUPG-WYGAFBEVSA-N	CCCCC\C=C/C[C@@H](O)\C=C\CCC(=O)CC(O)=O	---	134819283	HMDB0062365	Lipids and lipid-like molecules	Fatty Acyls	NoSig
NEG5386	(Z)-2-octylpent-2-enedioic acid	10.791	241.143	[M-H]-	241.145	TRUE	2.88962e+07	5.68672e+07	3.78989e+07	4.09972e+07	7.85274e+07	5.54077e+07	2.26236e+07	3.11777e+07	2.37679e+07	2.24225e+07	2.48258e+07	21922505	0.00631509	2.03486	1.02493	2.44567e+07	3.4555e+06	1.4107e+06	14.1291	4.97658e+07	1.7679e+07	7.21743e+06	35.5245	0.09712	1.63838	1.63651	2.19962	C13H22O4	Medium-chain fatty acids	NIXDINZDFZJZHG-LUAWRHEFSA-N	O=C(O)C(=CCC(=O)O)CCCCCCCC	---	71694435	---	Lipids and lipid-like molecules	Fatty Acyls	UP
NEG11431	11'-Carboxy-alpha-chromanol	12.895	417.299	[M-H]-	417.3	TRUE	2.24043e+06	1.21442e+07	9.88305e+06	7.53619e+06	1.44546e+07	1.12409e+07	2.73178e+06	4.07885e+06	1.68201e+06	2.08855e+06	2.20635e+06	2.97954e+06	0.00290408	3.6468	1.86663	2.62785e+06	848884	346555	32.3034	9.58323e+06	4.27163e+06	1.74388e+06	44.574	0.0615343	1.72124	1.72239	2.53699	C26H42O4	Prenol lipids	FKTCHXAVPYGOSM-CUAXAMRHSA-N	C[C@@H](CCC[C@@H](C)CCC(O)=O)CCC[C@]1(C)CCC2=C(O1)C(C)=C(C)C(O)=C2C	---	53481451	HMDB0012515	Lipids and lipid-like molecules	Prenol lipids	UP
POS14041	Glycocholate	10.077	466.317	[M+H]+	466.316	TRUE	315893	3.40479e+06	896113	2028.86	5.41471e+06	2028.86	143898	1.73838e+06	2028.86	2028.86	85682.3	103200	0.195	4.83591	2.27379	345870	684531	279459	197.916	1.67259e+06	2.23737e+06	913401	133.766	0.455159	0.897442	0.965198	0.709966	C26H43NO6	Glycinated bile acids and derivatives	RFDAIACWWDREDC-FRVQLJSFSA-N	O=C(O)CN=C(O)CCC(C)C1CCC2C3C(O)CC4CC(O)CCC4(C)C3CC(O)C12C	C01921	10140	HMDB0000138	Lipids and lipid-like molecules	Steroids and steroid derivatives	NoSig
NEG8232	1-Phenanthrenecarboxylic acid, 1,2,3,4,4a,9,10,10a-octahydro-1,4a-dimethyl-7-(1-methylethyl)-9-oxo-	12.32	313.181	[M-H]-	313.181	TRUE	1.05719e+07	1.0703e+07	1.07638e+07	3.10359e+07	7.15908e+06	1.52982e+07	1.83325e+07	8.75804e+06	1.00278e+07	9.81028e+06	2.4143e+07	9.63836e+06	0.857542	1.05974	0.0837159	1.34517e+07	6.31952e+06	2.57994e+06	46.9795	1.42553e+07	8.61869e+06	3.51857e+06	60.4595	0.920504	0.0669488	0.33865	0.0667446	C20H26O3	Diterpenoids	MSWJSDLNPCSSNW-UHFFFAOYSA-N	O=C(O)C1(C)CCCC2(C3=CC=C(C=C3C(=O)CC12)C(C)C)C	---	10018535	---	Lipids and lipid-like molecules	Prenol lipids	NoSig
NEG1470	2'-Hydroxyacetophenone	8.537	135.043	[M-H]-	135.045	TRUE	2.99832e+07	2.13264e+07	3.16267e+07	2.5201e+07	3.15645e+07	3.856e+07	3.02319e+07	3.12707e+07	3.38765e+07	2.7814e+07	3.33808e+07	3.28657e+07	0.489642	0.940996	-0.0877392	3.15733e+07	2.29196e+06	935689	7.25919	2.97103e+07	5.9351e+06	2.42299e+06	19.9766	0.680078	0.528635	0.489917	0.310122	C8H8O2	Organooxygen compounds	JECYUBVRTQDVAT-UHFFFAOYSA-N	CC(=O)C1=CC=CC=C1O	C07189	8375	HMDB0032568	Organic oxygen compounds	Organooxygen compounds	NoSig
POS4128	3-Methyl-4-phenyl-3-buten-2-one	9.82	161.096	[M+H-H2O]+	161.097	TRUE	2.6115e+07	1.69146e+07	2.03139e+07	2.69836e+07	1.24898e+07	1.73206e+07	7.17778e+06	4.87335e+06	8.89805e+06	1.06576e+07	6.11356e+06	8.37882e+06	0.000516579	2.60607	1.38188	7683185	2.06983e+06	845005	26.9398	2.00229e+07	5.64556e+06	2.30479e+06	28.1955	0.0242144	1.9769	1.91941	3.28686	C11H12O	Benzene and substituted derivatives	BQJFBHBDOAIIGS-HJWRWDBZSA-N	CC(=O)C(\C)=C/C1=CC=CC=C1	---	5355902	HMDB0031567	Benzenoids	Benzene and substituted derivatives	UP
NEG5857	Palmitoleic acid	10.868	253.216	[M-H]-	253.217	TRUE	1.81826e+07	2.20491e+07	1.16763e+07	1.09773e+07	1.44376e+07	1.56828e+07	1.12122e+07	1.52064e+07	1.29506e+07	1.3318e+07	1.25156e+07	1.43201e+07	0.237788	1.16955	0.225951	1.32538e+07	1.39704e+06	570341	10.5407	1.5501e+07	4.15512e+06	1.69632e+06	26.8056	0.493977	0.911864	0.81728	0.62381	C16H30O2	Long-chain fatty acids	SECPZKHBENQXJG-BQYQJAHWSA-N	CCCCCC\C=C/CCCCCCCC(O)=O	C08362	445638	HMDB0003229	Lipids and lipid-like molecules	Fatty Acyls	NoSig
POS127	Methylene-imidazole	13.127	81.0453	[M+H-H2O]+	81.0447	TRUE	1.23136e+08	8.6913e+07	7.04389e+06	6.34453e+07	1.14014e+08	5.30248e+06	3.24446e+07	1.18928e+07	1.01007e+07	6.6276e+07	7.34855e+07	8.30718e+07	0.427999	1.44211	0.528177	4.62119e+07	3.21758e+07	1.31357e+07	69.6267	6.66425e+07	5.1325e+07	2.09534e+07	77.0155	0.629267	0.661328	0.645226	0.368557	C4H4N2	Organooxygen compounds	UQOCEEQQGFOLRM-UHFFFAOYSA-N	C=C1N=CC=N1	---	21951823	HMDB0254636	Organic oxygen compounds	Organooxygen compounds	NoSig
NEG12771	LPE(18:2)	11.931	476.277	[M]-	476.277	TRUE	1.07594e+08	1.17588e+08	1.49354e+08	1.02995e+08	9.47606e+07	1.07733e+08	1.66021e+08	2.38095e+08	2.09231e+08	1.74893e+08	2.75043e+08	1.91342e+08	0.00042965	0.542014	-0.883598	2.09104e+08	4.13049e+07	1.68627e+07	19.7533	1.13337e+08	1.91401e+07	7.81392e+06	16.8877	0.0221444	2.00131	1.88743	3.36689	C23H43NO7P	Lineolic acids and derivatives	SVRBKLJIDJHADS-USWSLJGRSA-M	C(C(=O)O[C@H](CO)COP(=O)([O-])OCCN)CCCCCC/C=C\C/C=C\CCCCC	---	134768257	HMDB0011477	Glycerophospholipids	Fatty Acyls	DOWN
NEG8185	N-Lauroyl Isoleucine	13.227	312.254	[M-H]-	312.254	TRUE	7.09233e+06	4.7016e+06	4.46129e+06	3.94174e+06	4.3631e+06	4.43353e+06	3.67595e+06	5.10872e+06	1.74743e+07	4.99634e+06	6.2819e+06	4.90578e+06	0.323308	0.683119	-0.549792	7.07383e+06	5.16178e+06	2.10729e+06	72.9701	4.83226e+06	1.13444e+06	463132	23.4763	0.562016	0.689663	0.692333	0.490384	C18H35NO3	Carboxylic acids and derivatives	IVNYHFWUYNDIDY-UHFFFAOYSA-N	CCCCCCCCCCCC(=O)NC(C(C)CC)C(O)=O	---	71466455	HMDB0242034	Organic acids and derivatives	Carboxylic acids and derivatives	NoSig
NEG9582	Thromboxane A2	9.421	351.217	[M-H]-	351.217	TRUE	1.38549e+07	7.53378e+06	7.26343e+06	2.13797e+07	7.74659e+06	1.3944e+07	1.35436e+07	4.10518e+06	6.75782e+06	5.2876e+06	7.729e+06	4.22922e+06	0.0926696	1.72192	0.784021	6.94208e+06	3.5321e+06	1.44198e+06	50.8796	1.19537e+07	5.57959e+06	2.27786e+06	46.6766	0.344538	1.16686	1.16443	1.03306	C20H32O5	Fatty Acyls	DSNBHJFQCNUKMA-SCKDECHMSA-N	CCCCC[C@H](O)\C=C\[C@H]1O[C@H]2C[C@H](O2)[C@@H]1C\C=C/CCCC(O)=O	C02198	5280497	HMDB0001452	Lipids and lipid-like molecules	Fatty Acyls	NoSig
NEG12928	Liquoric acid	12.427	483.311	[M-H]-	483.311	TRUE	379040	195535	1.27235e+06	270309	2.23749e+06	570183	2028.86	2.51703e+06	237311	251253	3.14572e+06	2028.86	0.763528	0.800099	-0.32175	1.0259e+06	1.41673e+06	578379	138.097	820817	795345	324698	96.8967	0.869446	0.327311	0.215555	0.117175	C30H44O5	Prenol lipids	NGWKGSCSHDHHAJ-YPFQVHCOSA-N	[H][C@@]12C[C@](C)([C@H]3C[C@]1(C)[C@@H](C[C@]1(C)C2=CC(=O)C2[C@@]4(C)CC[C@H](O)C(C)(C)C4CC[C@@]12C)O3)C(O)=O	---	131751571	HMDB0034512	Lipids and lipid-like molecules	Prenol lipids	NoSig
POS11799	Dihydrocorticosterone	9.564	349.238	[M+H]+	349.237	TRUE	1.1891e+07	1.23064e+07	2.11803e+07	8.7484e+06	4.93716e+07	2.51717e+07	2.2753e+07	1.91128e+07	1.60282e+07	2.08334e+07	1.07961e+07	9.97687e+06	0.472122	1.29316	0.370896	1.65834e+07	5.29097e+06	2.16003e+06	31.9052	2.14449e+07	1.50323e+07	6.1369e+06	70.0972	0.666916	0.493455	0.687783	0.325946	C21H32O4	Steroids and steroid derivatives	CTTOFMJLOGMZRN-UHFFFAOYSA-N	CC12CC(O)C3C(CCC4CC(=O)CCC34C)C1CCC2C(=O)CO	C05475	440696	HMDB0251299	Lipids and lipid-like molecules	Steroids and steroid derivatives	NoSig
NEG6103	Glutamylleucine	6.814	259.129	[M-H]-	259.13	TRUE	1.61553e+08	3.26059e+08	2.43531e+08	1.95704e+08	7.05e+08	1.71842e+08	2.709e+08	2.18523e+08	2.19692e+08	1.71093e+08	2.48437e+08	1.51016e+08	0.336629	1.40951	0.49519	2.13277e+08	4.53458e+07	1.85124e+07	21.2615	3.00615e+08	2.07056e+08	8.45302e+07	68.8774	0.565231	0.660257	0.846482	0.472848	C11H20N2O5	Peptides	MYFMARDICOWMQP-JAMMHHFISA-N	O=C(O)C(N=C(O)CCC(N)C(=O)O)CC(C)C	---	151023	HMDB0011171	Organic acids and derivatives	Carboxylic acids and derivatives	NoSig
POS4287	Threonine	1.277	164.029	[M-H+2Na]+	164.029	TRUE	7.61182e+07	9.10039e+07	1.15713e+08	7.81057e+07	1.65198e+08	1.11129e+08	8.24109e+07	6.51489e+07	8.99046e+07	7.52833e+07	8.96096e+07	6.3221e+07	0.0746933	1.36877	0.452876	7.75964e+07	1.17127e+07	4.78168e+06	15.0943	1.06211e+08	3.32286e+07	1.35655e+07	31.2854	0.313055	1.16768	1.22163	1.12672	C4H9NO3	Amino acids and derivatives	AYFVYJQAPQTCCC-GBXIJSLDSA-N	C[C@H](O)[C@H](N)C(=O)O	C00188	---	HMDB0000167	Organic acids and derivatives	Carboxylic acids and derivatives	NoSig
NEG3125	1-Methylcyclohexane-1,2-dicarboxylic acid	8.749	185.081	[M-H]-	185.082	TRUE	4.25528e+07	4.73243e+07	2.98994e+07	4.3482e+07	2.90767e+07	5.45292e+07	5.84035e+07	3.24215e+07	4.34298e+07	4.70188e+07	3.29035e+07	4.98786e+07	0.631363	0.934896	-0.0971223	4.40093e+07	1.00861e+07	4.11765e+06	22.9182	4.11441e+07	9.96866e+06	4.06969e+06	24.2287	0.775196	0.279327	0.349685	0.199721	C9H14O4	Carboxylic acids and derivatives	PMUPSYZVABJEKC-UHFFFAOYSA-N	CC1(CCCCC1C(O)=O)C(O)=O	---	114473	HMDB0243937	Organic acids and derivatives	Carboxylic acids and derivatives	NoSig
NEG149	Malonic semialdehyde	6.323	87.0069	[M-H]-	87.0082	TRUE	6.6398e+08	2.1368e+08	1.39117e+08	4.37085e+08	3.81287e+08	3.78592e+08	2.47719e+08	147103629	3.62866e+08	2.15443e+08	3.22631e+08	3.95922e+08	0.327011	1.3086	0.388025	2.81948e+08	9.48373e+07	3.87172e+07	33.6365	3.68957e+08	1.83773e+08	7.50249e+07	49.8088	0.562768	0.807972	0.687668	0.485437	C3H4O3	Organooxygen compounds	OAKURXIZZOAYBC-UHFFFAOYSA-N	OC(=O)CC=O	C00222	868	HMDB0011111	Organic oxygen compounds	Organooxygen compounds	NoSig
NEG14320	LPC(18:3)	11.708	562.313	[M+HCOO]-	562.313	TRUE	2.39674e+08	2.14128e+08	2.09199e+08	1.39404e+08	8.84379e+07	2.3825e+08	2.16694e+08	1.70282e+08	1.88828e+08	1.61643e+08	1.4766e+08	1.87403e+08	0.732232	1.05276	0.0741743	1.78752e+08	2.42782e+07	9.91154e+06	13.5821	1.88182e+08	6.09941e+07	2.49008e+07	32.4123	0.852482	0.339575	0.381475	0.135351	C26H48NO7P	Lysophosphatidylcholines	WKQNRCYKYCKESD-YVHLTTHBSA-N	O=C(OCC(O)COP(=O)([O-])OCC[N+](C)(C)C)CCCCCCCC=CCC=CCC=CCC	---	---	HMDB0010388	Lipids and lipid-like molecules	Glycerophospholipids	NoSig
NEG5856	8-Hydroxy-4(6)-lactarene-5,14-diol	11.205	253.18	[M-H2O-H]-	253.18	TRUE	7404419	7.08365e+06	4.25601e+06	1.62045e+07	4.96422e+06	1.48853e+07	2.17545e+07	7.12561e+06	9.45452e+06	9.60333e+06	2.06219e+07	1.44537e+07	0.182153	0.660109	-0.599223	1.38356e+07	6.18508e+06	2.52505e+06	44.7041	9.13301e+06	5.1273e+06	2.09321e+06	56.1403	0.448521	0.965813	0.914658	0.739564	C15H26O3	Organooxygen compounds	UMXJEXAFNWMBJX-UHFFFAOYSA-N	CC1C=C(CO)C(CO)C(O)C2CC(C)(C)CC12	---	14109856	HMDB0035780	Organic oxygen compounds	Organooxygen compounds	NoSig
POS8323	Hexadeca-7,10,13-trienoic acid	11.937	251.2	[M+H-H2O]+	251.201	TRUE	2.72161e+07	3.29848e+07	2.77422e+07	3.40287e+07	4.55672e+07	1.78886e+07	1.75826e+07	2.61505e+07	2.24432e+07	1.75235e+07	1.15406e+08	3.37213e+07	0.631423	0.79642	-0.328399	3.88044e+07	3.80122e+07	1.55184e+07	97.9584	3.09046e+07	9.18803e+06	3.751e+06	29.7303	0.775196	0.422114	0.348777	0.199679	C16H26O2	Fatty Acyls	KBGYPXOSNDMZRV-UHFFFAOYSA-N	CCC=CCC=CCC=CCCCCCC(O)=O	---	2826712	HMDB0302990	Lipids and lipid-like molecules	Fatty Acyls	NoSig
NEG3020	Saccharin	7.124	181.99	[M-H]-	181.992	TRUE	1.44059e+06	4.36977e+06	1.04345e+07	7.9674e+06	3.26303e+06	4.8863e+06	2.13984e+07	3.37314e+06	9.64356e+06	1.04685e+07	1.75734e+07	8.89275e+06	0.0535939	0.453564	-1.14062	1.18916e+07	6.50074e+06	2.65391e+06	54.6666	5.39361e+06	3.27129e+06	1.3355e+06	60.6513	0.26685	1.33284	1.27769	1.27088	C7H5NO3S	Benzothiazoles	CVHZOJJKTDOEJC-UHFFFAOYSA-N	c12c(C(=O)NS1(=O)=O)cccc2	C12283	5143	HMDB0029723	Organoheterocyclic compounds	Benzothiazoles	NoSig
NEG1714	N-Butyrylglycine	6.493	144.065	[M-H]-	144.067	TRUE	5.1031e+08	5.11711e+08	3.70828e+08	2.83492e+08	3.2374e+08	4.47277e+08	5.89024e+08	2.40821e+08	4.85166e+08	6.59715e+08	2.51928e+08	3.75937e+08	0.756794	0.940354	-0.0887237	4.33765e+08	1.74033e+08	7.10486e+07	40.1214	4.07893e+08	9.66952e+07	3.94756e+07	23.706	0.865232	0.12804	0.368732	0.121022	C6H11NO3	Amino acids and derivatives	WPSSBBPLVMTKRN-UHFFFAOYSA-N	O=C(O)CN=C(O)CCC	---	88412	HMDB0000808	Organic acids and derivatives	Carboxylic acids and derivatives	NoSig
NEG3096	2-Hepteneoylglycine	8.454	184.096	[M-H]-	184.097	TRUE	5.06099e+06	8.01584e+06	4.82479e+06	7.32842e+06	6.72117e+06	3.5249e+06	8.68116e+06	2.79672e+06	5.06901e+06	6.65665e+06	6.41631e+06	4.80284e+06	0.873451	1.0306	0.0434879	5.73712e+06	1.99697e+06	815259	34.8079	5.91269e+06	1.71416e+06	699801	28.9912	0.927434	0.133586	0.411273	0.0587613	C9H15NO3	Carboxylic acids and derivatives	UAGWYTNTGQGUQN-UHFFFAOYSA-N	CCCCC=CC(=O)C(N)C(O)=O	---	---	HMDB0094728	Organic acids and derivatives	Carboxylic acids and derivatives	NoSig
NEG14384	LPC(18:1)	12.594	566.347	[M+FA-H]-	566.346	TRUE	7.04471e+08	1.76749e+09	8.06058e+08	1.76509e+09	1.58258e+09	1.67766e+09	7.53186e+08	1.00624e+09	1.22244e+09	1.25349e+09	1.1772e+09	1.08385e+09	0.191411	1.27815	0.354054	1.08273e+09	1.85503e+08	7.57312e+07	17.1328	1.38389e+09	4.92696e+08	2.01142e+08	35.6022	0.45288	0.85	0.897284	0.718032	C26H52NO7P	Lysophosphatidylcholines	YAMUFBLWGFFICM-PTGWMXDISA-N	O=C(OCC(O)COP(=O)([O-])OCC[N+](C)(C)C)CCCCCCCC=CCCCCCCCC	C03916	5313988	HMDB0002815	Lipids and lipid-like molecules	Glycerophospholipids	NoSig
POS12032	MG(18:0)	11.757	359.316	[M+H]+	359.316	TRUE	3.46344e+06	166667	4.30271e+06	2.91251e+06	2.81162e+06	1.39505e+07	5.06158e+06	2028.86	8.00086e+06	8.6675e+06	9.14254e+06	7.42956e+06	0.475577	0.720745	-0.472438	6.38401e+06	3.4354e+06	1.40249e+06	53.8125	4.60125e+06	4.78567e+06	1.95374e+06	104.008	0.669143	0.538217	0.505944	0.322779	C21H42O4	Monoacylglycerols	VBICKXHEKHSIBG-FQEVSTJZSA-N	CCCCCCCCCCCCCCCCCC(=O)OCC(CO)O	---	24699	HMDB0011131	Lipids and lipid-like molecules	Glycerolipids	NoSig
NEG6954	Hymenoxon	10.803	281.138	[M-H2O-H]-	281.139	TRUE	7.99198e+06	1.48884e+07	7.7893e+06	1.08462e+07	4.68275e+06	1.9676e+07	7.14341e+06	1.09837e+07	7.74155e+06	6.49936e+06	1.18737e+07	2.23605e+07	0.971342	0.989075	-0.015848	1.11004e+07	5.92469e+06	2.41874e+06	53.3738	1.09791e+07	5.47135e+06	2.23367e+06	49.8342	0.984245	0.0246822	0.240009	0.0126276	C15H22O5	Oxanes	PYINVOHSOZSEPB-UHFFFAOYSA-N	CC1CC2OC(=O)C(=C)C2CC2(C)C(O)OC(O)CC12	C09482	107943	HMDB0253305	Organoheterocyclic compounds	Oxanes	NoSig
POS10808	9-hydroxy-7-(2-hydroxypropan-2-yl)-1,4a-dimethyl-2,3,4,9,10,10a-hexahydrophenanthrene-1-carboxylic acid	10.227	315.195	[M-H2O+H]+	315.195	TRUE	2.68118e+08	1.43101e+08	1.21123e+08	3.68862e+08	9.04063e+07	2.73317e+08	2.22441e+08	6.92035e+07	1.15839e+08	1.04944e+08	1.19924e+08	8.84178e+07	0.0970371	1.75497	0.811445	1.20128e+08	5.35084e+07	2.18447e+07	44.5427	2.10821e+08	1.08901e+08	4.44586e+07	51.6555	0.349811	1.16993	1.17407	1.01306	C20H28O4	Diterpenoids	ALGYTGOYQATWBA-UHFFFAOYSA-N	CC(C)(O)C1=CC2=C(C=C1)[C@@]3(C)CCC[C@](C)([C@@H]3CC2O)C(O)=O	---	56776168	---	Lipids and lipid-like molecules	Prenol lipids	NoSig
NEG2796	N-Formylmethionine	6.93	176.037	[M-H]-	176.039	TRUE	1.27993e+07	1.99157e+07	2.01064e+07	1.70773e+07	2.38655e+07	1.90168e+07	2.03906e+07	1.12403e+07	1.89513e+07	2.1012e+07	1.54726e+07	1.75457e+07	0.533504	1.07809	0.108472	1.74354e+07	3.63504e+06	1.484e+06	20.8487	1.87968e+07	3.67787e+06	1.50148e+06	19.5664	0.711961	0.437755	0.672606	0.272862	C6H11NO3S	Amino acids and derivatives	PYUSHNKNPOHWEZ-YFKPBYRVSA-N	CSCCC(N=CO)C(=O)O	C03145	6995182	HMDB0001015	Organic acids and derivatives	Carboxylic acids and derivatives	NoSig
POS4471	Perillic acid	7.996	167.107	[M+H]+	167.107	TRUE	2.88603e+07	3.69136e+07	2.48321e+07	2.28471e+07	2.54129e+07	2.29545e+07	2.74756e+07	2.44697e+07	3.17117e+07	2.85962e+07	2.88167e+07	2.81097e+07	0.617467	0.956502	-0.0641605	2.81966e+07	2.33739e+06	954234	8.2896	2.69701e+07	5.33979e+06	2.17996e+06	19.7989	0.768293	0.301784	0.460548	0.209386	C10H14O2	Menthane monoterpenoids	CDSMSBUVCWHORP-MRVPVSSYSA-N	C=C(C)C1CC=C(C(=O)O)CC1	C11924	1256	HMDB0004586	Lipids and lipid-like molecules	Prenol lipids	NoSig
POS3186	6-Oxopiperidine-2-carboxylic acid	7.194	144.065	[M+Na]+	144.066	TRUE	5.84194e+07	5.05663e+07	6.19497e+07	6.35181e+07	5.64788e+07	67230204	8.84926e+07	5.70283e+07	5.64283e+07	6.6725e+07	1.03739e+08	5.28376e+07	0.230946	0.842238	-0.247701	7.08752e+07	2.06565e+07	8.433e+06	29.1449	5.96938e+07	5.86145e+06	2.39293e+06	9.81921	0.492833	0.909959	0.832815	0.63649	C6H9NO3	Carboxylic acids and derivatives	FZXCPFJMYOQZCA-UHFFFAOYSA-N	OC(=O)C1CCCC(O)=N1	---	3014237	HMDB0061705	Organic acids and derivatives	Carboxylic acids and derivatives	NoSig
NEG1319	D-Leucine	4.938	130.086	[M-H2O-H]-	130.087	TRUE	2.54978e+07	3.36365e+07	4.25319e+07	1.5733e+07	2.01306e+07	3.01042e+07	4.60593e+07	3.64384e+07	1.59446e+07	1.8517e+07	5.16712e+07	4.44551e+07	0.322728	0.786698	-0.346118	3.55143e+07	1.49995e+07	6.1235e+06	42.235	2.7939e+07	9.65423e+06	3.94132e+06	34.5547	0.562016	0.730015	0.69202	0.491164	C6H13NO2	Carboxylic acids and derivatives	ROHFNLRQFUQHCH-RXMQYKEDSA-N	CC(C)C[C@@H](N)C(O)=O	C01570	439524;6950207	HMDB0013773	Organic acids and derivatives	Carboxylic acids and derivatives	NoSig
NEG3639	5-octenoylglycine	9.477	198.112	[M-H]-	198.113	TRUE	2.72378e+07	4.4979e+07	2.19767e+07	2.44164e+07	1.6654e+07	2.97505e+07	3.33125e+07	2.57883e+07	2.17385e+07	3.28734e+07	2.44016e+07	2.17419e+07	0.852064	1.03227	0.0458176	2.66427e+07	5.23699e+06	2.13799e+06	19.6564	2.75024e+07	9.67782e+06	3.95095e+06	35.189	0.917049	0.169664	0.134461	0.0695279	C10H17NO3	Carboxylic acids and derivatives	MUPWSWBISABXLE-UHFFFAOYSA-N	CCC=CCCCC(O)=NCC(O)=O	---	---	HMDB0094804	Organic acids and derivatives	Carboxylic acids and derivatives	NoSig
NEG2920	Norecasantalic acid	12.484	179.106	[M-H]-	179.107	TRUE	8.44223e+06	6.07796e+06	5.80169e+06	1.17276e+07	4.77581e+06	4.65811e+06	3.75233e+06	1.53129e+06	2.7986e+06	3.83446e+06	2.66424e+06	3.89226e+06	0.00852764	2.2456	1.1671	3.07886e+06	930756	379979	30.2305	6.91391e+06	2.72411e+06	1.11211e+06	39.4004	0.112932	1.67706	1.62506	2.06917	C11H16O2	Prenol lipids	LDSSHHGVKDZTIX-UHFFFAOYSA-N	CC12C3CC(CC13)C2(C)CC(O)=O	---	100966488	HMDB0036817	Lipids and lipid-like molecules	Prenol lipids	UP
POS128	Methylene-imidazole	12.828	81.0454	[M+H]+	81.0447	TRUE	1.01895e+08	1.03489e+08	5.37225e+06	1.17335e+08	1.63529e+08	1.10614e+08	6.20087e+07	1.19758e+07	2.53143e+08	7.30936e+07	7.65053e+07	1.47896e+08	0.928644	0.964156	-0.0526612	1.04104e+08	8.49862e+07	3.46955e+07	81.6361	1.00372e+08	5.18042e+07	2.1149e+07	51.6121	0.96064	0.0259806	0.293166	0.0321506	C4H4N2	Organooxygen compounds	UQOCEEQQGFOLRM-UHFFFAOYSA-N	C=C1N=CC=N1	---	21951823	HMDB0254636	Organic oxygen compounds	Organooxygen compounds	NoSig
NEG4952	(4-formyl-2-methoxyphenyl)oxidanesulfonic acid	8.846	230.995	[M-H]-	230.997	TRUE	3.22156e+06	2.1122e+06	2.0098e+06	1.30641e+07	1.7561e+06	3.75843e+06	3.76675e+06	2.63846e+06	3.17932e+06	5.11534e+06	1.9563e+06	6.38006e+06	0.805259	1.12528	0.170283	3.83937e+06	1.64392e+06	671126	42.8173	4.32036e+06	4.35353e+06	1.77732e+06	100.768	0.889703	0.174381	0.355551	0.0940647	C8H8O6S	Phenylsulfates	OUIKMDRGUNIXSP-UHFFFAOYSA-N	O=CC1=CC=C(OS(=O)(=O)O)C(OC)=C1	---	20822599	HMDB0041789	Organic acids and derivatives	Organic sulfuric acids and derivatives	NoSig
POS5056	1,2,3,4-Tetrahydroisoquinoline-1-carboxylic acid	9.29	178.086	[M+H-H2O]+	178.086	TRUE	1.55307e+07	1.79203e+07	1.3821e+07	1.02815e+07	1.02515e+07	8.23263e+06	1.67693e+07	2.45983e+07	1.95889e+07	1.77361e+07	1.67616e+07	1.3876e+07	0.0254485	0.695485	-0.523909	1.82217e+07	3.6302e+06	1.48202e+06	19.9224	1.26729e+07	3.69643e+06	1.50906e+06	29.168	0.179078	1.45225	1.41395	1.59434	C10H11NO2	Tetrahydroisoquinolines	OXFGRWIKQDSSLY-UHFFFAOYSA-N	OC(=O)C1NCCC2=CC=CC=C12	---	189112	HMDB0246650	Organoheterocyclic compounds	Tetrahydroisoquinolines	DOWN
NEG11501	Riboflavin	7.362	421.136	[M+FA-H]-	421.137	TRUE	7.66182e+06	9.16511e+06	9.60574e+06	1.04377e+07	1.238e+07	9.71162e+06	1.02529e+07	8.02861e+06	1.04628e+07	8.30011e+06	9.30825e+06	9.87453e+06	0.561215	1.04864	0.0685169	9.37119e+06	1.01744e+06	415370	10.8571	9.82699e+06	1.55429e+06	634536	15.8165	0.730537	0.377682	0.565645	0.250871	C17H20N4O6	Flavins	AUNGANRZJHBGPY-UHFFFAOYSA-N	Cc1cc2nc3c(O)nc(=O)nc-3n(CC(O)C(O)C(O)CO)c2cc1C	C00255	493570	HMDB0000244	Organoheterocyclic compounds	Pteridines and derivatives	NoSig
NEG16139	PG(18:1/18:1)	12.9	773.534	[M-H]-	773.534	TRUE	1.79102e+07	2.94842e+07	1.58788e+07	1.88024e+07	2.22349e+07	3.28455e+07	3.34055e+07	2.03465e+07	1.67036e+07	2.69127e+07	2.00797e+07	2.15543e+07	0.935649	0.986717	-0.0192911	2.31671e+07	6.01199e+06	2.45438e+06	25.9506	2.28593e+07	6.8364e+06	2.79095e+06	29.9064	0.963003	0.0529643	0.269342	0.0288871	C42H79O10P	Glycerophospholipids	DSNRWDQKZIEDDB-CLFAGFIQSA-N	CCCCCCCCC=CCCCCCCCC(=O)OCC(COP(O)(=O)OCC(O)CO)OC(=O)CCCCCCCC=CCCCCCCCC	---	119120	HMDB0244089	Lipids and lipid-like molecules	Glycerophospholipids	NoSig
NEG3170	8-Amino-7-oxononanoic acid	7.935	186.112	[M-H]-	186.113	TRUE	1.00079e+08	7.12186e+07	2.77897e+07	3.08113e+07	4.60694e+07	4.35136e+07	1.57936e+07	6.06249e+07	3.27532e+07	6.06787e+07	7.54266e+06	3.6952e+07	0.252935	1.4905	0.575797	3.57242e+07	2.21113e+07	9.02688e+06	61.8944	5.32469e+07	2.76184e+07	1.12752e+07	51.8686	0.50402	0.920663	0.798145	0.596991	C9H17NO3	Fatty Acyls	GUAHPAJOXVYFON-ZETCQYMHSA-N	C[C@H](N)C(=O)CCCCCC(O)=O	C01092	448124;36688192	HMDB0240687	Lipids and lipid-like molecules	Fatty Acyls	NoSig
NEG3257	5-hydroxyhexanoylglycine	6.418	188.092	[2M-H]-	188.092	TRUE	7.66267e+07	1.78832e+08	1.02601e+08	1.26372e+08	1.49517e+08	1.34423e+08	1.37707e+08	5.77177e+07	7.73423e+07	1.02534e+08	9.85727e+07	9.88471e+07	0.104152	1.34162	0.423972	9.54535e+07	2.68655e+07	1.09678e+07	28.1451	1.28062e+08	3.57073e+07	1.45774e+07	27.8828	0.353414	1.10783	1.12611	0.982331	C8H15NO4	Carboxylic acids and derivatives	YAFMZZZZHXVTEJ-UHFFFAOYSA-N	CC(O)CCCC(O)=NCC(O)=O	---	131802905	HMDB0094722	Organic acids and derivatives	Carboxylic acids and derivatives	NoSig
NEG895	Acetylglycine	1.607	116.033	[M-H]-	116.035	TRUE	1.21885e+08	1.43922e+08	1.22735e+08	1.12299e+08	9.36233e+07	1.57788e+08	1.38182e+08	8.74704e+07	9.42554e+07	1.1077e+08	8.04111e+07	1.49285e+08	0.324876	1.13913	0.187933	1.10062e+08	2.81748e+07	1.15023e+07	25.5989	1.25375e+08	2.27722e+07	9.29672e+06	18.1632	0.562016	0.784721	0.69184	0.488283	C4H7NO3	Amino acids and derivatives	OKJIRPAQVSHGFK-UHFFFAOYSA-N	O=C(NCC(=O)O)C	---	10972	HMDB0000532	Organic acids and derivatives	Carboxylic acids and derivatives	NoSig
POS3670	6,8-Dihydroxypurine	6.367	153.041	[M+Na]+	153.041	TRUE	4.2542e+07	3.52271e+07	1.1297e+08	4.57799e+07	4.31808e+07	4.767e+07	7.01705e+07	9.62762e+06	4.98159e+07	7.62409e+07	2.35226e+07	1.99173e+07	0.44643	1.31318	0.393069	4.15491e+07	2.79389e+07	1.1406e+07	67.2431	5.45617e+07	2.89275e+07	1.18096e+07	53.0179	0.6452	0.556645	0.538439	0.350246	C5H4N4O2	Imidazopyrimidines	BYUOBSUZYQAFJM-UHFFFAOYSA-N	O=C1NC2=C(N1)C(=O)N=CN2	---	135414099	HMDB0001182	Organoheterocyclic compounds	Imidazopyrimidines	NoSig
POS1570	Uracil	2.193	113.035	[M+H]+	113.035	TRUE	3.9843e+08	3.01873e+08	9.96199e+08	3.24221e+08	2.8433e+08	6.13642e+08	3.50509e+08	4.5713e+08	3.20926e+08	6.91313e+08	3.49541e+08	4.74266e+08	0.724626	1.10403	0.142773	4.40614e+08	1.37836e+08	5.62712e+07	31.2827	4.86449e+08	2.77492e+08	1.13286e+08	57.0444	0.848362	0.235649	0.369823	0.139886	C4H4N2O2	Pyrimidones	ISAKRJDGNUQOIC-UHFFFAOYSA-N	OC1=NC=CC(O)=N1	C00106	1174	HMDB0000300	Organoheterocyclic compounds	Diazines	NoSig
NEG3854	P-Menthane-1,2,8,9-Tetrol	9.172	203.127	[M-H]-	203.128	TRUE	6.44397e+06	7.91193e+06	8.10057e+06	6.62584e+06	5.46023e+06	6018343	1.00818e+07	5.65899e+06	8.02328e+06	1.30916e+07	2.43874e+07	1.07649e+07	0.0824981	0.563283	-0.828068	1.20013e+07	6.57064e+06	2.68245e+06	54.7492	6.76015e+06	1.04703e+06	427450	15.4883	0.325722	1.23361	1.16216	1.08356	C10H20O4	Prenol lipids	QEFNQQRVZDFDIJ-UHFFFAOYSA-N	CC(O)(CO)C1CCC(C)(O)C(O)C1	---	110677	HMDB0039974	Lipids and lipid-like molecules	Prenol lipids	NoSig
POS7358	Myristoleic acid	11.493	227.2	[M+H]+	227.201	TRUE	2.39735e+07	2.78546e+07	2.18599e+07	2.07428e+07	1.98013e+07	2.37101e+07	3.27619e+07	1.33264e+07	2.88438e+07	1.94443e+07	2.25109e+07	1.40813e+07	0.740279	1.05325	0.0748431	2.18281e+07	7.83848e+06	3.20005e+06	35.91	2.29904e+07	2.88602e+06	1.17821e+06	12.5532	0.856079	0.282378	0.299442	0.130604	C14H26O2	Long-chain fatty acids	YWWVWXASSLXJHU-WAYWQWQTSA-N	CCCC/C=C\CCCCCCCC(=O)O	C08322	5281119	HMDB0002000	Lipids and lipid-like molecules	Fatty Acyls	NoSig
POS15062	Platelet-activating factor	10.31	524.371	[M+H]+	524.371	TRUE	9.85948e+08	5.50645e+08	1.01749e+09	1.97766e+08	3.05077e+08	1.00673e+09	1.52771e+09	3.30816e+06	1.8394e+08	2.53212e+08	2.80367e+08	1.92123e+08	0.347465	1.66498	0.735508	4.06776e+08	5.57596e+08	2.27637e+08	137.077	6.77275e+08	3.75249e+08	1.53195e+08	55.4057	0.572207	0.742592	0.659546	0.459089	C26H54NO7P	1-alkyl,2-acylglycero-3-phosphocholines	HVAUUPRFYPCOCA-AREMUKBSSA-N	CCCCCCCCCCCCCCCCOC[C@H](COP(=O)([O-])OCC[N+](C)(C)C)OC(=O)C	C04598	108156	HMDB0062195	Lipids and lipid-like molecules	Glycerophospholipids	NoSig
NEG6011	Diisobutyl adipate	9.564	257.175	[M-H]-	257.175	TRUE	1.0688e+08	1.14148e+08	7.07329e+07	1.25014e+08	5.81152e+07	1.3054e+08	2.17882e+08	8.34265e+07	1.05049e+08	1.39601e+08	1.09706e+08	1.49634e+08	0.176142	0.751808	-0.411563	1.34216e+08	4.75347e+07	1.9406e+07	35.4165	1.00905e+08	2.97048e+07	1.21269e+07	29.4384	0.444904	0.899782	0.938685	0.754137	C14H26O4	Fatty Acyls	RDOFJDLLWVCMRU-UHFFFAOYSA-N	CC(C)COC(=O)CCCCC(=O)OCC(C)C	C14260	8831	HMDB0041618	Lipids and lipid-like molecules	Fatty Acyls	NoSig
POS6557	Dihydroxyphenyl-valerolactone	11.117	209.081	[M+CH3OH+H]+	209.081	TRUE	1.37962e+07	8.13475e+06	1.36856e+07	1.96619e+07	1.08999e+07	2.28936e+07	2.26718e+07	1.63398e+07	1.39914e+07	1.6259e+07	1.41717e+07	1.57338e+07	0.530804	0.898197	-0.154897	1.65279e+07	3.17716e+06	1.29707e+06	19.223	1.48453e+07	5.49578e+06	2.24364e+06	37.0203	0.709686	0.478309	0.494539	0.275066	C11H12O4	Lactones	LMESPAQBGCFPFB-UHFFFAOYSA-N	OC1CCOC(=O)C1(O)C1=CC=CC=C1	---	129858541	HMDB0251346	Organoheterocyclic compounds	Lactones	NoSig
NEG1314	1,2-Dihydroisoquinoline	9.796	130.065	[M-H]-	130.066	TRUE	8.26164e+06	1.45293e+07	1.17685e+07	1.23809e+07	1.98519e+07	1.66629e+07	1.39698e+07	1.40123e+07	7.82598e+06	1.33569e+07	4.69948e+06	1.35e+07	0.274275	1.23886	0.309012	1.12274e+07	3.97893e+06	1.62439e+06	35.4394	1.39092e+07	4.05206e+06	1.65425e+06	29.1323	0.521478	0.769258	0.799888	0.561813	C9H9N	Organonitrogen compounds	IOEPOEDBBPRAEI-UHFFFAOYSA-N	C1NC=CC2=CC=CC=C12	---	422511	HMDB0244075	Organic nitrogen compounds	Organonitrogen compounds	NoSig
NEG4955	2-[3-(sulfooxy)phenyl]acetic acid	7.302	230.996	[M-H]-	230.997	TRUE	9.45972e+06	1.57398e+07	1.99786e+07	1.45854e+07	2.13397e+07	1.43391e+07	2.57963e+07	801554	1.94405e+07	2.30451e+07	1.44355e+07	1.23934e+07	0.985008	0.9951	-0.00708591	1.59854e+07	8.98758e+06	3.66916e+06	56.2238	1.5907e+07	4.28702e+06	1.75017e+06	26.9505	0.991128	0.0103124	0.483547	0.00656035	C8H8O6S	Phenylsulfates	VBCLPDSIELLWDI-UHFFFAOYSA-N	O=C(O)CC=1C=CC=C(OS(=O)(=O)O)C1	---	131831698	HMDB0125163	Organic acids and derivatives	Organic sulfuric acids and derivatives	NoSig
NEG1575	3,4-Dihydroxybenzylamine	6.325	138.054	[M-H]-	138.056	TRUE	7.6223e+06	1.07053e+07	9.14911e+06	9.98483e+06	8.16986e+06	8.24549e+06	1.63696e+07	6.55466e+06	1.12158e+07	1.15487e+07	1.31844e+07	9.2464e+06	0.132702	0.790915	-0.338405	1.13533e+07	3.34782e+06	1.36674e+06	29.4877	8.97948e+06	1.18777e+06	484904	13.2276	0.394146	1.05433	1.07183	0.877122	C7H9NO2	Phenols	YFMPSMITLLBENU-UHFFFAOYSA-N	NCC1=CC=C(O)C(O)=C1	---	91623	HMDB0012153	Benzenoids	Phenols	NoSig
POS9222	Lauryldiethanolamine	9.883	274.274	[M+H]+	274.274	TRUE	1.51843e+09	1.26931e+09	1020698000	7.50693e+08	1.00657e+09	1.05085e+09	1.28681e+09	1.20396e+09	1.46274e+09	1.75712e+09	1.05955e+09	1.10677e+09	0.193785	0.839988	-0.251559	1.31283e+09	2.60385e+08	1.06302e+08	19.8339	1.10276e+09	2.61976e+08	1.06951e+08	23.7564	0.453044	0.827364	0.929165	0.712679	C16H35NO2	Alkanolamines	NKFNBVMJTSYZDV-UHFFFAOYSA-N	CCCCCCCCCCCCN(CCO)CCO	---	352309	---	Organic nitrogen compounds	Organonitrogen compounds	NoSig
POS10331	Tetradecyldiethanolamine	10.443	302.306	[M+H]+	302.305	TRUE	3.09965e+08	2.2458e+08	2.05315e+08	1.81418e+08	1.81459e+08	2.25422e+08	2.80613e+08	2.77593e+08	3.69072e+08	3.024e+08	2.4118e+08	2.52553e+08	0.0343298	0.770657	-0.375839	2.87235e+08	4.55806e+07	1.86082e+07	15.8687	2.2136e+08	4.75869e+07	1.94273e+07	21.4975	0.215387	1.31885	1.35936	1.46433	C18H39NO2	Alkanolamines	CPHJEACXPATRSU-UHFFFAOYSA-N	CCCCCCCCCCCCCCN(CCO)CCO	---	12942137	---	Organic nitrogen compounds	Organonitrogen compounds	DOWN
NEG8954	8alpha-8-Hydroxy-12-oxo-13-abieten-18-oic acid	11.824	333.206	[M-H]-	333.207	TRUE	30376796	2.44266e+07	41984540	4.33307e+07	6.54116e+07	3.13699e+07	2.08269e+07	1.25368e+07	1.1091e+07	2.14074e+07	2.29089e+07	1.9957e+07	0.00692802	2.17883	1.12355	1.81214e+07	5.00041e+06	2.04141e+06	27.5941	3.94834e+07	1.46205e+07	5.96879e+06	37.0295	0.101589	1.64261	1.62298	2.15939	C20H30O4	Prenol lipids	BDGVLOCEQIJJDJ-UHFFFAOYSA-N	CC(C)C1=CC2(O)CCC3C(C)(CCCC3(C)C(O)=O)C2CC1=O	---	245310	HMDB0035878	Lipids and lipid-like molecules	Prenol lipids	UP
NEG7203	(S)-10,16-Dihydroxyhexadecanoic acid	11.304	287.222	[M-H]-	287.222	TRUE	1.49252e+07	1.90625e+07	1.12381e+07	1.91254e+07	1.37644e+07	1.28448e+07	1.85349e+07	7.25662e+06	1.36819e+07	7.88301e+06	1.74216e+07	1.00396e+07	0.285559	1.21576	0.281858	1.24696e+07	4.83521e+06	1.97397e+06	38.776	1.51601e+07	3.27713e+06	1.33788e+06	21.6169	0.531628	0.773543	0.744927	0.544303	C16H32O4	Fatty Acyls	VJZBXAQGWLMYMS-UHFFFAOYSA-N	OCCCCCCC(O)CCCCCCCCC(O)=O	C08285	441449	HMDB0037798	Lipids and lipid-like molecules	Fatty Acyls	NoSig
NEG6955	1H-3,9a-Methanocyclopent[c]oxocin-4-carboxylic acid, octahydro-4-hydroxy-7-(2-hydroxy-1-methylethylidene)-, (7E)-	9.573	281.138	[M-H]-	281.139	TRUE	8.50216e+06	1.51348e+07	9.58141e+06	1.00452e+07	5.40729e+06	1.12134e+07	7.52416e+06	1.55896e+07	1.49967e+07	1.25717e+07	9.5213e+06	1.16819e+07	0.298546	0.833053	-0.26352	1.19809e+07	3.11346e+06	1.27107e+06	25.9869	9.98071e+06	3.20467e+06	1.3083e+06	32.1087	0.543671	0.771161	0.777282	0.524988	C15H22O5	Alpha hydroxy acids and derivatives	QYINOGPWFQBOJX-MDZDMXLPSA-N	O=C(O)C1(O)CCC2C(=C(C)CO)CCC32COC1C3	---	23815256	---	Organic acids and derivatives	Hydroxy acids and derivatives	NoSig
NEG4847	N-Decanoylglycine	11.125	228.159	[M-H]-	228.16	TRUE	5.31499e+07	3.42085e+07	16598112	1.25094e+07	615083	4.18023e+07	1.64484e+07	1.94648e+07	1.45915e+07	2.06329e+07	1.56348e+07	1.0101e+07	0.238399	1.64011	0.713796	1.61456e+07	3.75388e+06	1.53252e+06	23.2502	2.64806e+07	1.98374e+07	8.09858e+06	74.913	0.493977	0.925942	0.881349	0.622695	C12H23NO3	Carboxylic acids and derivatives	WRRYZYASRAUROW-UHFFFAOYSA-N	CCCCCCCCCC(=O)NCC(O)=O	---	1712391	HMDB0013267	Organic acids and derivatives	Carboxylic acids and derivatives	NoSig
NEG3745	4-Ethylphenylsulfate	10.275	201.021	[M-H]-	201.022	TRUE	4.0026e+06	2.71526e+06	6.81866e+06	3.61199e+06	5.29241e+06	2.29449e+06	1.51183e+06	3.17639e+06	917411	2.49252e+06	1.53095e+06	2.21512e+07	0.741092	0.778326	-0.361553	5.29671e+06	8.29598e+06	3.38682e+06	156.625	4.12257e+06	1.6873e+06	688836	40.9283	0.856079	0.190656	0.246185	0.130128	C8H10O4S	Phenylsulfates	DWZGLEPNCRFCEP-UHFFFAOYSA-N	CCC1=CC=C(OS(O)(=O)=O)C=C1	---	20822574	HMDB0062551	Organic acids and derivatives	Organic sulfuric acids and derivatives	NoSig
NEG4954	Mandelic acid sulfate	7.085	230.996	[M-H]-	230.997	TRUE	2.29708e+08	3.77258e+08	3.46877e+08	3.89375e+08	3.82401e+08	5.81995e+08	1.49815e+08	3.19675e+08	2.27288e+08	3.94539e+08	1.07676e+08	2.44436e+08	0.0463754	1.5987	0.676903	2.40571e+08	1.0588e+08	4.32253e+07	44.0118	3.84602e+08	1.13544e+08	4.63541e+07	29.5224	0.249825	1.28862	1.31125	1.33371	C8H8O6S	Benzene and substituted derivatives	HTJHXKPVAJSPPA-UHFFFAOYSA-N	O=C(O)C(OS(=O)(=O)O)C=1C=CC=CC1	---	129632755	---	Benzenoids	Benzene and substituted derivatives	UP
POS2661	Chavicol	8.179	135.08	[M+H]+	135.081	TRUE	3.43821e+07	2.49473e+07	2.66607e+07	2.33365e+07	2.74878e+07	3.28501e+07	2.72974e+07	3.15863e+07	3.08546e+07	2.39068e+07	3.25053e+07	2.68918e+07	0.807855	0.98048	-0.0284402	2.88404e+07	3.33308e+06	1.36072e+06	11.557	2.82774e+07	4.40266e+06	1.79738e+06	15.5695	0.890971	0.154521	0.231217	0.0926666	C9H10O	Phenols	RGIBXDHONMXTLI-UHFFFAOYSA-N	OC1=CC=C(CC=C)C=C1	C16930	68148	HMDB0034107	Benzenoids	Phenols	NoSig
NEG3070	(S)-Oleuropeic acid	10.244	183.101	[M-H]-	183.102	TRUE	1.6628e+07	1.91317e+07	1.8107e+07	2.86775e+07	1.00815e+07	1.36961e+07	2.02315e+07	1.49469e+07	1.61822e+07	2.0028e+07	3.92531e+07	2.66378e+07	0.276603	0.774493	-0.368676	2.28799e+07	9.00159e+06	3.67488e+06	39.3428	1.77203e+07	6.2919e+06	2.56866e+06	35.5067	0.523815	0.822118	0.770122	0.558144	C10H16O3	Prenol lipids	BFYWJELXORKNFO-UHFFFAOYSA-N	CC(C)(O)C1CCC(=CC1)C(O)=O	---	12313716	HMDB0036998	Lipids and lipid-like molecules	Prenol lipids	NoSig
POS14582	Taurohyocholate	9.617	498.288	[M-H2O+H]+	498.289	TRUE	7.34572e+06	1.02514e+07	7.76048e+06	4.7936e+06	1.13978e+07	9.01545e+06	3.74027e+06	8.28086e+06	5.7924e+06	4.48815e+06	9.70699e+06	3.0231e+06	0.102888	1.44339	0.52946	5.83863e+06	2.64896e+06	1.08143e+06	45.3695	8.42741e+06	2.33733e+06	954211	27.7349	0.352242	1.06567	1.09358	0.987635	C26H45NO7S	Taurinated bile acids and derivatives	XSOLDPYUICCHJX-RBPXSRGGSA-N	O=S(=O)(O)CCN=C(O)CCC(C)C1CCC2C3C(O)C(O)C4CC(O)CCC4(C)C3CCC12C	C15516	139292152	HMDB0011637	Lipids and lipid-like molecules	Steroids and steroid derivatives	NoSig
NEG10486	S-Adenosylhomocysteine	6.288	383.113	[M-H]-	383.114	TRUE	2.67848e+06	6.6546e+06	1.87617e+06	2.81376e+06	9.85972e+06	2.12265e+06	5.87037e+06	1.78648e+06	2.13216e+06	5.61899e+06	3.42332e+06	1.64261e+06	0.56022	1.27017	0.345022	3.41232e+06	1.91445e+06	781570	56.104	4.33423e+06	3.22185e+06	1.31532e+06	74.335	0.730537	0.428499	0.751078	0.251641	C14H20N6O5S	Gamma butyrolactones	ZJUKTBDSGOFHSH-UHFFFAOYSA-N	O=C(O)C(N)CCSCC1OC(N2C=NC=3C(=NC=NC32)N)C(O)C1O	C00021	439155	HMDB0000939	Organoheterocyclic compounds	Lactones	NoSig
POS5054	2-Benzimidazolecarbamic acid	1.258	178.059	[M+CH3OH+H]+	178.061	TRUE	7.085e+07	8.96166e+07	7.6737e+07	8.72504e+07	6.05388e+07	8.24764e+07	9.69617e+07	1.06397e+08	8.79497e+07	8.80624e+07	8.6993e+07	9.48146e+07	0.0163218	0.833014	-0.263588	9.35297e+07	7.51996e+06	3.07001e+06	8.04018	7.79115e+07	1.09373e+07	4.46512e+06	14.0381	0.15155	1.56905	1.50408	1.78723	C8H7N3O2	Benzimidazoles	WEYSQARHSRZNTC-UHFFFAOYSA-N	OC(=O)NC1=NC2=CC=CC=C2N1	---	29128	HMDB0248994	Organoheterocyclic compounds	Benzimidazoles	DOWN
POS7245	Nonactinic Acid	7.997	225.11	[M+Na]+	225.11	TRUE	1.79294e+07	2.88488e+07	9.33895e+06	1.72667e+07	1.95673e+07	1.21398e+07	1.98472e+07	1.25011e+07	1.68734e+07	1.70413e+07	1.90969e+07	1.62459e+07	0.848096	1.0343	0.0486564	1.69343e+07	2.58087e+06	1.05364e+06	15.2405	1.75152e+07	6.76225e+06	2.76068e+06	38.608	0.917049	0.185997	0.406919	0.0715548	C10H18O4	Oxolanes	IVOODSRSVJPWLY-UHFFFAOYSA-N	O=C(O)C(C)C1OC(CC1)CC(O)C	---	---	---	Organoheterocyclic compounds	Oxolanes	NoSig
NEG2403	6-chloro-2-(trichloromethyl)chromen-4-one	13.722	164.926	[M-H+Cl]-	164.929	TRUE	2.70856e+07	6.81271e+07	4.35042e+07	4.63831e+07	4.14492e+07	3.76928e+07	7.92213e+07	4.71163e+07	3.10589e+07	7.30364e+07	4.78746e+07	7.40682e+07	0.159275	0.749887	-0.415254	5.87293e+07	1.93816e+07	7.91251e+06	33.0016	4.40403e+07	1.35677e+07	5.53901e+06	30.8076	0.422883	0.97679	1.01573	0.797851	C10H4Cl4O2	Chromones	NTDHYMSVCBGQJF-UHFFFAOYSA-N	O=c1cc(C(Cl)(Cl)Cl)oc2ccc(Cl)cc12	---	867466	---	Organoheterocyclic compounds	Benzopyrans	NoSig
NEG6285	Anisomycin	11.02	264.123	[M-H]-	264.124	TRUE	2.4442e+07	5.30104e+06	5.56657e+07	5.50256e+07	3.69341e+07	2.11329e+07	3.57734e+07	1.51365e+07	3.32249e+07	1.47647e+07	4.82519e+07	1.64356e+07	0.571271	1.21343	0.279091	2.72645e+07	1.39212e+07	5.6833e+06	51.0597	3.30836e+07	1.9978e+07	8.15598e+06	60.3864	0.733612	0.346335	0.433179	0.243158	C14H19NO4	Anisoles	YKJYKKNCCRKFSL-UHFFFAOYSA-N	O=C(OC1C(O)CNC1CC2=CC=C(OC)C=C2)C	C11281	31549	HMDB0243530	Benzenoids	Phenol ethers	NoSig
POS10279	17-Hydroxy-15-Kauren-19-Oic Acid	11.936	301.216	[M-H2O+H]+	301.216	TRUE	5.25194e+07	2.77433e+07	2.92425e+07	9.62968e+07	2.50224e+07	5.54118e+07	4.05879e+07	9.15445e+06	2.20297e+07	1.99788e+07	4.83887e+07	1.54751e+07	0.117914	1.83939	0.879228	2.59358e+07	1.52355e+07	6.21986e+06	58.7432	4.7706e+07	2.7194e+07	1.11019e+07	57.0033	0.373002	1.06823	1.12078	0.928436	C20H30O3	Kaurane diterpenoids	XEQHVCXFKPCQNM-PMEPGDBCSA-N	C[C@@](CCC1)(C2[C@@](C3)(CC4)C=C(CO)[C@H]3CC2)C4[C@@]1(C)C(O)=O	---	162982739	---	Lipids and lipid-like molecules	Prenol lipids	NoSig
NEG8774	Gibberellin A15	12.587	329.175	[M-H]-	329.176	TRUE	4.86973e+06	1.50628e+06	2.27264e+06	7.09249e+06	915041	5.13724e+06	5.27941e+06	1.51e+06	1.66434e+06	3.78795e+06	2.95462e+06	2.08207e+06	0.529796	1.26131	0.334924	2.87973e+06	1.45455e+06	593816	50.5098	3.63224e+06	2.42986e+06	991986	66.8971	0.709686	0.48031	0.554779	0.275892	C20H26O4	Prenol lipids	MXCOJKLBLFWFNI-UHFFFAOYSA-N	CC12CCCC3(COC1=O)C1CCC4CC1(CC4=C)C(C23)C(O)=O	C14162	12310178	HMDB0303456	Lipids and lipid-like molecules	Prenol lipids	NoSig
NEG1815	Pantoic acid	6.319	147.065	[M-H]-	147.066	TRUE	2.54012e+07	2.51648e+07	3.0176e+07	7.5158e+07	2.4633e+07	4.39958e+07	3.88656e+07	2.67587e+07	2.49094e+07	2.71321e+07	3.17216e+07	7.1117e+07	0.951855	1.01825	0.0260931	3.67507e+07	1.75692e+07	7.17258e+06	47.8063	3.74215e+07	1.98898e+07	8.11998e+06	53.1508	0.971419	0.0381302	0.252028	0.0214291	C6H12O4	Fatty Acyls	OTOIIPJYVQJATP-BYPYZUCNSA-N	CC(C)(CO)[C@@H](O)C(O)=O	C00522	439251	HMDB0240389	Lipids and lipid-like molecules	Fatty Acyls	NoSig
POS615	2-Methylpyridine	6.443	94.0657	[M+NH4]+	94.0657	TRUE	6.77799e+07	8.88714e+07	7.85595e+07	8.67324e+07	1.00184e+08	8.11417e+07	7.00945e+07	5.13981e+07	6.4714e+07	6.24315e+07	4.56656e+07	6.54237e+07	0.00222367	1.39903	0.484425	5.99546e+07	9.36912e+06	3.82493e+06	15.627	8.38781e+07	1.08984e+07	4.44927e+06	12.9932	0.0543658	1.8105	1.75502	2.65293	C6H7N	Pyridines and derivatives	BSKHPKMHTQYZBB-UHFFFAOYSA-N	CC1=NC=CC=C1	C14447	7975	HMDB0061888	Organoheterocyclic compounds	Pyridines and derivatives	UP
POS2007	p-Aminobenzaldehyde	9.608	122.06	[M+NH4]+	122.06	TRUE	1.40756e+07	3.13283e+07	1.24099e+07	2.20971e+07	1.4431e+07	1.28825e+07	1.2969e+07	9.03054e+06	1.2873e+07	7.69036e+06	1.45206e+07	1.02239e+07	0.0670971	1.59305	0.671796	1.12179e+07	2.64309e+06	1.07904e+06	23.5613	1.78707e+07	7.48204e+06	3.05453e+06	41.8675	0.296498	1.23875	1.20955	1.1733	C7H7NO	Benzene and substituted derivatives	VATYWCRQDJIRAI-UHFFFAOYSA-N	NC1=CC=C(C=O)C=C1	---	11158	HMDB0302467	Benzenoids	Benzene and substituted derivatives	NoSig
NEG6500	Ethylene brassylate	10.224	269.175	[M-H]-	269.175	TRUE	2.21967e+07	1.86731e+07	2.48647e+07	4.64547e+07	6.13823e+06	7.08087e+07	6.16705e+07	4.78184e+07	2.28979e+07	4.5315e+07	4.23607e+07	4.127e+07	0.290677	0.723737	-0.466462	4.35554e+07	1.25125e+07	5.10819e+06	28.7277	3.15227e+07	2.32686e+07	9.49938e+06	73.8155	0.536093	0.798579	0.779252	0.53659	C15H26O4	Macrolides and analogues	XRHCAGNSDHCHFJ-UHFFFAOYSA-N	O=C1CCCCCCCCCCCC(=O)OCCO1	---	61014	HMDB0040459	Phenylpropanoids and polyketides	Macrolides and analogues	NoSig
NEG8953	Bicyclo-Prostaglandin E2	11.094	333.206	[M-H]-	333.207	TRUE	1.43644e+07	1.03424e+07	1.46217e+07	1.50277e+07	2.14548e+07	1.4613e+07	5.99221e+06	1.6434e+06	6.53923e+06	5.75714e+06	5.62216e+06	1.91121e+06	0.000112091	3.2923	1.71909	4.57756e+06	2.1932e+06	895372	47.9121	1.50707e+07	3.57843e+06	1.46089e+06	23.7444	0.0105969	2.02574	1.96763	3.95043	C20H30O4	Fatty Acyls	CGCZPIJMGKLVTQ-PAJBVNRRSA-N	CCCCC1C2CC(=O)C(CC=CCCCC(O)=O)C2CCC1=O	---	122273	HMDB0060054	Lipids and lipid-like molecules	Fatty Acyls	UP
NEG14380	LPC(18:1)	13.5	566.344	[M+HCOO]-	566.345	TRUE	2.13074e+07	2.83521e+07	2.6911e+07	4.89123e+07	3.36186e+07	5.435e+07	3.9584e+07	9.5803e+07	3.04028e+07	5.13559e+07	4.4683e+07	3.51454e+07	0.238827	0.718754	-0.476429	4.94957e+07	2.38315e+07	9.72917e+06	48.1486	3.55752e+07	1.3153e+07	5.36971e+06	36.9725	0.493977	0.933067	0.855376	0.621916	C26H52NO7P	Lysophosphatidylcholines	YAMUFBLWGFFICM-PTGWMXDISA-N	O=C(OCC(O)COP(=O)([O-])OCC[N+](C)(C)C)CCCCCCCC=CCCCCCCCC	C03916	5313988	HMDB0002815	Lipids and lipid-like molecules	Glycerophospholipids	NoSig
NEG7442	Gingerol	11.295	293.175	[M-H]-	293.176	TRUE	1.90373e+07	2.0864e+07	2.27836e+07	1.41797e+07	24197583	1.88453e+07	2.65885e+07	2.6638e+07	2.66597e+07	1.95029e+07	1.79816e+07	2.63138e+07	0.10139	0.834519	-0.260983	2.39474e+07	4.0624e+06	1.65847e+06	16.9638	1.99846e+07	3.52843e+06	1.44048e+06	17.6558	0.350606	1.10084	1.15902	0.994005	C17H26O4	Gingerols	NLDDIKRKFXEWBK-UHFFFAOYSA-N	CCCCCC(O)CC(=O)CCc1ccc(O)c(OC)c1	C10462	442793	HMDB0005783	Benzenoids	Phenols	NoSig
NEG17041	PI(18:0/20:4)	13.449	885.547	[M-H]-	885.55	TRUE	1.9597e+08	1.69131e+08	1.80492e+08	2.00888e+08	2.38092e+08	1.85355e+08	2.53959e+08	1.96961e+08	1.82832e+08	1.90434e+08	2.02993e+08	1.84531e+08	0.643723	0.965519	-0.0506234	2.01952e+08	2.65801e+07	1.08513e+07	13.1616	1.94988e+08	2.39383e+07	9.77275e+06	12.2768	0.782895	0.339069	0.551567	0.191301	C47H83O13P	Phosphatidylinositols	KRTOMQDUKGRFDJ-ZAHDIIMDSA-N	CCCCCCCCCCCCCCCCCC(=O)OCC(COP(O)(=O)OC1C(O)C(O)C(O)C(O)C1O)OC(=O)CCCCCC\C=C/C\C=C/C\C=C/C\C=C/CC	---	---	HMDB0009815	Lipids and lipid-like molecules	Glycerophospholipids	NoSig
NEG14253	LPC(18:1)	12.594	556.317	[M+Cl]-	556.317	TRUE	5.78869e+06	4.55532e+06	3.98262e+06	4.6672e+06	6.92659e+06	4.22025e+06	5.34061e+06	1.1743e+07	6.40171e+06	6.83952e+06	9.31169e+06	6.94563e+06	0.0272737	0.647043	-0.628066	7.76369e+06	2.34439e+06	957093	30.1968	5.02345e+06	1.12089e+06	457603	22.3132	0.187121	1.49115	1.4024	1.56426	C26H52NO7P	Lysophosphatidylcholines	YAMUFBLWGFFICM-PTGWMXDISA-N	CCCCCCCC/C=C\CCCCCCCC(=O)OC[C@H](COP(=O)([O-])OCC[N+](C)(C)C)O	C03916	5313988	HMDB0002815	Lipids and lipid-like molecules	Glycerophospholipids	DOWN
POS8920	Graveolide	10.006	266.173	[M+NH4]+	266.175	TRUE	4.38412e+07	6.21079e+07	5.80767e+07	5.74683e+07	3.71101e+07	4.10181e+07	3.22592e+07	7.35248e+07	5.20253e+07	4.00936e+07	3.81134e+07	3.77843e+07	0.580022	1.09431	0.130019	4.56334e+07	1.51427e+07	6.18198e+06	33.1833	4.9937e+07	1.05104e+07	4.29085e+06	21.0473	0.739868	0.3517	0.637579	0.236555	C15H20O3	Sesquiterpene lactones	DCKYPAZZUYXYTC-SCGWIAOYSA-N	O=C1OC2CC(C)C3CCC(=O)C3(C)CC2C1=C	---	11043090	---	Lipids and lipid-like molecules	Prenol lipids	NoSig
POS2041	3-Aminopicolinaldehyde	6.668	123.055	[M+H]+	123.055	TRUE	3.81817e+07	2.72926e+07	4.13293e+07	4.40202e+07	2.90063e+07	5.50802e+07	4.52409e+07	2.99758e+07	4.57304e+07	5.36264e+07	2.81436e+07	7.93471e+07	0.38722	0.832825	-0.263914	4.70107e+07	1.86566e+07	7.61651e+06	39.6858	3.91517e+07	1.02632e+07	4.18995e+06	26.214	0.602477	0.571051	0.608712	0.412042	C6H6N2O	Pyridines and derivatives	QNJCRBZVUFRESB-UHFFFAOYSA-N	NC1=C(C=O)N=CC=C1	---	12204009	HMDB0245820	Organoheterocyclic compounds	Pyridines and derivatives	NoSig
NEG3372	Isocitric acid	0.962	191.018	[M-H2O+H]+	191.019	TRUE	5.52694e+07	6.66485e+07	7.03883e+07	5.96216e+07	1.15221e+08	5.86774e+07	1.0267e+08	4.79794e+07	7.53617e+07	1.06701e+08	6.3806e+07	5.5954e+07	0.749494	0.94111	-0.0875649	7.5412e+07	2.44453e+07	9.97975e+06	32.4156	7.0971e+07	2.23766e+07	9.1352e+06	31.5292	0.862111	0.2353	0.694502	0.125232	C6H8O8	Tricarboxylic acids and derivatives	ODBLHEXUDAPZAU-UHFFFAOYSA-N	C(C(C(C(=O)O)O)C(=O)O)C(=O)O	C00311	1198	HMDB0000193	Organic acids and derivatives	Carboxylic acids and derivatives	NoSig
POS4167	2,8-Dihydroxyquinoline	7.343	162.055	[M+H]+	162.055	TRUE	1.05114e+07	2.05117e+07	2.64063e+07	9.68193e+06	1.48696e+07	1.10166e+07	1.05331e+07	1.3552e+07	1.02355e+07	1.4917e+07	2.24913e+07	1.49717e+07	0.755435	1.07263	0.101151	1.44501e+07	4.45112e+06	1.81716e+06	30.8034	1.54996e+07	6.68281e+06	2.72825e+06	43.116	0.864195	0.169307	0.223279	0.121803	C9H7NO2	Quinolones and derivatives	ZXZKYYHTWHJHFT-UHFFFAOYSA-N	OC=1N=C2C(O)=CC=CC2=CC1	C06342	97250	HMDB0240311	Organoheterocyclic compounds	Quinolines and derivatives	NoSig
NEG7447	2-Hydroxylinolenic acid	12.191	293.212	[M-H]-	293.212	TRUE	2.46405e+07	1.10809e+07	1.40311e+07	3.07743e+07	1.39884e+07	1.8613e+07	6.99692e+06	3.29941e+06	1.53162e+07	8.11304e+06	2.68391e+07	7.54198e+06	0.137318	1.66105	0.732094	1.13511e+07	8.53676e+06	3.48512e+06	75.2065	1.88547e+07	7.52317e+06	3.07132e+06	39.9007	0.399031	1.02124	1.06071	0.862273	C18H30O3	Fatty Acyls	JQXGCBKGIBTCHY-FVCZIJCZSA-N	CC\C=C/C\C=C/C\C=C\CCCCCCC(O)C(O)=O	---	131751135	HMDB0031103	Lipids and lipid-like molecules	Fatty Acyls	NoSig
POS10868	Gibberellin A12 aldehyde	12.249	317.211	[M+H]+	317.212	TRUE	2.65233e+07	1.59784e+07	1.62503e+07	4.45597e+07	1.20542e+07	2.75671e+07	3.02628e+07	1.92525e+07	2.0254e+07	2.75984e+07	3.67373e+07	1.66366e+07	0.826734	0.948199	-0.0767385	2.51236e+07	7.71524e+06	3.14973e+06	30.7091	2.38222e+07	1.19055e+07	4.86042e+06	49.9767	0.903733	0.197809	0.355244	0.082634	C20H28O3	Prenol lipids	ZCTUNYRXJKLWPY-LLCOKINKSA-N	[H][C@@]12CC[C@@H]3C[C@]1(CC3=C)[C@@H](C=O)[C@@]1([H])[C@@]2(C)CCC[C@@]1(C)C(O)=O	C06093	5459783	HMDB0039484	Lipids and lipid-like molecules	Prenol lipids	NoSig
POS1204	3-Hydroxybenzyl alcohol	6.998	107.049	[M+H-H2O]+	107.049	TRUE	2.63271e+07	4.60172e+07	2.61853e+07	3.21179e+07	5.08244e+07	3.73939e+07	3.87108e+07	2.34153e+07	3.34657e+07	2.58662e+07	35636415	3.51443e+07	0.382228	1.13851	0.187147	3.20398e+07	6.02668e+06	2.46038e+06	18.81	3.64776e+07	1.02532e+07	4.18587e+06	28.1083	0.599431	0.623212	0.793309	0.417678	C7H8O2	Benzyl alcohols	OKVJCVWFVRATSG-UHFFFAOYSA-N	OCc1cccc(O)c1	C03351	102	HMDB0059712	Benzenoids	Benzene and substituted derivatives	NoSig
NEG9378	Isorosmanol	10.921	345.169	[M-H]-	345.171	TRUE	1.09117e+07	9.94787e+06	8.79133e+06	1.22389e+07	6.08186e+06	1.05855e+07	1.25153e+07	6.45661e+06	7.0555e+06	7.13256e+06	9.76851e+06	7.01294e+06	0.294506	1.17252	0.229608	8.32357e+06	2.36171e+06	964165	28.3738	9.75953e+06	2.12862e+06	869007	21.8107	0.539294	0.778187	0.782605	0.530906	C20H26O5	Diterpene lactones	UXVPWKDITRJELA-UHFFFAOYSA-N	O=C1OC2C3=CC(=C(O)C(O)=C3C14CCCC(C)(C)C4C2O)C(C)C	---	23900085	HMDB0036661	Lipids and lipid-like molecules	Prenol lipids	NoSig
NEG3172	N-Heptanoylglycine	9.196	186.112	[M-H]-	186.113	TRUE	1.58854e+08	2.78145e+08	1.93472e+08	1.29776e+08	3.09284e+08	2.40385e+08	2.68078e+08	1.57635e+08	1.4515e+08	2.18415e+08	1.75076e+08	1.85011e+08	0.448565	1.13969	0.188638	1.91561e+08	4.51565e+07	1.84351e+07	23.5729	2.18319e+08	6.97624e+07	2.84804e+07	31.9543	0.646571	0.556887	0.771865	0.348175	C9H17NO3	Carboxylic acids and derivatives	RNFCYFVPNIXAHP-UHFFFAOYSA-N	CCCCCCC(O)=NCC(O)=O	---	10932172	HMDB0013010	Organic acids and derivatives	Carboxylic acids and derivatives	NoSig
POS8394	7Z,10Z-Hexadecadienoic acid	11.929	253.216	[M+H-H2O]+	253.217	TRUE	1.73579e+07	3.05633e+07	1.77699e+07	2.06571e+07	2.2421e+07	1.39012e+07	3.18005e+07	1.15429e+07	2.02329e+07	1.47979e+07	3.04829e+07	1.48835e+07	0.967219	0.991352	-0.0125306	2.06234e+07	8.62123e+06	3.5196e+06	41.8031	2.04451e+07	5.75913e+06	2.35115e+06	28.1688	0.981632	0.0398555	0.332395	0.0144751	C16H28O2	Fatty Acyls	WPJGPAAPSBVXNU-HZJYTTRNSA-N	CCCCC\C=C/C\C=C/CCCCCC(O)=O	---	13932172	HMDB0000477	Lipids and lipid-like molecules	Fatty Acyls	NoSig
NEG12769	LPE(18:2)	12.084	476.276	[M-H]-	476.278	TRUE	4.86907e+08	4.7762e+08	6.11818e+08	4.41443e+08	4.47592e+08	4.72775e+08	6.74095e+08	8.82049e+08	8.65159e+08	7.95497e+08	1.21793e+09	7.3031e+08	0.00113424	0.568854	-0.813869	8.6084e+08	1.91919e+08	7.83504e+07	22.2943	4.89692e+08	6.23777e+07	2.54656e+07	12.7381	0.0379473	1.92669	1.81353	2.9453	C23H44NO7P	Lysophosphatidylethanolamines	DBHKHNGBVGWQJE-USWSLJGRSA-N	O=C(OCC(O)COP(=O)(O)OCCN)CCCCCCCC=CCC=CCCCCC	---	---	HMDB0011507	Lipids and lipid-like molecules	Glycerophospholipids	DOWN
NEG8502	10-(Phosphonooxy)decyl methacrylate	11.089	321.146	[M-H]-	321.147	TRUE	6.28912e+08	4.04081e+08	5.25557e+08	5.15858e+08	3.19978e+08	4.79062e+08	4.73343e+08	3.72248e+08	4.16793e+08	3.97415e+08	3.57015e+08	4.62922e+08	0.198432	1.15877	0.212597	4.13289e+08	4.72975e+07	1.93091e+07	11.4442	4.78908e+08	1.06678e+08	4.35509e+07	22.2752	0.45868	1.01341	0.981436	0.702387	C14H27O6P	Organic phosphoric acids and derivatives	CFKBCVIYTWDYRP-UHFFFAOYSA-N	CC(=C)C(=O)OCCCCCCCCCCOP(O)(O)=O	---	135071	HMDB0247525	Organic acids and derivatives	Organic phosphoric acids and derivatives	NoSig
POS6275	Capric dimethyl amine oxide	9.285	202.217	[M+H]+	202.217	TRUE	1.19581e+07	7.91505e+06	7.48191e+06	5.56141e+06	7.61438e+06	6.23285e+06	6.45725e+06	6.92544e+06	8.1377e+06	1.23417e+07	4.69586e+06	5.60638e+06	0.768415	1.05886	0.0825086	7.36072e+06	2.7055e+06	1.10452e+06	36.7559	7.79396e+06	2.23185e+06	911150	28.6357	0.870171	0.316626	0.242767	0.114404	C12H27NO	Long-chain alkyl amine oxides	ZRKZFNZPJKEWPC-UHFFFAOYSA-N	CCCCCCCCCC[N+](C)(C)[O-]	---	62452	---	Organic nitrogen compounds	Organonitrogen compounds	NoSig
POS10951	Prostaglandin B1	12.187	319.226	[M+H-H2O]+	319.227	TRUE	2.80056e+07	3.4657e+07	1.99938e+07	2.90076e+07	3.16051e+07	2.41013e+07	1.02297e+07	6.08079e+06	6.08834e+06	12911656	8.0521e+06	1.20501e+07	1.85766e-05	3.02044	1.59476	9.23544e+06	2.95573e+06	1.20667e+06	32.0042	2.78951e+07	5.2452e+06	2.14134e+06	18.8033	0.00393617	2.13846	2.04474	4.73103	C20H32O4	Prostaglandins and related compounds	YBHMPNRDOVPQIN-VSOYFRJCSA-N	CCCCCC(O)C=CC1=C(CCCCCCC(=O)O)C(=O)CC1	C00959	5280388	HMDB0002982	Lipids and lipid-like molecules	Fatty Acyls	UP
POS4848	5-[(1-Iminoethyl)amino]-2-aminopentanoic acid	6.282	174.124	[M+H]+	174.124	TRUE	3.35672e+06	7.10932e+06	1.49778e+07	5.70451e+07	4.82327e+07	7.25513e+06	3.43079e+07	4.33893e+07	4.04119e+07	53963176	2.03836e+07	1.22604e+07	0.354178	0.67399	-0.569201	3.41194e+07	1.54002e+07	6.28709e+06	45.1361	2.29961e+07	2.34367e+07	9.56798e+06	101.916	0.575021	0.74134	0.668942	0.450778	C7H15N3O2	Carboxylic acids and derivatives	UYZFAUAYFLEHRC-UHFFFAOYSA-N	CC(=N)NCCCC(N)C(O)=O	---	4395;59947106	HMDB0246210	Organic acids and derivatives	Carboxylic acids and derivatives	NoSig
NEG9513	6,10a-Dihydroxy-4-(hydroxymethyl)-4,7,11b-trimethyl-1,2,3,4a,5,6,6a,7,11,11a-decahydronaphtho[2,1-][1]benzouran-9-one	10.227	349.201	[M-H]-	349.202	TRUE	9.6896e+06	5.46609e+06	5.83807e+06	1.48842e+07	6.99045e+06	1.35189e+07	9.89943e+06	3.52167e+06	4.08174e+06	5.44164e+06	5.65721e+06	3.52485e+06	0.0610492	1.75516	0.811604	5.35442e+06	2.41174e+06	984588	45.042	9.39788e+06	4.02726e+06	1.64412e+06	42.8529	0.28817	1.26424	1.26209	1.21432	C20H30O5	Naphthofurans	LLKIVVHUJOPYIV-UHFFFAOYSA-N	O=C1OC2(O)C(=C1)C(C)C3C(O)CC4C(C)(CO)CCCC4(C)C3C2	---	45360321	---	Organoheterocyclic compounds	Naphthofurans	NoSig
NEG5936	Hexyl decanoate	11.177	255.232	[M-H]-	255.232	TRUE	4.14622e+07	2.6559e+07	1.85352e+07	2.20513e+07	1.86399e+07	2.89336e+07	1.97994e+07	1.88155e+07	1.67949e+07	1.40526e+07	1.60856e+07	1.55469e+07	0.0300505	1.54489	0.627509	1.68492e+07	2.12947e+06	869352	12.6384	2.60302e+07	8.64269e+06	3.52836e+06	33.2026	0.196149	1.52366	1.40921	1.52215	C16H32O2	Fatty Acyls	DGPNTCACXCHFDI-UHFFFAOYSA-N	CCCCCCCCCC(=O)OCCCCCC	---	82635	HMDB0032324	Lipids and lipid-like molecules	Fatty Acyls	UP
POS14218	N-[4-[(9S,13R)-16-hydroxy-7,9,13-trimethyl-5-oxapentacyclo[10.8.0.02,9.04,8.013,18]icosa-6,18-dien-6-yl]-2-methylbutyl]acetamide	12.392	478.332	[M+Na]+	478.329	TRUE	2.89037e+07	2.63515e+07	2.84942e+07	9.21574e+06	1.61483e+07	2.96144e+07	1.96745e+07	3.45964e+07	1.77269e+07	1.33802e+07	4.12778e+07	2.26955e+07	0.757709	0.92887	-0.106452	2.48919e+07	1.07571e+07	4.39158e+06	43.2154	2.31213e+07	8.44852e+06	3.44909e+06	36.54	0.865241	0.254851	0.316676	0.120497	C29H45NO3	Furostanes and derivatives	CNHACNVJEKRLHF-UDCIVARJSA-N	O=C(NCC(C)CCC=1OC2CC3C4CC=C5CC(O)CCC5(C)C4CCC3(C)C2C1C)C	---	16395477	---	Lipids and lipid-like molecules	Steroids and steroid derivatives	NoSig
NEG10327	24-Nor Ursodeoxycholic Acid	11.047	377.269	[M-H]-	377.27	TRUE	5.83729e+06	8.47668e+06	4.87285e+06	5.9916e+06	6.4554e+06	4.88971e+06	4.1433e+06	3.9294e+06	2.64584e+06	3.49663e+06	6.00957e+06	2.57013e+06	0.0120539	1.60227	0.680118	3.79914e+06	1.26123e+06	514894	33.1977	6.08726e+06	1.32856e+06	542384	21.8253	0.136017	1.56896	1.54022	1.91887	C23H38O4	Steroids and steroid derivatives	QYYDXDSPYPOWRO-UHFFFAOYSA-N	CC(CC(O)=O)C1CCC2C3C(O)CC4CC(O)CCC4(C)C3CCC12C	---	14312278	HMDB0245660	Lipids and lipid-like molecules	Steroids and steroid derivatives	UP
NEG10616	beta-D-Glucopyranosyl-11-hydroxyjasmonic acid	8.873	387.166	[M-H]-	387.166	TRUE	6.9872e+06	5.01299e+06	4.7909e+06	4.23539e+06	2.92887e+06	4.17176e+06	5.19828e+06	2.29419e+06	5.44138e+06	6.11222e+06	4.13934e+06	6.27703e+06	0.791155	0.954677	-0.0669157	4.91041e+06	1.49104e+06	608713	30.3648	4.68785e+06	1.33929e+06	546761	28.5693	0.882032	0.0584619	0.201478	0.101738	C18H28O9	Fatty Acyls	LAYQBSCEPAXXNJ-NSCUHMNNSA-N	CC(OC1OC(CO)C(O)C(O)C1O)\C=C\CC1C(CC(O)=O)CCC1=O	---	131752770	HMDB0039964	Lipids and lipid-like molecules	Fatty Acyls	NoSig
POS3732	Creatine	1.405	154.059	[M+Na]+	154.059	TRUE	2.68715e+08	2.34167e+08	2.98441e+08	2.46246e+08	2.17429e+08	2.04453e+08	2.53574e+08	1.8819e+08	2.08562e+08	2.42142e+08	1.85785e+08	1.9204e+08	0.102647	1.15678	0.210116	2.11715e+08	2.93284e+07	1.19733e+07	13.8527	2.44908e+08	3.44714e+07	1.40729e+07	14.0752	0.352242	1.18461	1.10086	0.988655	C4H9N3O2	Amino acids and derivatives	CVSVTCORWBXHQV-UHFFFAOYSA-N	CN(CC(=O)O)C(=N)N	C00300	586	HMDB0000064	Organic acids and derivatives	Carboxylic acids and derivatives	NoSig
POS4175	Aminoadipic acid	1.404	162.076	[M+H]+	162.076	TRUE	3.63928e+07	2.57208e+07	6.49855e+07	2.60123e+07	3.46808e+07	3.54579e+07	4.75336e+07	3.67627e+07	5.77115e+07	2.21483e+07	4.64546e+07	2.81244e+07	0.753705	0.935138	-0.0967491	3.97892e+07	1.32819e+07	5.42231e+06	33.3807	3.72083e+07	1.44153e+07	5.88502e+06	38.7421	0.863772	0.259187	0.232451	0.122798	C6H11NO4	Amino acids and derivatives	OYIFNHCXNCRBQI-BYPYZUCNSA-N	NC(CCCC(O)=O)C(O)=O	C00956	---	HMDB0000510	Organic acids and derivatives	Carboxylic acids and derivatives	NoSig
POS5365	Carnitine	1.324	184.094	[M-H+Na]+	184.094	TRUE	3.21027e+07	5.03077e+07	3.44261e+07	5.68206e+07	1.69388e+07	3.75219e+07	4.56035e+07	5.88923e+07	5.03053e+07	3.41496e+07	6.26325e+07	6.45568e+07	0.0779908	0.721572	-0.470785	5.269e+07	1.1643e+07	4.75322e+06	22.0971	3.80196e+07	1.41212e+07	5.76496e+06	37.1419	0.319067	1.24127	1.20312	1.10796	C7H16NO3+	Carnitines	PHIQHXFUZVPYII-ZCFIWIBFSA-O	C[N+](C)(C)C[C@H](O)CC(=O)O	C00318	10918	HMDB0000062	Organic nitrogen compounds	Organonitrogen compounds	NoSig
NEG1922	4-Hydroxyphenylacetate	8.295	151.039	[M-H]-	151.04	TRUE	2.03794e+07	1.72914e+07	1.91424e+07	1.76599e+07	1.70273e+07	1.61805e+07	1.97691e+07	1.20803e+07	1.32532e+07	1.97537e+07	1.55725e+07	1.80897e+07	0.329292	1.093	0.128296	1.64197e+07	3.30749e+06	1.35028e+06	20.1434	1.79468e+07	1.53781e+06	627807	8.56869	0.563589	0.800081	0.699602	0.482419	C8H8O3	1-hydroxy-2-unsubstituted benzenoids	XQXPVVBIMDBYFF-UHFFFAOYSA-N	O=C(O)CC1=CC=C(O)C=C1	C00642	---	HMDB0000020	Benzenoids	Phenols	NoSig
POS10609	3,6,9,12-Tetraoxapentadecane-1,14-diol, 2,5,8,11-tetramethyl-	9.145	309.227	[M+H]+	309.227	TRUE	2.735e+07	1.94551e+07	2.88229e+07	2.04674e+07	2.99675e+07	2.48906e+07	3.39786e+07	2.34304e+07	2.68966e+07	2.65508e+07	2.4573e+07	2.34696e+07	0.594861	0.949996	-0.0740067	2.64832e+07	3.95996e+06	1.61665e+06	14.9528	2.51589e+07	4.38095e+06	1.78851e+06	17.4131	0.750804	0.350332	0.569063	0.225585	C15H32O6	Secondary alcohols	AQRQHYITOOVBTO-UHFFFAOYSA-N	CC(CO)OCC(C)OCC(C)OCC(C)OCC(C)O	---	9836244	---	Organic oxygen compounds	Organooxygen compounds	NoSig
NEG2414	Arabinonic acid	0.882	165.039	[M-H]-	165.04	TRUE	4.38187e+07	4.59463e+07	4.84691e+07	6.32071e+07	4.74782e+07	4.08415e+07	5.183e+07	5.19506e+07	5.80425e+07	4.99606e+07	5.79661e+07	5.18286e+07	0.159513	0.901058	-0.150307	5.35964e+07	3.49384e+06	1.42635e+06	6.51879	4.82935e+07	7.7997e+06	3.18422e+06	16.1506	0.422883	1.05735	0.964777	0.797204	C5H10O6	Organooxygen compounds	QXKAIJAYHKCRRA-JJYYJPOSSA-N	OC[C@@H](O)[C@@H](O)[C@H](O)C(O)=O	C00878	122045	HMDB0000539	Organic oxygen compounds	Organooxygen compounds	NoSig
NEG425	Succinic anhydride	3.022	99.0069	[M-H2O-H]-	99.0082	TRUE	3.75741e+07	6.0432e+07	7.08897e+07	4.88463e+07	7.10362e+07	5.61042e+07	9.80991e+07	5.86956e+07	7.4924e+07	1.07237e+08	5.24565e+07	6.83892e+07	0.0942199	0.750069	-0.414905	7.66335e+07	2.17922e+07	8.89665e+06	28.437	5.74804e+07	1.29999e+07	5.30718e+06	22.6162	0.346199	1.15523	1.21732	1.02586	C4H4O3	Carboxylic acids and derivatives	RINCXYDBBGOEEQ-UHFFFAOYSA-N	O=C1CCC(=O)O1	C19524	7922	HMDB0032523	Organic acids and derivatives	Carboxylic acids and derivatives	NoSig
NEG13501	Sulfolithocholylglycine	10.176	512.268	[M-H]-	512.268	TRUE	7.91816e+06	3.26342e+07	2.00828e+07	7.60086e+06	3.81968e+07	1.45162e+07	8.87429e+06	2.41165e+07	9.36785e+06	5.86254e+06	4.62086e+07	6.24142e+06	0.693927	1.20143	0.264749	1.67785e+07	1.5922e+07	6.50015e+06	94.8954	2.01582e+07	1.28093e+07	5.22936e+06	63.5437	0.82296	0.200317	0.33186	0.158686	C26H43NO7S	Steroids and steroid derivatives	FHXBAFXQVZOILS-OETIFKLTSA-N	[H][C@@]1(CC[C@@]2([H])[C@]3([H])CC[C@]4([H])C[C@@H](CC[C@]4(C)[C@@]3([H])CC[C@]12C)OS(O)(=O)=O)[C@H](C)CCC(=O)NCC(O)=O	C11301	72222	HMDB0002639	Lipids and lipid-like molecules	Steroids and steroid derivatives	NoSig
NEG9313	Epoxydocosapentaenoic acid	13.256	343.226	[M-H2O-H]-	343.228	TRUE	1.17907e+07	8.59877e+06	1.02112e+07	1.57938e+07	9.53226e+06	8.99433e+06	5.57729e+06	1.01588e+07	1.13856e+07	1.2165e+07	1.12967e+07	1.04552e+07	0.666881	1.06361	0.0889651	1.01731e+07	2.36226e+06	964388	23.2207	1.08202e+07	2.6824e+06	1.09508e+06	24.7907	0.801855	0.291297	0.50357	0.175951	C22H32O3	Fatty Acyls	PBGYFRIGTFDUSJ-UHFFFAOYSA-N	OC(=O)CCCCCCCCCCCC=CC=CC=CC=CC1=CO1	---	129846313	HMDB0251880	Lipids and lipid-like molecules	Fatty Acyls	NoSig
NEG9994	Cortolone	9.735	365.232	[M-H]-	365.233	TRUE	417715	916553	443270	890856	1.77905e+07	861789	144523	141300	52327.5	402219	309415	254415	0.26882	16.3477	4.03101	217367	128332	52391.5	59.0397	3.55344e+06	6.97834e+06	2.8489e+06	196.383	0.516914	0.772522	0.9037	0.570539	C21H34O5	Steroids and steroid derivatives	JXCOSKURGJMQSG-AZQJGLEESA-N	[H][C@@]12CC[C@](O)([C@@H](O)CO)[C@@]1(C)CC(=O)[C@@]1([H])[C@@]2([H])CC[C@]2([H])C[C@H](O)CC[C@]12C	C05481	160499	HMDB0003128	Lipids and lipid-like molecules	Steroids and steroid derivatives	NoSig
POS6772	Citric acid	2.198	215.016	[M+Na]+	215.016	TRUE	8.37907e+08	1.34408e+09	9.9972e+08	6.49007e+08	1.01146e+09	9.26592e+08	8.0392e+08	6.36447e+08	7.29801e+08	6.13512e+08	5.03564e+08	5.29514e+08	0.0112898	1.51143	0.595915	6.36126e+08	1.15221e+08	4.7039e+07	18.113	9.61461e+08	2.29987e+08	9.38917e+07	23.9205	0.130483	1.61854	1.55248	1.94731	C6H8O7	Tricarboxylic acids and derivatives	KRKNYBCHXYNGOX-UHFFFAOYSA-N	O=C(O)CC(O)(C(=O)O)CC(=O)O	C00158	311	HMDB0000094	Organic acids and derivatives	Carboxylic acids and derivatives	UP
NEG2739	Citrulline	0.9	174.087	[M-H]-	174.088	TRUE	1.07411e+08	1.31268e+08	1.53778e+08	1.04808e+08	2.20527e+08	1.31652e+08	1.05834e+08	1.50105e+08	1.04918e+08	125105794	1.1651e+08	1.4341e+08	0.38681	1.13884	0.187569	1.24314e+08	1.90214e+07	7.76547e+06	15.3011	1.41574e+08	4.26756e+07	1.74222e+07	30.1437	0.602477	0.587476	0.694238	0.412502	C6H13N3O3	Amino acids and derivatives	RHGKLRLOHDJJDR-BYPYZUCNSA-N	C(C[C@@H](C(=O)O)N)CNC(=O)N	C00327	9750;6992098	HMDB0000904	Organic acids and derivatives	Carboxylic acids and derivatives	NoSig
NEG8787	Docosa-2,4,6,8,10-pentaenoic acid	12.278	329.247	[M-H]-	329.249	TRUE	3.58674e+06	5.99986e+06	5.22757e+06	5.73965e+06	1.33113e+07	1.15386e+07	8.48389e+06	1.16824e+07	6.1735e+06	9.45164e+06	3.70436e+06	9.65265e+06	0.757556	0.923808	-0.114335	8.1914e+06	2.83553e+06	1.1576e+06	34.616	7.56728e+06	3.89567e+06	1.5904e+06	51.4804	0.865241	0.263325	0.368818	0.120585	C22H34O2	Fatty Acyls	YEKFYCQGYMVFKR-UHFFFAOYSA-N	CCCCCCCCCCCC=CC=CC=CC=CC=CC(O)=O	---	3035421	HMDB0251562	Lipids and lipid-like molecules	Fatty Acyls	NoSig
NEG6868	Uridine	3.371	279.038	[M+Cl]-	279.039	TRUE	1.64313e+08	1.55413e+08	1.11449e+08	9.83043e+07	1.50005e+08	2.49808e+08	2.62734e+08	1.0839e+08	1.84689e+08	2.50052e+08	2.08838e+08	1.58064e+08	0.23541	0.792394	-0.335711	1.95461e+08	5.79321e+07	2.36507e+07	29.6387	1.54882e+08	5.3313e+07	2.17649e+07	34.4217	0.49376	0.819143	0.896774	0.628175	C9H12N2O6	Pyrimidine nucleosides	DRTQHJPVMGBUCF-UHFFFAOYSA-N	O=c1nc(O)ccn1C1OC(CO)C(O)C1O	C00299	6029	HMDB0000296	Nucleosides, nucleotides, and analogues	Pyrimidine nucleosides	NoSig
NEG12	Peracetic acid	7.512	75.0069	[M-H]-	75.0082	TRUE	3.50316e+07	1.88448e+07	2.29231e+07	2.72468e+07	2.60726e+07	4.98406e+07	5.78695e+07	3.21165e+07	3.1802e+07	3.0984e+07	3.20844e+07	5.14177e+07	0.190073	0.761656	-0.392788	3.9379e+07	1.20056e+07	4.90127e+06	30.4873	2.99933e+07	1.1104e+07	4.53318e+06	37.0216	0.452667	0.873913	0.909407	0.72108	C2H4O3	Carboxylic acids and derivatives	KFSLWBXXFJQRDL-UHFFFAOYSA-N	CC(=O)OO	---	6585	HMDB0031608	Organic acids and derivatives	Carboxylic acids and derivatives	NoSig
NEG2187	Oxoadipic acid	3.097	159.028	[M-H]-	159.03	TRUE	1.07173e+07	5.58494e+06	6.73398e+06	3.27876e+06	1.10502e+07	6.45436e+06	3.97627e+06	2.39356e+06	5.21409e+06	5.08127e+06	1.49687e+07	6.58686e+06	0.679623	1.14648	0.197217	6.37013e+06	4.43901e+06	1.81222e+06	69.6847	7.30325e+06	3.02949e+06	1.23678e+06	41.4814	0.81323	0.313279	0.371488	0.167732	C6H8O5	Alpha-keto acids and derivatives	FGSBNBBHOZHUBO-UHFFFAOYSA-N	C(CC(=O)C(=O)O)CC(=O)O	C00322	71	HMDB0000225	Organic acids and derivatives	Keto acids and derivatives	NoSig
POS109	Pyridine	12.802	80.0502	[M+H]+	80.0495	TRUE	5.62828e+08	4.16064e+08	1.03358e+09	4.23071e+08	2.29331e+08	3.05277e+08	2.85712e+08	5.01357e+08	4.35924e+08	4.61567e+08	3.0285e+08	4.21719e+08	0.463287	1.23287	0.302025	4.01521e+08	8.7535e+07	3.5736e+07	21.8008	4.95025e+08	2.8728e+08	1.17282e+08	58.0335	0.660424	0.543027	0.656203	0.33415	C5H5N	Pyridines and derivatives	JUJWROOIHBZHMG-UHFFFAOYSA-N	N=1C=CC=CC1	C00747	1049	HMDB0000926	Organoheterocyclic compounds	Pyridines and derivatives	NoSig
POS12108	Cortisol	9.799	363.217	[M+H]+	363.217	TRUE	1.21895e+07	1.34674e+07	1.24398e+07	1.86204e+07	1.6455e+08	1.22336e+07	6.98481e+06	3.13983e+06	9.28904e+06	9.23379e+06	4.26434e+06	3.4835e+06	0.221121	6.41569	2.6816	6.06588e+06	2.81939e+06	1.15101e+06	46.4795	3.89168e+07	6.15967e+07	2.51468e+07	158.278	0.47918	0.852922	0.961684	0.655369	C21H30O5	21-hydroxysteroids	JYGXADMDTFJGBT-CZFMHFDVSA-N	O=C1C=C2CCC3C4CCC(O)(C(=O)CO)C4(C)CC(O)C3C2(C)CC1	C00735	---	HMDB0000063	Lipids and lipid-like molecules	Steroids and steroid derivatives	NoSig
NEG4701	4,5-Dihydrovomifoliol	9.993	225.148	[M-H]-	225.149	TRUE	4.4262e+06	7.96969e+06	3.02099e+06	1.62626e+07	3.15812e+06	1.14528e+07	2.24741e+07	4.44949e+06	5.26761e+06	1.20802e+07	6.79437e+06	1.302e+07	0.418402	0.722321	-0.469288	1.0681e+07	6.77862e+06	2.76736e+06	63.4646	7.71508e+06	5.30496e+06	2.16574e+06	68.7609	0.622235	0.572216	0.576525	0.378406	C13H22O3	Prenol lipids	IHDJYDVWNNFPHR-AATRIKPKSA-N	CC(O)\C=C\C1(O)C(C)CC(=O)CC1(C)C	---	23136584	HMDB0040615	Lipids and lipid-like molecules	Prenol lipids	NoSig
NEG1863	3,4-Methylenedioxybenzaldehyde	6.955	149.026	[M-H]-	149.024	TRUE	1.27947e+07	1.44438e+07	1.57679e+07	2.00695e+07	1.61463e+07	1.64796e+07	3.25705e+07	9.35851e+06	1.44682e+07	2.08475e+07	1.52334e+07	2.02305e+07	0.423437	0.849107	-0.235982	1.87848e+07	7.95602e+06	3.24803e+06	42.3535	1.59503e+07	2.43093e+06	992422	15.2407	0.62403	0.554487	0.654046	0.373211	C8H6O3	Benzodioxoles	SATCULPHIDQDRE-UHFFFAOYSA-N	[H]C(=O)C1=CC2=C(OCO2)C=C1	C10812	8438	HMDB0032612	Organoheterocyclic compounds	Benzodioxoles	NoSig
POS2765	Camphene	0.941	137.133	[M+H]+	137.132	TRUE	2.42797e+08	8.81495e+07	2.60742e+08	1.38436e+08	67024972	1.90264e+08	1.18418e+08	3.35067e+08	2.46867e+08	1.78691e+08	2.41213e+08	2.90892e+08	0.151787	0.699723	-0.515145	2.35192e+08	7.75611e+07	3.16642e+07	32.9778	1.64569e+08	8.00835e+07	3.26939e+07	48.6626	0.416712	1.00392	1.05176	0.818764	C10H16	Bicyclic monoterpenoids	CRPUJAZIXJMDBK-UHFFFAOYSA-N	CC1(C)C2CCC(C2)C1=C	C06076	---	HMDB0059839	Lipids and lipid-like molecules	Prenol lipids	NoSig
POS13145	Bicyclogermacrene	6.675	413.142	[M+H]+	413.142	TRUE	1.16175e+07	1.31849e+07	1.32879e+07	9.43346e+06	1.06893e+07	9.55087e+06	1.20662e+07	1.18805e+07	1.11021e+07	1.19798e+07	6.74349e+06	1.16246e+07	0.725685	1.0362	0.0512977	1.08995e+07	2.06543e+06	843207	18.9498	1.1294e+07	1.70419e+06	695733	15.0894	0.848487	0.335747	0.264751	0.139252	C15H20N6O8	Purine nucleosides	UNUYMBPXEFMLNW-DWVDDHQFSA-N	C[C@H]([C@@H](C(=O)O)NC(=O)Nc1c2c(ncn1)n(cn2)[C@H]3[C@@H]([C@@H]([C@H](O3)CO)O)O)O	C20175	161466	HMDB0038137	Prenol lipids	Purine nucleosides	NoSig
NEG12660	(17alpha,23S)-Epoxy-28,29-dihydroxy-27-norlanost-8-ene-3,24-dione	10.607	471.31	[2M-H]-	471.311	TRUE	1.17518e+06	1.93629e+07	4.58276e+06	1.18004e+06	5.81389e+07	2.0253e+06	1.59605e+06	9.04646e+06	2.4041e+06	2.41677e+06	5.86953e+06	4.2233e+06	0.299005	3.38333	1.75844	4.25937e+06	2.80858e+06	1.1466e+06	65.9389	1.44109e+07	2.25251e+07	9.19583e+06	156.306	0.543671	0.721251	0.869905	0.524322	C29H44O5	Prenol lipids	DIKWKAQBKMFLHS-UHFFFAOYSA-N	CCC(=O)C1CC(C)C2(CCC3(C)C4=C(CCC23C)C2(C)CCC(=O)C(CO)(CO)C2CC4)O1	---	131751817	HMDB0035624	Lipids and lipid-like molecules	Prenol lipids	NoSig
NEG2481	Homogentisic acid	6.511	167.034	[M-H]-	167.035	TRUE	5.70482e+06	9.74693e+06	5.02101e+06	8.33571e+06	1.19735e+07	6.61885e+06	1.19455e+07	5.07117e+06	5.49932e+06	7.06794e+06	7.11482e+06	8.12658e+06	0.777092	1.05745	0.080596	7.47089e+06	2.46524e+06	1.00643e+06	32.9979	7.90013e+06	2.64359e+06	1.07924e+06	33.4626	0.87639	0.221176	0.602026	0.109528	C8H8O4	2(hydroxyphenyl)acetic acids	IGMNYECMUMZDDF-WXRBYKJCNA-N	OC(=O)CC1=C(O)C=CC(O)=C1	C00544	---	HMDB0000130	Benzenoids	Benzene and substituted derivatives	NoSig
NEG3812	1-Carboxyethylleucine	4.891	202.107	[M-H2O-H]-	202.108	TRUE	1.35692e+07	5.8671e+06	1.09563e+07	9.42906e+06	4.47217e+06	7.40574e+06	1.16282e+07	8.37194e+06	8.46455e+06	1.2399e+07	7.35365e+06	1.33881e+07	0.358658	0.839203	-0.252907	1.02676e+07	2.50868e+06	1.02416e+06	24.433	8.61659e+06	3.37237e+06	1.37676e+06	39.1381	0.578158	0.557975	0.657674	0.445319	C9H17NO4	Carboxylic acids and derivatives	DBYZWPUDPKAERO-RQJHMYQMSA-N	CC(C)C[C@H](N[C@H](C)C(O)=O)C(O)=O	---	53752255	HMDB0240626	Organic acids and derivatives	Carboxylic acids and derivatives	NoSig
NEG5853	8-Hydroxy-4(6)-lactarene-5,14-diol	12.259	253.18	[M-H]-	253.18	TRUE	3.05611e+08	2.92777e+08	2.48796e+08	8.3291e+08	1.0951e+08	3.10649e+08	5.52968e+08	4.48304e+08	3.54786e+08	5.95539e+08	9.92292e+08	1.15761e+09	0.0707492	0.51207	-0.965588	6.83583e+08	3.18835e+08	1.30164e+08	46.6418	3.50042e+08	2.48223e+08	1.01337e+08	70.9123	0.304557	1.24362	1.19534	1.15028	C15H26O3	Organooxygen compounds	UMXJEXAFNWMBJX-UHFFFAOYSA-N	CC1C=C(CO)C(CO)C(O)C2CC(C)(C)CC12	---	14109856	HMDB0035780	Organic oxygen compounds	Organooxygen compounds	NoSig
POS8281	O-Desmethyl tramadol	10.77	250.177	[M+H]+	250.18	TRUE	4.32338e+07	4.40047e+07	4.66887e+07	4.01107e+07	2.37209e+07	2.25542e+07	3.6843e+07	7.52897e+07	4.69561e+07	4.59142e+07	4.23071e+07	2.11768e+07	0.364102	0.820573	-0.285297	4.47478e+07	1.76809e+07	7.21821e+06	39.5124	3.67188e+07	1.07333e+07	4.38184e+06	29.231	0.582991	0.695808	0.714078	0.438777	C15H23NO2	Cyclohexylphenols	UWJUQVWARXYRCG-HIFRSBDPSA-N	CN(C)C[C@H]1CCCC[C@@]1(C2=CC(=CC=C2)O)O	---	---	HMDB0060997	Benzenoids	Benzene and substituted derivatives	NoSig
POS7202	4-Hydroxybenzoylcholine	13.474	224.128	[M]+	224.128	TRUE	1.1769e+08	1.33372e+08	9.2987e+07	4.67475e+07	7.34368e+07	5.40489e+07	4.98419e+07	9.75864e+07	6.21741e+07	5.3944e+07	1.33099e+08	1.3479e+08	0.920064	0.97525	-0.0361567	8.85725e+07	3.89768e+07	1.59122e+07	44.0056	8.63803e+07	3.46865e+07	1.41607e+07	40.1556	0.955873	0.0341659	0.0754094	0.0361821	C12H18NO3	Benzoic acid esters	BAPAICNRGIBFJT-UHFFFAOYSA-O	C[N+](C)(C)CCOC(=O)C1=CC=C(C=C1)O	---	151252	HMDB0029559	Benzenoids	Benzene and substituted derivatives	NoSig
NEG4697	3,4-Methylenesebacic acid	9.557	225.112	[M-H2O-H]-	225.113	TRUE	1.9134e+07	1.42879e+07	4.8155e+06	1.15382e+07	7.0166e+06	8.30561e+06	1.5601e+07	1.16825e+07	1.37451e+07	1.60962e+07	1.59289e+07	9.68796e+06	0.248738	0.78676	-0.346004	1.37903e+07	2.62464e+06	1.07151e+06	19.0325	1.08496e+07	5.26313e+06	2.14866e+06	48.5097	0.50337	0.744459	0.803999	0.604258	C12H18O4	Fatty Acyls	YVOCTABTPCVYNG-UHFFFAOYSA-N	OC(=O)CCCCCC(=C)C(=C)CC(O)=O	---	124202122	HMDB0059729	Lipids and lipid-like molecules	Fatty Acyls	NoSig
POS8317	3,5-Di-tert-butyl-4-hydroxybenzoic acid	11.799	251.164	[M+H]+	251.164	TRUE	2.05651e+07	1.30126e+07	1.68255e+07	8.60205e+06	3.95412e+06	1.50102e+07	1.148e+07	3.11159e+07	2.99503e+07	2.5728e+07	2.354e+07	2.08463e+07	0.0175812	0.54654	-0.871601	2.37767e+07	7.15034e+06	2.91911e+06	30.0728	1.29949e+07	5.95108e+06	2.42952e+06	45.7954	0.155083	1.52233	1.49159	1.75495	C15H22O3	Hydroxybenzoic acid derivatives	YEXOWHQZWLCHHD-UHFFFAOYSA-N	CC(C)(C)C1=CC(=CC(=C1O)C(C)(C)C)C(=O)O	---	15007	HMDB0240642	Benzenoids	Benzene and substituted derivatives	DOWN
POS10148	1-Methylguanosine	6.382	298.114	[M+H]+	298.115	TRUE	2.25086e+07	2.76926e+07	2.82797e+07	2.22638e+07	2.51904e+07	2.41748e+07	2.84192e+07	1.87379e+07	2.72849e+07	2.36276e+07	1.75041e+07	1.98506e+07	0.279921	1.10844	0.148532	2.25707e+07	4.58923e+06	1.87355e+06	20.3327	2.50183e+07	2.54618e+06	1.03947e+06	10.1773	0.526867	0.807939	0.782498	0.552965	C11H15N5O5	Purine nucleosides	UTAIYTHAJQNQDW-KQYNXXCUSA-N	O=C1C=2N=CN(C2NC(=N)N1C)C3OC(CO)C(O)C3O	---	96373	HMDB0001563	Nucleosides, nucleotides, and analogues	Purine nucleosides	NoSig
NEG1807	2-Hydroxyglutaric acid	2.029	147.028	[M-H]-	147.03	TRUE	6.06679e+07	7.0184e+07	6.04557e+07	6.33956e+07	7.72063e+07	7.00772e+07	6.48073e+07	4.93389e+07	6.02788e+07	6.02624e+07	5.89878e+07	5.76739e+07	0.0331687	1.14412	0.194243	5.85582e+07	5.11619e+06	2.08868e+06	8.73694	6.69978e+07	6.62856e+06	2.7061e+06	9.8937	0.210142	1.40813	1.41223	1.47927	C5H8O5	Short-chain hydroxy acids and derivatives	HWXBTNAVRSUOJR-UHFFFAOYSA-N	O=C(O)CCC(O)C(=O)O	C02630	439939	HMDB0000606	Organic acids and derivatives	Hydroxy acids and derivatives	UP
NEG1320	D-Leucine	3.208	130.086	[M-H]-	130.087	TRUE	2.81298e+07	4.76646e+07	4.06373e+07	4.17431e+07	7.10284e+07	2.89119e+07	4.40075e+07	2.26182e+07	2.95536e+07	6.73656e+07	4.40654e+07	2.97058e+07	0.713793	1.08764	0.121204	3.95527e+07	1.61089e+07	6.57644e+06	40.7277	4.30192e+07	1.57105e+07	6.4138e+06	36.5198	0.839339	0.240636	0.584548	0.146427	C6H13NO2	Carboxylic acids and derivatives	ROHFNLRQFUQHCH-RXMQYKEDSA-N	CC(C)C[C@@H](N)C(O)=O	C01570	439524;6950207	HMDB0013773	Organic acids and derivatives	Carboxylic acids and derivatives	NoSig
POS6309	Psicose	1.295	203.053	[M+Na]+	203.053	TRUE	1.82537e+10	1.73089e+10	1.51487e+10	2.07014e+10	3.47926e+09	1.95766e+10	1.86551e+10	2.41127e+10	2.0212e+10	1.32963e+10	2.1218e+10	2.25943e+10	0.185612	0.786659	-0.346191	2.00147e+10	3.79263e+09	1.54833e+09	18.9492	1.57448e+10	6.3054e+09	2.57417e+09	40.0476	0.451064	0.9381	1.03556	0.731393	C6H12O6	Monosaccharides	BJHIKXHVCXFQLS-PUFIMZNGSA-N	C1C(C(C(C(O1)(CO)O)O)O)O	C06468	90008	HMDB0250793	Organic oxygen compounds	Organooxygen compounds	NoSig
NEG11467	6-Ethylchenodeoxycholic acid	13.442	419.316	[M-H2O-H]-	419.317	TRUE	1.06094e+06	3.81017e+06	6.09263e+06	5.98693e+06	5.00824e+06	6.93458e+06	742765	1.79706e+06	923292	734067	693478	904711	0.00144703	4.98561	2.31777	965896	418125	170699	43.2888	4.81558e+06	2.12783e+06	868683	44.1864	0.0448694	1.77365	1.81694	2.83952	C26H44O4	Steroids and steroid derivatives	ZXERDUOLZKYMJM-UHFFFAOYSA-N	CCC1C(O)C2C3CCC(C(C)CCC(O)=O)C3(C)CCC2C2(C)CCC(O)CC12	C15636	21882238	HMDB0247056	Lipids and lipid-like molecules	Steroids and steroid derivatives	UP
POS14677	LPC(15:0)	11.842	504.304	[M+Na]+	504.306	TRUE	1.00681e+07	1.11484e+07	7.3906e+06	7.20812e+06	2.0518e+07	1.0287e+07	1.5216e+07	1.20071e+07	1.99434e+07	1.09974e+07	8.12839e+06	1.45432e+07	0.382966	0.824147	-0.279026	1.34726e+07	4.07164e+06	1.66224e+06	30.2218	1.11034e+07	4.88534e+06	1.99443e+06	43.9987	0.599602	0.596833	0.858255	0.41684	C23H48NO7P	Lysophosphatidylcholines	RJZVWDTYEWCUAR-JOCHJYFZSA-N	CCCCCCCCCCCCCCC(=O)OC[C@H](COP(=O)([O-])OCC[N+](C)(C)C)O	---	24779458	HMDB0010381	Lipids and lipid-like molecules	Glycerophospholipids	NoSig
NEG10380	20-Cooh ltb4	8.34	379.212	[M-H]-	379.213	TRUE	646820	2.23364e+06	1.64763e+06	828367	9.14375e+06	1.61419e+06	471546	1.32989e+06	598522	950376	814085	441086	0.177005	3.49894	1.80692	767584	338994	138394	44.1637	2.68573e+06	3.21693e+06	1.31331e+06	119.778	0.445631	0.920777	1.01907	0.752013	C21H32O6	Fatty Acyls	OWRZLPFARZIZOG-UHFFFAOYSA-N	OC(CCCC(O)=O)C=CC=CC=CC(O)CC=CCCCCCC(O)=O	---	---	HMDB0245561	Lipids and lipid-like molecules	Fatty Acyls	NoSig
POS2036	4-Hydroxybenzaldehyde	3.811	123.044	[M+H]+	123.044	TRUE	8.12615e+08	1.30708e+09	5.87411e+08	6.79586e+08	1.36631e+09	6.38648e+08	7.56097e+08	5.92941e+08	8.6163e+08	7.08064e+08	6.12234e+08	5.72949e+08	0.181046	1.31378	0.393727	6.83986e+08	1.12342e+08	4.58635e+07	16.4246	8.98609e+08	3.47961e+08	1.42054e+08	38.7222	0.448383	0.970919	1.02712	0.742211	C7H6O2	Aldehydes	RGHHSNMVTDWUBI-UHFFFAOYSA-N	OC1=CC=C(C=O)C=C1	C00633	---	HMDB0011718	Organic oxygen compounds	Organooxygen compounds	NoSig
NEG2260	2-Hydroxy-2-ethylsuccinic acid	4.411	161.044	[M-H]-	161.045	TRUE	1.73055e+08	1.74725e+08	1.34475e+08	8.4987e+07	1.25565e+08	1.74954e+08	1.94024e+08	3.90446e+07	1.09102e+08	1.72995e+08	8.47903e+07	1.19394e+08	0.391259	1.20631	0.270603	1.19892e+08	5.6922e+07	2.32383e+07	47.4779	1.44627e+08	3.64886e+07	1.48964e+07	25.2295	0.605135	0.720795	0.666444	0.407536	C6H10O5	Fatty Acyls	YVYGHRNLPUMVBU-UHFFFAOYSA-N	CCC(O)(CC(O)=O)C(O)=O	C02488	439736	HMDB0059758	Lipids and lipid-like molecules	Fatty Acyls	NoSig
NEG16159	Thyroxine	9.651	775.676	[M-H]-	775.679	TRUE	3.61278e+06	3.23376e+06	2.58409e+06	3.61499e+06	3.28284e+06	2.32952e+06	2.64249e+06	3.8764e+06	2.3746e+06	2.69049e+06	3.86108e+06	3.12123e+06	0.965316	1.00494	0.00710706	3.09438e+06	645836	263662	20.8713	3.10966e+06	536416	218991	17.25	0.981097	0.0165983	0.163536	0.0153305	C15H11I4NO4	Amino acids and derivatives	XUIIKFGFIJCVMT-LBPRGKRZSA-N	N[C@@H](Cc1cc(I)c(Oc2cc(I)c(O)c(I)c2)c(I)c1)C(=O)O	C01829	5819;25201348	HMDB0000248	Organic acids and derivatives	Carboxylic acids and derivatives	NoSig
POS479	Sarcosine	1.271	90.0555	[M+H]+	90.055	TRUE	4.49564e+08	4.75284e+08	5.99493e+08	4.23207e+08	3.07983e+08	4.78773e+08	4.83998e+08	3.19503e+08	4.35554e+08	3.97494e+08	4.83313e+08	3.94408e+08	0.446012	1.08751	0.121034	4.19045e+08	6.26128e+07	2.55616e+07	14.9418	4.55717e+08	9.43464e+07	3.85168e+07	20.7028	0.6452	0.557045	0.603976	0.350654	C3H7NO2	Amino acids and derivatives	FSYKKLYZXJSNPZ-UHFFFAOYSA-N	O=C(O)CNC	C00213	1088	HMDB0000271	Organic acids and derivatives	Carboxylic acids and derivatives	NoSig
[truncated: 1,164 more rows]
